# Supplementary material for: Retinoic acid receptor β modulates mechanosensing and invasion in pancreatic cancer cells via myosin light chain 2
Source: Oncogenesis. 2023 May 2;12(1):23. doi: 10.1038/s41389-023-00467-1 (PMC10154384; doi:10.1038/s41389-023-00467-1)
Supplement: Supplementary file 2 — Supplementary data 1 [file 41389_2023_467_MOESM2_ESM.xlsx]

## Sheet: EaSeq regionset output
Chromosome	Start	End	Strand	Pos reads	Neg reads	Pos normalized	Neg normalized	log2 Ratio	Log2 Norm. Ratio	Pos distr. -Log10(p-value)	Neg distr. -Log10(p-value)	Pos local -Log10(p-value)	Neg local -Log10(p-value)	Apex	Centre of Gravity	Gene Name	Acc#	Distance to tss	Distance to end	Relative position	tss	end	dir
chr2	178478425	178478785	+	33	11	1.45655	0.441867	1.5025	1.6384	9.35733	0.944101	3.49718	0.116806	178478509	178478563	FKBP7	NM_181342	5	14942	Upstream	178478600	178463663	-
chr1	143971847	143972178	+	35	12	1.68017	0.52427	1.46949	1.60539	10.5244	1.02328	4.01668	0	143972154	143972038	FAM72C	NM_001346068	6.5	8662.5	Upstream	143972006	143963350	-
chr2	109614160	109614585	+	40	14	1.49549	0.476366	1.45066	1.58657	13.6506	1.28335	3.33222	0.0749559	109614484	109614395	SOWAHC	NM_023016	9.5	4617.5	Within	109614363	109618990	+
chr16	21300645	21301016	+	38	15	1.62751	0.584681	1.2854	1.42131	12.366	1.45944	4.1981	0	21300944	21300867	CRYM-AS1	NR_026675	17.5	17760.5	Upstream	21300848	21318591	+
chr12	49322997	49323457	+	49	19	1.69259	0.597306	1.32193	1.45783	19.9349	2.42804	4.57336	0.0749559	49323354	49323237	TROAP	NM_001100620	27	1150	Upstream	49323254	49324377	+
chr3	159988597	159989128	+	45	14	1.34658	0.381272	1.61667	1.75258	17.0455	1.28335	3.66623	0.31522	159988768	159988834	IL12A	NM_001354582	28.5	7156.5	Within	159988834	159996019	+
chr19	18152965	18153283	+	34	12	1.69889	0.545702	1.42884	1.56475	9.93457	1.02328	4.76721	0.372931	18152979	18153104	PIK3R2	NM_005027	38	17408	Upstream	18153162	18170532	+
chr3	51385135	51385523	+	37	12	1.51524	0.447251	1.54749	1.68339	11.7404	1.02328	3.01459	0.209662	51385175	51385317	MANF	NM_006010	39	4068	Within	51385290	51389397	+
chr7	108002939	108003286	+	34	9	1.55691	0.375072	1.80735	1.94326	9.93457	0.902708	3.49718	0.566499	108002988	108003099	LAMB1	NM_002291	48.5	79314.5	Within	108003161	107923798	-
chr12	51028136	51028458	+	37	13	1.82582	0.583833	1.44057	1.57648	11.7404	1.13723	2.03047	0.372931	51028150	51028234	SLC11A2	NM_001174125	55	42306	Upstream	51028242	50985991	-
chr22	28741818	28742131	+	33	12	1.67526	0.554419	1.38702	1.52293	9.35733	1.02328	4.57336	0.209662	28742092	28742007	HSCB	NM_001363856	56.5	4074.5	Upstream	28742031	28746049	+
chr1	32964570	32964934	+	35	13	1.52785	0.516468	1.36257	1.49847	10.5244	1.13723	2.29155	0.209662	32964855	32964797	RNF19B	NM_001300826	57	28304	Within	32964809	32936448	-
chr5	179907799	179908115	+	40	14	2.01134	0.640682	1.45066	1.58657	13.6506	1.28335	7.66771	0.209662	179908101	179907999	TBC1D9B	NM_198868	60	45887	Upstream	179907897	179862070	-
chr3	48663649	48664029	+	37	13	1.54714	0.494722	1.44057	1.57648	11.7404	1.13723	3.17136	0.0360497	48663972	48663844	LINC02585	NR_111921	72	5331	Within	48663767	48669170	+
chr7	99466068	99466421	+	32	10	1.44042	0.409663	1.58496	1.72087	8.79306	0.902708	2.86189	0.161682	99466386	99466254	ATP5MF	NM_004889	77.5	8050.5	Upstream	99466167	99458194	-
chr11	119195706	119196139	+	49	20	1.79813	0.667949	1.25154	1.38744	19.9349	2.72907	2.71324	0.0749559	119195907	119195923	CCDC153	NM_001145018	81.5	6285.5	Upstream	119195841	119189637	-
chr6	30075679	30076203	+	43	16	1.30392	0.44156	1.37197	1.50787	15.6574	1.66356	2.42809	0.161682	30076006	30075979	RNF39	NM_025236	90	5676	Upstream	30075851	30070265	-
chr6	34425652	34426305	+	64	26	1.55733	0.575787	1.26748	1.40338	31.9405	4.94856	4.01668	0.161682	34425725	34425976	RPS10	NM_001014	90.5	8525.5	Within	34426069	34417453	-
chr20	38926341	38926679	+	35	12	1.64537	0.513412	1.46949	1.60539	10.5244	1.02328	3.49718	0.116806	38926411	38926497	FAM83D	NM_030919	94	26596	Within	38926416	38953106	+
chr5	108382044	108382376	+	36	13	1.72297	0.566248	1.4021	1.538	11.1265	1.13723	2.42809	0.116806	108382340	108382247	FBXL17	NM_001163315	112	523174	Upstream	108382098	107859036	-
chr1	120723893	120724220	+	37	12	1.7979	0.530683	1.54749	1.68339	11.7404	1.02328	3.17136	0.31522	120723897	120724065	NOTCH2NLR	NR_157049	118.5	69832.5	Within	120723938	120793889	+
chr7	76627016	76627346	+	37	13	1.78156	0.56968	1.44057	1.57648	11.7404	1.13723	3.17136	0.0749559	76627032	76627163	POMZP3	NM_152992	122	17196	Within	76627303	76609985	-
chr6	117602221	117602526	+	33	12	1.7192	0.568961	1.38702	1.52293	9.35733	1.02328	2.42809	0.209662	117602522	117602401	GOPC	NM_001017408	137.5	42104.5	Within	117602511	117560269	-
chr6	43369342	43369658	+	34	13	1.70964	0.594919	1.32193	1.45783	9.93457	1.13723	4.57336	0.161682	43369636	43369568	ZNF318	NM_014345	147	33431	Within	43369647	43336069	-
chr11	110092912	110093563	+	66	24	1.61093	0.533128	1.42223	1.55814	33.6645	4.13565	2.15901	0.791791	110093216	110093223	ZC3H12C	NM_033390	153.5	78603.5	Upstream	110093391	110171841	+
chr10	27252302	27252638	+	33	11	1.56058	0.473429	1.5025	1.6384	9.35733	0.944101	4.57336	0	27252528	27252510	LRRC37A6P	NR_003525	164	6618	Upstream	27252306	27245852	-
chr17	2593274	2593701	+	38	13	1.41406	0.440268	1.47805	1.61395	12.366	1.13723	2.29155	0.161682	2593486	2593506	PAFAH1B1	NM_000430	165.5	92127.5	Upstream	2593653	2685615	+
chr4	25913829	25914218	+	43	14	1.75643	0.520451	1.55254	1.68845	15.6574	1.28335	3.66623	0.0749559	25914187	25914099	SMIM20	NM_001145432	167.5	15855.5	Upstream	25914191	25929879	+
chr16	8797650	8797983	+	32	12	1.52693	0.521121	1.34395	1.47986	8.79306	1.02328	4.96521	0.161682	8797730	8797787	TMEM186	NM_015421	177.5	2637.5	Upstream	8797639	8795179	-
chr5	100534976	100535403	+	43	19	1.60012	0.643468	1.1375	1.27341	15.6574	2.42804	3.66623	0	100535310	100535253	FAM174A	NM_198507	183.5	51550.5	Upstream	100535373	100586740	+
chr8	102239025	102239501	+	58	26	1.93613	0.789892	1.12776	1.26366	26.9338	4.94856	4.38366	0.372931	102239232	102239277	UBR5-AS1	NR_125415	187	12911	Upstream	102239450	102252174	+
chr12	32755925	32756247	+	33	12	1.62844	0.538923	1.38702	1.52293	9.35733	1.02328	2.86189	0.31522	32755996	32756081	YARS2	NM_001040436	189	9543	Upstream	32755897	32746543	-
chr17	58351681	58352327	+	68	25	1.67259	0.55964	1.40808	1.54399	35.4146	4.53359	3.8394	0	58352234	58352065	SUPT4H1	NM_003168	197	6827	Within	58352201	58345177	-
chr3	186806316	186806677	+	35	11	1.54054	0.440643	1.58496	1.72087	10.5244	0.944101	4.01668	0.209662	186806334	186806475	RFC4	NM_181573	198.5	16604.5	Within	186806695	186789892	-
chr5	140700075	140700404	+	34	12	1.64209	0.527457	1.42884	1.56475	9.93457	1.02328	4.38366	0.209662	140700387	140700317	ZMAT2	NM_144723	206.5	6446.5	Upstream	140700446	140706686	+
chr19	19191642	19192237	+	47	15	1.25514	0.364566	1.58496	1.72087	18.4719	1.45944	3.8394	0.0749559	19191922	19191943	BORCS8	NM_001145783	212.5	10064.5	Within	19192152	19181875	-
chr8	131903644	131904096	+	40	13	1.40616	0.415917	1.5502	1.6861	13.6506	1.13723	3.17136	0.498516	131903926	131903877	EFR3A	NM_001323558	222	109769	Upstream	131904092	132013639	+
chr5	134506611	134506936	+	32	10	1.56451	0.444957	1.58496	1.72087	8.79306	0.902708	2.86189	0.260819	134506864	134506778	LINC01843	NR_105045	222.5	2456.5	Within	134506551	134509230	+
chr5	72320448	72320757	+	32	11	1.64552	0.514797	1.45943	1.59534	8.79306	0.944101	2.42809	0.31522	72320574	72320604	PTCD2	NM_001284404	236.5	38750.5	Within	72320366	72359353	+
chr17	63918922	63919238	+	32	8	1.60907	0.366104	1.87447	2.01037	8.79306	0.948465	3.49718	0.791791	63918930	63919042	GH1	NM_000515	241	1878	Upstream	63918839	63917202	-
chr12	53344850	53345218	+	36	18	1.55442	0.707337	0.961526	1.09743	11.1265	2.14929	2.29155	0.0360497	53344910	53345019	SP7	NM_001300837	241	18459	Upstream	53344793	53326575	-
chr1	91022267	91022734	+	47	14	1.59917	0.433523	1.67807	1.81398	18.4719	1.28335	3.17136	0.874147	91022596	91022518	ZNF644	NM_032186	245.5	107202	Upstream	91022255	90915299	-
chr11	80762899	80763201	+	33	12	1.73628	0.574613	1.38702	1.52293	9.35733	1.02328	0.960195	1.14351	80763122	80763073	LINC02720	NR_120570	247	11850	Upstream	80762803	80751200	-
chr1	169485999	169486435	+	41	17	1.4942	0.56385	1.22239	1.3583	14.3091	1.89401	3.49718	0.0360497	169486100	169486157	SLC19A2	NM_001319667	247	22307	Upstream	169485970	169463910	-
chr1	211675214	211675539	+	33	9	1.6134	0.400461	1.76553	1.90144	9.35733	0.902708	4.76721	0.260819	211675274	211675345	NEK2	NM_001204183	253.5	8946.5	Within	211675630	211666430	-
chr7	135557495	135557801	+	39	14	2.02514	0.661619	1.41504	1.55094	13.0028	1.28335	3.8394	0.0360497	135557685	135557662	NUP205	NM_001329434	268	91103	Upstream	135557916	135648751	+
chr7	44881881	44882255	+	37	14	1.57196	0.541325	1.34104	1.47694	11.7404	1.28335	2.56865	0.209662	44882019	44882051	MIR4657	NR_039801	268	321	Upstream	44881800	44881747	-
chr1	30908734	30909355	+	54	15	1.3817	0.349302	1.78136	1.91726	23.7429	1.45944	3.66623	0.161682	30908968	30909030	SDC3	NM_014654	286.5	39579.5	Upstream	30908758	30869465	-
chr3	108090624	108090978	+	35	14	1.571	0.571908	1.26303	1.39894	10.5244	1.28335	2.71324	0.31522	108090819	108090829	CD47	NM_001777	287	47708	Within	108091088	108043093	-
chr1	31937906	31938230	+	33	11	1.61838	0.490963	1.5025	1.6384	9.35733	0.944101	2.29155	0.638009	31937931	31938037	PTP4A2	NM_080391	300	31648	Within	31938368	31906420	-
chr1	179877346	179877658	+	32	9	1.6297	0.417147	1.72247	1.85837	8.79306	0.902708	1.44698	1.04997	179877647	179877508	TOR1AIP2	NM_001349931	301	19681	Within	179877803	179857821	-
chr22	50261316	50261701	+	39	12	1.60959	0.450736	1.62149	1.75739	13.0028	1.02328	1.9059	0.209662	50261320	50261507	MAPK12	NM_001303252	301.5	8608.5	Within	50261810	50252900	-
chr3	149657624	149658180	+	45	21	1.28603	0.546193	1.06413	1.20003	17.0455	3.05129	1.9059	0.116806	149657884	149657893	WWTR1-AS1	NR_040250	307	3460	Upstream	149658209	149661362	+
chr14	103337296	103337775	+	41	13	1.36007	0.392472	1.58496	1.72087	14.3091	1.13723	1.34199	0.566499	103337656	103337581	SNORA28	NR_002964	312.5	438.5	Upstream	103337848	103337974	+
chr12	30754531	30754987	+	46	19	1.6029	0.602546	1.23266	1.36857	17.7541	2.42804	2.86189	0.31522	30754914	30754839	LOC645485	NR_135046	314	25980	Upstream	30755073	30780739	+
chr7	18027909	18028420	+	40	15	1.2438	0.424494	1.35755	1.49346	13.6506	1.45944	2.56865	0.566499	18028119	18028136	PRPS1L1	NM_175886	318.5	1394.5	Upstream	18027846	18026770	-
chr17	45317047	45317631	+	63	27	1.71412	0.668578	1.19265	1.32855	31.0886	5.37993	2.29155	0.0360497	45317306	45317321	MAP3K14	NM_003954	319	54221	Upstream	45317020	45263118	-
chr17	39056504	39056883	+	35	16	1.46738	0.610495	1.08246	1.21837	10.5244	1.66356	2.29155	0.0749559	39056810	39056758	RDM1P5	NR_036551	324.5	24757.5	Upstream	39057018	39081451	+
chr12	50456072	50456410	+	33	13	1.55135	0.556196	1.28011	1.41601	9.35733	1.13723	1.44698	0.43401	50456384	50456237	SNORD133	NR_132753	329	545	Upstream	50456570	50456786	+
chr1	109484079	109484402	+	33	13	1.62339	0.582026	1.28011	1.41601	9.35733	1.13723	4.01668	0.260819	109484096	109484210	ATXN7L2	NM_153340	336.5	8557.5	Within	109483904	109492798	+
chr1	43707390	43707976	+	55	25	1.49134	0.616941	1.10692	1.24282	24.529	4.53359	2.86189	0.260819	43707428	43707676	KDM4A-AS1	NR_033827	342	7946	Upstream	43707341	43699737	-
chr22	46090505	46090877	+	36	14	1.5377	0.544235	1.30256	1.43847	11.1265	1.28335	1.34199	0.372931	46090635	46090662	MIR3619	NR_037413	352	435	Upstream	46091043	46091126	+
chr11	73263925	73264375	+	43	17	1.51834	0.546308	1.28951	1.42541	15.6574	1.89401	3.66623	0.260819	73264096	73264123	P2RY6	NM_001277205	354	34475	Upstream	73264504	73298625	+
chr2	112541697	112542018	+	32	9	1.58401	0.405451	1.72247	1.85837	8.79306	0.902708	3.66623	0.161682	112541998	112541895	LOC105373562	NR_136321	354.5	202.5	Within	112542212	112541655	-
chr1	32179856	32180217	+	44	15	1.93668	0.600877	1.49185	1.62776	16.3466	1.45944	4.57336	0.0749559	32179882	32180022	TXLNA	NM_175852	362.5	18248.5	Within	32179674	32198285	+
chr6	32153823	32154178	+	40	14	1.79038	0.570297	1.45066	1.58657	13.6506	1.28335	3.49718	0	32154018	32154020	LOC100507547	NR_037169	364.5	1199.5	Within	32154365	32152801	-
chr7	100126419	100126751	+	34	13	1.62725	0.566248	1.32193	1.45783	9.93457	1.13723	2.42809	0.0749559	100126719	100126628	MBLAC1	NM_203397	381	1908	Upstream	100126966	100128493	+
chr6	28943238	28943556	+	36	13	1.79882	0.591177	1.4021	1.538	11.1265	1.13723	1.9059	0.209662	28943248	28943362	LINC01556	NR_103538	386	1141	Upstream	28943783	28944538	+
chr3	139344124	139344635	+	44	15	1.36818	0.424494	1.49185	1.62776	16.3466	1.45944	2.86189	0.638009	139344303	139344381	MRPS22	NM_001363893	386.5	12757.5	Within	139343993	139357137	+
chr10	121974648	121975010	+	34	9	1.49239	0.35953	1.80735	1.94326	9.93457	0.902708	6.24093	0.161682	121974678	121974801	NSMCE4A	NM_001167865	388	17739	Within	121975217	121957090	-
chr16	31180283	31180795	+	48	17	1.48965	0.480154	1.44478	1.58069	19.1989	1.89401	4.57336	0.0749559	31180462	31180569	FUS	NM_004960	401	11065	Within	31180138	31191604	+
chr12	27022776	27023088	+	33	11	1.68063	0.509847	1.5025	1.6384	9.35733	0.944101	1.9059	0.31522	27022894	27022931	MED21	NR_073464	411	7741	Within	27022521	27030673	+
chr3	171460617	171461022	+	37	12	1.45164	0.428477	1.54749	1.68339	11.7404	1.02328	2.03047	0.498516	171460921	171460871	TNIK	NR_027767	411.5	113890	Upstream	171460408	171346929	-
chr6	31902342	31902654	+	32	11	1.6297	0.509847	1.45943	1.59534	8.79306	0.944101	3.17136	0.0749559	31902408	31902467	ZBTB12	NM_181842	412	2886	Upstream	31902086	31899612	-
chr11	102875218	102875599	+	37	13	1.54308	0.493423	1.44057	1.57648	11.7404	1.13723	1.24084	0.874147	102875319	102875387	MMP12	NM_002426	426.5	12666.5	Upstream	102874982	102862742	-
chr4	9363411	9363746	+	34	13	1.61267	0.561177	1.32193	1.45783	9.93457	1.13723	1.14351	0.161682	9363691	9363618	USP17L25	NM_001242326	450.5	1142.5	Within	9363128	9364721	+
chr1	11806251	11806581	+	45	16	2.16676	0.701144	1.4361	1.572	17.0455	1.66356	4.1981	0.161682	11806526	11806432	MTHFR	NM_005957	452	20691	Upstream	11805964	11785725	-
chr5	10760618	10760939	+	32	11	1.58401	0.495552	1.45943	1.59534	8.79306	0.944101	3.66623	0.116806	10760796	10760777	DAP	NM_004394	455.5	81549.5	Within	10761234	10679229	-
chr5	178730040	178730353	+	32	11	1.62449	0.508218	1.45943	1.59534	8.79306	0.944101	3.66623	0.116806	178730068	178730186	ZNF354A	NM_005649	462.5	18682.5	Within	178730659	178711514	-
chr8	94261699	94262002	+	33	12	1.73055	0.572717	1.38702	1.52293	9.35733	1.02328	2.56865	0.372931	94261982	94261870	GEM	NM_005261	468.5	12594.5	Within	94262319	94249256	-
chr16	2830424	2830860	+	40	15	1.45776	0.497515	1.35755	1.49346	13.6506	1.45944	3.66623	0.116806	2830741	2830684	ZG16B	NM_145252	471	1642	Within	2830171	2832284	+
chr12	42144246	42144559	+	36	13	1.82756	0.600621	1.4021	1.538	11.1265	1.13723	2.71324	0.372931	42144522	42144420	GXYLT1	NM_001099650	471.5	62557.5	Within	42144874	42081845	-
chr12	14773653	14774046	+	34	14	1.37467	0.515154	1.22239	1.3583	9.93457	1.28335	1.24084	0.498516	14773876	14773851	H2AJ	NR_027716	485.5	4152.5	Upstream	14774335	14778002	+
chr5	163436921	163437235	+	32	10	1.61932	0.460545	1.58496	1.72087	8.79306	0.902708	2.15901	0.43401	163437223	163437113	CCNG1	NM_001364015	492	7938	Upstream	163437570	163445016	+
chr11	65315137	65315583	+	50	21	1.78134	0.680904	1.21299	1.3489	20.6796	3.05129	2.42809	0.209662	65315322	65315339	CDC42EP2	NM_006779	495	7056	Within	65314865	65322416	+
chr7	92835807	92836155	+	36	14	1.64375	0.581768	1.30256	1.43847	11.1265	1.28335	2.71324	0.260819	92836008	92835971	CDK6-AS1	NR_110087	501	81206	Upstream	92836482	92917187	+
chr22	50326319	50326648	+	33	8	1.59379	0.351638	1.91754	2.05344	9.35733	0.948465	2.56865	0.638009	50326635	50326480	DENND6B	NM_001001794	528.5	17454.5	Within	50327012	50309029	-
chr1	110210350	110210707	+	35	12	1.5578	0.486087	1.46949	1.60539	10.5244	1.02328	2.29155	0.161682	110210658	110210572	LINC02586	NR_046546	541.5	2078.5	Upstream	110209987	110208450	-
chr8	39017852	39018385	+	51	16	1.52039	0.434104	1.61298	1.74888	21.4329	1.66356	3.33222	0.566499	39018326	39018141	SNORD38D	NR_145988	566.5	496.5	Downstream	39018685	39018615	-
chr11	83724161	83724480	+	33	12	1.64375	0.543991	1.38702	1.52293	9.35733	1.02328	1.78529	0.566499	83724282	83724297	DLG2	NM_001377977	604.5	269308	Within	83724925	83455012	-
chr17	64262474	64262826	+	36	14	1.62507	0.575157	1.30256	1.43847	11.1265	1.28335	1.55585	0.372931	64262648	64262658	TEX2	NM_018469	610	115423	Within	64263260	64147227	-
chr5	150448906	150449346	+	42	15	1.51673	0.492992	1.42626	1.56217	14.9781	1.45944	2.86189	0	150449026	150449105	RPS14	NM_001025070	613	6492	Within	150449739	150442634	-
chr6	139374843	139375171	+	33	11	1.59865	0.484976	1.5025	1.6384	9.35733	0.944101	2.03047	0.260819	139374874	139374940	CITED2	NM_001168388	645	2753	Upstream	139374362	139372254	-
chr3	44976646	44977137	+	46	15	1.48864	0.441785	1.55459	1.69049	17.7541	1.45944	3.66623	0.161682	44976752	44976825	EXOSC7	NM_015004	648.5	34579.5	Within	44976243	45011471	+
chr1	224183650	224184126	+	49	19	1.63569	0.577229	1.32193	1.45783	19.9349	2.42804	3.01459	0.161682	224183821	224183877	DEGS1	NM_001321541	649	9552	Within	224183239	224193440	+
chr7	35801124	35801427	+	35	12	1.83543	0.572717	1.46949	1.60539	10.5244	1.02328	3.66623	0.31522	35801128	35801258	SEPTIN7-DT	NR_120512	650.5	46312.5	Upstream	35800625	35754963	-
chr3	44860939	44861501	+	52	21	1.47021	0.540361	1.26849	1.40439	22.1947	3.05129	4.01668	0	44861202	44861191	MIR564	NR_030290	667	761	Upstream	44861887	44861981	+
chr12	38315949	38316260	+	32	10	1.63494	0.464987	1.58496	1.72087	8.79306	0.902708	2.29155	0.498516	38316170	38316119	ALG10B	NM_001308340	668.5	13616.5	Upstream	38316773	38329721	+
chr2	87824875	87825269	+	36	9	1.45184	0.33033	1.88753	2.02343	11.1265	0.902708	3.8394	0.260819	87824958	87824967	RGPD2	NM_001078170	695	67872	Within	87825767	87757200	-
chr17	35808611	35808935	+	37	12	1.81455	0.535596	1.54749	1.68339	11.7404	1.02328	1.44698	0.566499	35808627	35808736	TAF15	NM_003487	710	38469	Upstream	35809483	35847242	+
chr7	103348048	103348422	+	37	14	1.57196	0.541325	1.34104	1.47694	11.7404	1.28335	1.9059	0.31522	103348166	103348219	PSMC2	NM_001204453	712	14232	Within	103347523	103362467	+
chr12	30694876	30695436	+	51	20	1.44709	0.516468	1.30812	1.44403	21.4329	2.72907	4.57336	0.372931	30695230	30695150	IPO8	NM_006390	713	66169	Within	30695869	30628987	-
chr11	113315097	113315501	+	34	18	1.33724	0.644307	0.881356	1.01726	9.93457	2.14929	1.24084	0.372931	113315396	113315327	TTC12	NM_001352037	717	51088	Within	113314582	113366387	+
chr17	35372617	35373126	+	45	18	1.40478	0.511395	1.27563	1.41154	17.0455	2.14929	1.78529	0.498516	35372948	35372902	SLFN11	NM_001104588	749.5	22562.5	Within	35373621	35350309	-
chr13	49246923	49247251	+	34	10	1.64709	0.440887	1.66985	1.80576	9.93457	0.902708	3.49718	0.161682	49247212	49247141	LOC105370203	NR_135318	753	11572	Within	49247840	49235515	-
chr1	145859509	145860180	+	55	20	1.30243	0.431031	1.41504	1.55094	24.529	2.72907	3.66623	0.372931	145859729	145859828	PIAS3	NM_006099	763.5	11323.5	Upstream	145859081	145848521	-
chr1	53195894	53196211	+	33	11	1.65412	0.501805	1.5025	1.6384	9.35733	0.944101	2.42809	0.209662	53195912	53196035	CPT2	NM_000098	770.5	18144.5	Upstream	53196823	53214197	+
chr5	178896459	178896921	+	39	13	1.34133	0.406914	1.51457	1.65048	13.0028	1.13723	2.56865	0.43401	178896766	178896749	ZFP2	NM_030613	778	36521	Within	178895912	178933211	+
chr1	151994442	151994835	+	41	15	1.65769	0.55195	1.39232	1.52822	14.3091	1.45944	1.78529	0.566499	151994462	151994609	S100A10	NM_002966	779.5	11723.5	Upstream	151993859	151982915	-
chr11	68214272	68214601	+	33	8	1.59379	0.351638	1.91754	2.05344	9.35733	0.948465	1.66861	0.960195	68214566	68214460	KMT5B	NM_001369427	788.5	48720.5	Upstream	68213648	68165716	-
chr18	22934000	22934347	+	36	15	1.64849	0.62512	1.20945	1.34536	11.1265	1.45944	2.29155	0.161682	22934138	22934148	MIR4741	NR_039895	825.5	735.5	Downstream	22933348	22933438	+
chr1	149831610	149832030	+	38	17	1.43763	0.58533	1.11548	1.25138	12.366	1.89401	1.9059	0.116806	149831726	149831775	H4C14	NM_003548	836	1232	Upstream	149832656	149833052	+
chr12	11171869	11172198	+	35	11	1.69038	0.483502	1.58496	1.72087	10.5244	0.944101	3.17136	0.372931	11172118	11172074	SMIM10L1	NM_001271592	840.5	3982.5	Within	11171193	11176016	+
chr1	236795968	236796280	+	32	10	1.6297	0.463497	1.58496	1.72087	8.79306	0.902708	1.78529	0.566499	236796040	236796068	MTR	NM_000254	844	107857	Within	236795280	236903981	+
chr8	123274425	123274951	+	47	21	1.41979	0.577344	1.12553	1.26144	18.4719	3.05129	2.29155	0.0749559	123274774	123274716	ZHX1	NR_037873	853	26239	Within	123275541	123248449	-
chr6	108075451	108075753	+	32	11	1.68367	0.526729	1.45943	1.59534	8.79306	0.944101	3.17136	0.209662	108075569	108075595	OSTM1	NM_014028	861	34194	Upstream	108074741	108041408	-
chr3	48472114	48472440	+	33	12	1.60846	0.53231	1.38702	1.52293	9.35733	1.02328	2.71324	0	48472434	48472326	SHISA5	NM_001272082	881	4469	Within	48473158	48467808	-
chr20	58308591	58309073	+	43	13	1.41754	0.39003	1.65208	1.78798	15.6574	1.13723	2.15901	0.372931	58308934	58308841	RAB22A	NM_020673	882	58675	Upstream	58309714	58367507	+
chr21	9819864	9820483	+	53	18	1.3605	0.420517	1.50696	1.64286	22.9647	2.14929	0	0.498516	9820174	9820200	LINC01667	NR_038377	887.5	38325.5	Within	9821061	9781848	-
chr7	13992153	13992478	+	35	12	1.71119	0.533948	1.46949	1.60539	10.5244	1.02328	3.33222	0.43401	13992323	13992300	ETV1	NM_001163148	890.5	101086	Upstream	13991425	13891230	-
chr17	81928572	81928878	+	33	7	1.71358	0.33081	2.08746	2.22337	9.35733	1.04538	3.33222	0.498516	81928868	81928767	MAFG-DT	NR_015454	897	2028	Within	81927828	81930753	+
chr6	30745285	30745608	+	33	11	1.62339	0.492483	1.5025	1.6384	9.35733	0.944101	1.9059	0.43401	30745308	30745435	IER3	NM_003897	899.5	2248.5	Upstream	30744547	30743198	-
chr22	20393043	20393382	+	35	11	1.64052	0.469239	1.58496	1.72087	10.5244	0.944101	2.15901	0.43401	20393348	20393267	ZNF74	NM_001256524	901.5	15250.5	Upstream	20394114	20408463	+
chr14	100941775	100942295	+	44	18	1.3445	0.500577	1.24393	1.37983	16.3466	2.14929	2.03047	0.43401	100941935	100942002	SNORD113-7	NR_003235	910	834	Downstream	100941125	100941201	+
chr2	227380066	227380378	+	32	8	1.6297	0.370797	1.87447	2.01037	8.79306	0.948465	4.1981	0.116806	227380250	227380213	TM4SF20	NM_024795	916	18185	Upstream	227379306	227362037	-
chr7	129189369	129189730	+	35	12	1.54054	0.480701	1.46949	1.60539	10.5244	1.02328	3.66623	0.161682	129189476	129189527	SMO	NM_005631	917.5	23994.5	Within	129188632	129213544	+
chr22	17564097	17564626	+	42	16	1.26156	0.437387	1.3388	1.47471	14.9781	1.66356	2.42809	0.161682	17564444	17564385	SLC25A18	NM_001303484	923.5	26528.5	Within	17563438	17590890	+
chr22	50271151	50271480	+	33	7	1.59379	0.307683	2.08746	2.22337	9.35733	1.04538	2.29155	0.566499	50271442	50271350	MAPK11	NR_110887	935.5	7603.5	Upstream	50270380	50263712	-
chr11	89853502	89854077	+	48	18	1.32644	0.452695	1.36678	1.50269	19.1989	2.14929	2.15901	0.498516	89853714	89853775	TRIM51EP	NR_146921	948.5	9275.5	Within	89852841	89863065	+
chr11	83287179	83287540	+	36	14	1.58456	0.560818	1.30256	1.43847	11.1265	1.28335	0.498516	0.791791	83287386	83287370	CCDC90B	NM_001286116	952.5	28267.5	Upstream	83286407	83259092	-
chr11	85853976	85854277	+	37	13	1.95321	0.624566	1.44057	1.57648	11.7404	1.13723	2.29155	0.43401	85854002	85854068	CCDC83	NM_173556	973.5	65893.5	Upstream	85855100	85920020	+
chr6	106628430	106628763	+	32	5	1.52693	0.217134	2.45943	2.59534	8.79306	1.42213	2.03047	0.960195	106628456	106628591	QRSL1	NM_018292	980.5	39820.5	Upstream	106629577	106668417	+
chr8	85246200	85246773	+	50	18	1.38653	0.454275	1.4245	1.5604	20.6796	2.14929	3.17136	0.209662	85246516	85246517	CA13	NM_198584	1029.5	37586.5	Within	85245457	85284073	+
chr1	176206066	176206385	+	34	12	1.69356	0.543991	1.42884	1.56475	9.93457	1.02328	2.15901	0.161682	176206142	176206212	COP1	NM_022457	1060.5	261396	Within	176207286	175944830	-
chr7	44846838	44847181	+	35	13	1.62139	0.548088	1.36257	1.49847	10.5244	1.13723	2.29155	0.161682	44846870	44846955	H2AZ2	NM_201516	1116.5	13396.5	Within	44848126	44833613	-
chr12	47078629	47079027	+	48	17	1.91633	0.617685	1.44478	1.58069	19.1989	1.89401	1.04997	1.34199	47078666	47078810	AMIGO2	NM_001143668	1123	2229	Within	47079951	47076599	-
chr8	102654387	102654710	+	35	12	1.72178	0.537255	1.46949	1.60539	10.5244	1.02328	4.1981	0.209662	102654704	102654568	KLF10	NM_005655	1176.5	5765.5	Within	102655725	102648783	-
chr3	101517478	101517885	+	39	14	1.52259	0.497433	1.41504	1.55094	13.0028	1.28335	2.71324	0.209662	101517670	101517675	FAM172BP	NR_036433	1184.5	6205.5	Upstream	101518866	101523887	+
chr11	134223279	134223679	+	45	17	1.78758	0.614597	1.35364	1.48954	17.0455	1.89401	1.55585	0.372931	134223400	134223424	VPS26B	NM_052875	1191	24309	Upstream	134224670	134247788	+
chr5	95645504	95645858	+	34	12	1.52612	0.490207	1.42884	1.56475	9.93457	1.02328	1.44698	0.43401	95645721	95645713	RFESD	NM_173362	1197	11464	Upstream	95646878	95657145	+
chr11	66287654	66288230	+	50	14	1.3793	0.351485	1.76553	1.90144	20.6796	1.28335	1.14351	0.372931	66287941	66287937	YIF1A	NM_020470	1201	3363	Within	66289143	66284579	-
chr14	100240182	100240524	+	33	12	1.53321	0.507407	1.38702	1.52293	9.35733	1.02328	1.9059	0.31522	100240492	100240384	YY1	NM_003403	1210	42435	Within	100239143	100282788	+
chr3	17741535	17741900	+	37	12	1.61073	0.475433	1.54749	1.68339	11.7404	1.02328	3.17136	0.43401	17741578	17741676	LOC105376975	NR_135536	1225.5	3944.5	Upstream	17742943	17745662	+
chr20	34514951	34515280	+	34	10	1.64209	0.439547	1.66985	1.80576	9.93457	0.902708	1.66861	0.566499	34514966	34515080	DYNLRB1	NM_001319157	1267.5	20471.5	Upstream	34516383	34535587	+
chr20	50732681	50733048	+	36	12	1.55865	0.472843	1.50901	1.64492	11.1265	1.02328	1.66861	0.566499	50733036	50732874	PARD6B	NM_032521	1285.5	20876.5	Within	50731579	50753741	+
chr7	100866537	100866883	+	33	13	1.51548	0.543336	1.28011	1.41601	9.35733	1.13723	2.15901	0	100866644	100866688	MIR6875	NR_106935	1325	1397	Upstream	100868035	100868107	+
chr13	27619212	27619613	+	39	16	1.54537	0.577002	1.23447	1.37037	13.0028	1.66356	3.8394	0.161682	27619412	27619422	POLR1D	NM_001374407	1329.5	4035.5	Upstream	27620742	27623448	+
chr1	241520925	241521262	+	34	12	1.6031	0.514935	1.42884	1.56475	9.93457	1.02328	1.24084	0.713092	241520982	241521055	FH	NM_000143	1338.5	23491.5	Upstream	241519755	241497602	-
chr11	73875324	73875680	+	43	17	1.91925	0.690558	1.28951	1.42541	15.6574	1.89401	1.9059	0.31522	73875496	73875497	COA4	NM_016565	1344	2835	Within	73876846	73872667	-
chr11	66544499	66544863	+	36	10	1.5715	0.397283	1.75002	1.88593	11.1265	0.902708	2.15901	0.372931	66544516	66544620	ZDHHC24	NM_207340	1367	9056	Within	66546048	66535625	-
chr13	99087927	99088271	+	39	13	1.80144	0.546495	1.51457	1.65048	13.0028	1.13723	3.66623	0.116806	99087994	99088060	DOCK9-DT	NR_047482	1377	526	Within	99086722	99088625	+
chr5	177313095	177313512	+	35	15	1.33366	0.520184	1.16993	1.30583	10.5244	1.45944	2.03047	0.0360497	177313199	177313287	MXD3	NM_031300	1405.5	6094.5	Upstream	177311898	177307209	-
chr20	45910782	45911119	+	36	12	1.6974	0.514935	1.50901	1.64492	11.1265	1.02328	4.1981	0	45911048	45910951	PLTP	NM_001242920	1413.5	12331.5	Within	45912364	45898619	-
chr18	713856	714347	+	42	13	1.35919	0.38288	1.61891	1.75481	14.9781	1.13723	2.56865	0.566499	714069	714078	ENOSF1	NR_148706	1437.5	43782.5	Upstream	712664	670319	-
chr17	19646550	19646858	+	32	8	1.65087	0.375613	1.87447	2.01037	8.79306	0.948465	3.17136	0.372931	19646670	19646697	ALDH3A2	NM_001369137	1445	30892	Upstream	19648149	19677596	+
chr1	6604132	6604510	+	38	12	1.59737	0.459083	1.58496	1.72087	12.366	1.02328	2.42809	0.43401	6604504	6604310	KLHL21	NM_001324309	1452	13598	Upstream	6602869	6590723	-
chr11	78137826	78138575	+	68	24	1.44258	0.463373	1.46467	1.60057	35.4146	4.13565	1.78529	0.791791	78138552	78138182	ALG8	NM_001007027	1452.5	37259.5	Within	78139653	78100941	-
chr1	828813	829146	+	40	15	1.90866	0.651401	1.35755	1.49346	13.6506	1.45944	2.29155	0.116806	828838	828968	LINC00115	NR_024321	1457.5	2774.5	Upstream	827522	826205	-
chr5	79989592	79990001	+	35	11	1.35974	0.388929	1.58496	1.72087	10.5244	0.944101	2.29155	0.638009	79989698	79989801	MTX3	NM_001010891	1465.5	13081.5	Within	79991262	79976715	-
chr11	72101650	72102005	+	37	15	1.6561	0.611032	1.24793	1.38383	11.7404	1.45944	1.24084	0.260819	72101898	72101844	LAMTOR1	NM_017907	1469.5	4536.5	Within	72103297	72097291	-
chr11	102707073	102707433	+	37	13	1.6331	0.522206	1.44057	1.57648	11.7404	1.13723	1.9059	0.874147	102707246	102707265	MMP27	NM_022122	1484	15767	Upstream	102705769	102691486	-
chr6	44001869	44002287	+	37	14	1.40649	0.484343	1.34104	1.47694	11.7404	1.28335	5.37373	0.43401	44002036	44002045	C6orf223	NR_160954	1494	5534	Within	44000584	44007612	+
chr3	119675749	119676054	+	32	11	1.6671	0.521548	1.45943	1.59534	8.79306	0.944101	1.9059	0.31522	119675889	119675919	COX17	NM_005694	1494.5	6377.5	Within	119677396	119669524	-
chr1	247586551	247587154	+	47	21	1.23849	0.50362	1.12553	1.26144	18.4719	3.05129	1.66861	0.161682	247586854	247586825	OR2G2	NM_001001915	1506.5	2460.5	Upstream	247588359	247589313	+
chr12	122704696	122705036	+	34	15	1.58896	0.63799	1.12928	1.26519	9.93457	1.45944	2.29155	0.0749559	122704920	122704903	HCAR2	NM_177551	1509	3574	Upstream	122703357	122701292	-
chr17	47490938	47491278	+	33	3	1.54223	0.127598	3.08746	3.22337	9.35733	2.1211	2.71324	1.14351	47491219	47491162	MRPL45P2	NR_033934	1512	40882	Within	47492620	47450226	-
chr11	68843211	68843661	+	45	14	1.58896	0.449901	1.61667	1.75258	17.0455	1.28335	1.34199	0.638009	68843546	68843504	CPT1A	NM_001876	1520	88554	Upstream	68841916	68754882	-
chr12	48714961	48715343	+	39	15	1.62224	0.567844	1.32193	1.45783	13.0028	1.45944	0.638009	0.566499	48715282	48715170	CCNT1	NM_001240	1555	26695	Within	48716707	48688457	-
chr17	28362050	28362428	+	39	14	1.6394	0.535596	1.41504	1.55094	13.0028	1.28335	2.56865	0.0749559	28362166	28362204	MIR4723	NR_039875	1586	1505	Downstream	28360653	28360734	+
chr7	148939737	148940060	+	33	12	1.62339	0.537255	1.38702	1.52293	9.35733	1.02328	2.42809	0.161682	148939888	148939900	RNY5	NR_001571	1588.5	1672.5	Upstream	148941487	148941571	+
chr1	6203974	6204404	+	39	11	1.44115	0.369935	1.73697	1.87287	13.0028	0.944101	2.03047	0.209662	6204236	6204206	LOC102724450	NR_125997	1591	650	Downstream	6205780	6204839	-
chr7	144127122	144127700	+	46	18	1.26457	0.450346	1.30666	1.44257	17.7541	2.14929	3.01459	0.0749559	144127389	144127407	OR2A14	NM_001001659	1646	2736	Upstream	144129057	144130147	+
chr13	113298641	113299170	+	42	17	1.26156	0.464723	1.25634	1.39224	14.9781	1.89401	2.42809	0.0360497	113298890	113298905	LAMP1	NM_005561	1667.5	24766.5	Within	113297238	113323672	+
chr11	71421487	71421836	+	33	12	1.50245	0.49723	1.38702	1.52293	9.35733	1.02328	3.33222	0.43401	71421553	71421658	ACTE1P	NR_038862	1692.5	15916.5	Within	71423354	71405745	-
chr3	119144234	119144660	+	37	15	1.38008	0.509194	1.24793	1.38383	11.7404	1.45944	2.56865	0.209662	119144536	119144461	TEX55	NM_152539	1717	7009	Upstream	119146164	119151456	+
chr3	112992473	112992894	+	38	11	1.43421	0.377844	1.70044	1.83634	12.366	0.944101	2.42809	0.566499	112992644	112992668	GTPBP8	NM_138485	1731.5	8690.5	Within	112990952	113001374	+
chr12	49068094	49068401	+	33	12	1.708	0.565255	1.38702	1.52293	9.35733	1.02328	1.34199	0.638009	49068144	49068215	RHEBL1	NM_144593	1731.5	3572.5	Within	49069979	49064675	-
chr7	97970389	97970863	+	41	8	1.37442	0.244069	2.22239	2.3583	14.3091	0.948465	3.49718	0.713092	97970746	97970633	CCZ1P-OR7E38P	NR_002822	1732	4219	Within	97972358	97966407	-
chr13	23178934	23179435	+	38	10	1.2052	0.288645	1.82597	1.96188	12.366	0.902708	4.01668	0.161682	23179096	23179142	SGCG	NM_000231	1735.5	145980	Upstream	23180920	23325165	+
chr8	54100026	54100501	+	45	15	1.50533	0.456666	1.52356	1.65947	17.0455	1.45944	2.86189	0.260819	54100369	54100303	LYPLA1	NM_001279356	1753.5	53897.5	Within	54102017	54046366	-
chr9	40930579	40931133	+	44	19	1.26199	0.495958	1.16993	1.30583	16.3466	2.42804	0.161682	0.713092	40930832	40930836	MIR1299	NR_031629	1764	1847	Upstream	40929092	40929009	-
chr6	33699757	33700076	+	33	12	1.64375	0.543991	1.38702	1.52293	9.35733	1.02328	3.01459	0.0360497	33699892	33699906	MIR3934	NR_037498	1789.5	1682.5	Downstream	33698127	33698234	+
chr11	114437407	114437733	+	32	11	1.55971	0.487951	1.45943	1.59534	8.79306	0.944101	1.24084	1.04997	114437624	114437587	REXO2	NM_015523	1896	12708	Upstream	114439466	114450278	+
chr10	96066023	96066575	+	44	12	1.26656	0.314372	1.79141	1.92732	16.3466	1.02328	4.96521	0.260819	96066260	96066277	MIR3157	NR_036113	1900	1985	Upstream	96064399	96064314	-
chr17	28040533	28040947	+	39	15	1.49685	0.523953	1.32193	1.45783	13.0028	1.45944	2.29155	0.43401	28040817	28040814	NLK	NM_016231	1936	155638	Upstream	28042676	28196378	+
chr13	110912881	110913351	+	44	18	1.48754	0.553829	1.24393	1.37983	16.3466	2.14929	2.03047	0.161682	110913100	110913113	ANKRD10	NM_001286721	1953	20419	Within	110915069	110892697	-
chr3	37859642	37859953	+	32	10	1.63494	0.464987	1.58496	1.72087	8.79306	0.902708	3.17136	0.161682	37859782	37859793	ITGA9-AS1	NR_110532	1982.5	69708.5	Within	37861780	37790089	-
chr12	10452419	10452837	+	48	17	1.82464	0.588131	1.44478	1.58069	19.1989	1.89401	4.57336	0.116806	10452576	10452609	KLRC1	NM_213657	1988	6593	Within	10454616	10446035	-
chr14	90333765	90334101	+	35	10	1.65517	0.43039	1.71049	1.8464	10.5244	0.902708	2.86189	0.209662	90334078	90333958	NRDE2	NM_017970	1992	66074	Upstream	90331941	90267859	-
chr1	54546069	54546378	+	32	11	1.64552	0.514797	1.45943	1.59534	8.79306	0.944101	3.8394	0	54546146	54546201	ACOT11	NM_147161	2003.5	64105.5	Upstream	54548227	54610329	+
chr6	139989099	139989401	+	32	11	1.68367	0.526729	1.45943	1.59534	8.79306	0.944101	3.33222	0.31522	139989166	139989235	LOC103352541	NR_121624	2011	10901	Within	139991261	139978349	-
chr1	13706701	13707041	+	32	10	1.49549	0.425327	1.58496	1.72087	8.79306	0.902708	2.56865	0.372931	13706892	13706896	PRDM2	NM_015866	2017	81208	Within	13704854	13788079	+
chr5	140109864	140110224	+	37	16	1.6331	0.642716	1.16046	1.29637	11.7404	1.66356	2.42809	0.161682	140109922	140110007	MALINC1	NR_102739	2032	7123	Upstream	140108012	140102921	-
chr2	200307701	200308151	+	41	16	1.44772	0.514173	1.30485	1.44076	14.3091	1.66356	4.38366	0	200308062	200307941	SPATS2L	NM_015535	2048	174338	Within	200305878	200482264	+
chr8	143016224	143016632	+	37	12	1.44097	0.425327	1.54749	1.68339	11.7404	1.02328	3.8394	0.0360497	143016330	143016409	LY6E	NM_001127213	2056	5982	Upstream	143018484	143022410	+
chr7	28178224	28178526	+	33	12	1.73628	0.574613	1.38702	1.52293	9.35733	1.02328	3.66623	0.0360497	28178514	28178367	JAZF1-AS1	NR_034097	2081	63002	Upstream	28180456	28241377	+
chr1	5990374	5990756	+	37	12	1.53904	0.454275	1.54749	1.68339	11.7404	1.02328	4.1981	0.0360497	5990598	5990565	KCNAB2	NM_001199861	2110	110615	Upstream	5992675	6101180	+
chr17	44168376	44168730	+	35	12	1.571	0.490207	1.46949	1.60539	10.5244	1.02328	4.96521	0.0360497	44168698	44168566	ASB16	NM_080863	2150	10531	Upstream	44170703	44179084	+
chr12	56749958	56750370	+	39	15	1.50411	0.526496	1.32193	1.45783	13.0028	1.45944	2.03047	0.260819	56750308	56750195	PRIM1	NM_000946	2159	18585	Within	56752323	56731579	-
chr7	144230499	144230802	+	35	12	1.83543	0.572717	1.46949	1.60539	10.5244	1.02328	0.874147	0.566499	144230610	144230627	OR2A1	NM_001005287	2192.5	1259.5	Downstream	144232843	144231910	-
chr3	195540927	195541291	+	37	13	1.61515	0.516468	1.44057	1.57648	11.7404	1.13723	2.03047	0.31522	195540964	195541089	PPP1R2	NM_001316325	2216	26682	Within	195543325	195514427	-
chr7	151080572	151080953	+	43	17	1.79331	0.645246	1.28951	1.42541	15.6574	1.89401	5.58425	0.161682	151080876	151080833	TMUB1	NM_031434	2256.5	321.5	Downstream	151083019	151081084	-
chr1	234631422	234631726	+	34	12	1.77713	0.570833	1.42884	1.56475	9.93457	1.02328	2.15901	0.791791	234631428	234631555	LINC00184	NR_033927	2264	3206	Within	234629310	234634780	+
chr10	92687456	92687877	+	39	9	1.47196	0.309145	2	2.1359	13.0028	0.902708	4.38366	0.43401	92687506	92687621	HHEX	NM_002729	2287.5	7980.5	Upstream	92689954	92695647	+
chr1	239721246	239721578	+	33	12	1.57939	0.52269	1.38702	1.52293	9.35733	1.02328	3.33222	0.498516	239721386	239721416	CHRM3-AS2	NR_103776	2293	14287	Upstream	239719119	239707125	-
chr11	102528214	102528682	+	44	20	1.49389	0.617996	1.09954	1.23544	16.3466	2.72907	0.566499	0.874147	102528430	102528465	MMP7	NM_002423	2299	7941	Within	102530747	102520507	-
chr11	75332662	75333098	+	42	16	1.53065	0.530683	1.3388	1.47471	14.9781	1.66356	0.498516	1.04997	75332838	75332875	MIR326	NR_029891	2306	2211	Downstream	75335186	75335091	-
chr14	96036838	96037176	+	33	10	1.55135	0.427843	1.62803	1.76394	9.35733	0.902708	5.37373	0.0749559	96036864	96036979	C14orf132	NM_001282464	2316	56964	Upstream	96039323	96093971	+
chr5	10310032	10310428	+	37	11	1.48463	0.401697	1.66297	1.79887	11.7404	0.944101	2.42809	0.260819	10310155	10310216	CMBL	NM_138809	2328	32636	Upstream	10307902	10277594	-
chr17	37617185	37617557	+	37	18	1.58042	0.699731	1	1.1359	11.7404	2.14929	2.42809	0.209662	37617289	37617319	MIR378J	NR_106744	2332	2441	Upstream	37615039	37614930	-
chr12	48572192	48572589	+	35	12	1.40085	0.437111	1.46949	1.60539	10.5244	1.02328	2.03047	0.43401	48572436	48572380	LALBA	NM_002289	2344.5	4707.5	Upstream	48570046	48567683	-
chr8	100955183	100955511	+	36	12	1.74398	0.529065	1.50901	1.64492	11.1265	1.02328	2.15901	0.43401	100955334	100955345	YWHAZ	NM_001135699	2354	36772	Upstream	100952993	100918575	-
chr6	26227345	26227715	+	33	12	1.41718	0.469009	1.38702	1.52293	9.35733	1.02328	1.34199	0.498516	26227433	26227515	H3C6	NM_003532	2396	1914	Downstream	26225134	26225616	+
chr3	43349386	43349733	+	39	13	1.78586	0.54177	1.51457	1.65048	13.0028	1.13723	3.66623	0.161682	43349416	43349499	SNRK-AS1	NR_046757	2402.5	2641.5	Within	43351962	43346918	-
chr7	116674335	116674952	+	54	20	1.39066	0.468755	1.38904	1.52495	23.7429	2.72907	2.42809	0.638009	116674606	116674637	MET	NM_001324401	2448.5	95266.5	Within	116672195	116769910	+
chr12	50075887	50076234	+	32	10	1.46532	0.416746	1.58496	1.72087	8.79306	0.902708	0.960195	0.498516	50076020	50076039	ASIC1	NM_001256830	2476.5	7561.5	Within	50073584	50083622	+
chr22	21041612	21041927	+	33	12	1.66462	0.550899	1.38702	1.52293	9.35733	1.02328	3.01459	0.0749559	21041694	21041717	P2RX6P	NR_002829	2479.5	621.5	Downstream	21044249	21042391	-
chr7	140675127	140675726	+	53	17	1.40592	0.410415	1.58496	1.72087	22.9647	1.89401	3.01459	0.0360497	140675395	140675451	ADCK2	NM_052853	2482.5	19683.5	Within	140672944	140695110	+
chr13	18197633	18197951	+	33	12	1.64892	0.545702	1.38702	1.52293	9.35733	1.02328	1.78529	0.372931	18197847	18197831	FAM230C	NR_027278	2496	34224	Within	18195296	18232016	+
chr1	146231369	146231689	+	32	7	1.58896	0.316337	2.04439	2.1803	8.79306	1.04538	2.71324	0.566499	146231508	146231521	NOTCH2NLA	NM_001364006	2497	79622	Upstream	146229032	146151907	-
chr7	107893422	107893812	+	40	15	1.6297	0.556196	1.35755	1.49346	13.6506	1.45944	4.76721	0.161682	107893684	107893649	DLD	NM_001289751	2511	27581	Within	107891106	107921198	+
chr6	26219285	26219606	+	33	11	1.63351	0.495552	1.5025	1.6384	9.35733	0.944101	2.03047	0.31522	26219412	26219441	H2AC8	NM_021052	2525.5	1962.5	Downstream	26216920	26217483	+
chr17	44200397	44200978	+	50	17	1.36743	0.42313	1.5025	1.6384	20.6796	1.89401	3.17136	0.116806	44200680	44200695	ATXN7L3	NM_020218	2526.5	8883.5	Upstream	44198161	44191804	-
chr11	119054441	119054880	+	39	17	1.4116	0.559997	1.152	1.28791	13.0028	1.89401	1.14351	0.31522	119054653	119054660	HYOU1	NM_006389	2544.5	10473.5	Within	119057205	119044187	-
chr11	65567648	65567977	+	33	12	1.59379	0.527457	1.38702	1.52293	9.35733	1.02328	0.713092	0.713092	65567706	65567765	ZNRD2-AS1	NR_038923	2600.5	1406.5	Downstream	65570413	65569219	-
chr12	48107678	48108076	+	37	12	1.47717	0.436013	1.54749	1.68339	11.7404	1.02328	1.14351	0.791791	48108023	48107919	PFKM	NM_001354747	2625	38527	Within	48105252	48146404	+
chr6	128517799	128518112	+	32	11	1.62449	0.508218	1.45943	1.59534	8.79306	0.944101	2.15901	0.498516	128517860	128517922	PTPRK	NM_001291983	2643.5	517972	Within	128520599	127999984	-
chr11	78426983	78427317	+	33	12	1.56993	0.519561	1.38702	1.52293	9.35733	1.02328	1.24084	0.960195	78427022	78427140	LINC02728	NR_120564	2686	3168	Within	78429836	78423982	-
chr8	90643212	90643567	+	33	13	1.47706	0.529561	1.28011	1.41601	9.35733	1.13723	2.56865	0.209662	90643363	90643376	TMEM64	NM_001008495	2693.5	21390.5	Within	90646083	90621999	-
chr7	141976317	141976659	+	34	12	1.57967	0.507407	1.42884	1.56475	9.93457	1.02328	3.66623	0.0360497	141976630	141976546	TAS2R38	NM_176817	2715	3858	Upstream	141973773	141972630	-
chr8	85793828	85794366	+	71	29	2.09695	0.779502	1.26303	1.39894	38.0871	6.28948	0.116806	1.14351	85794000	85794081	REXO1L2P	NR_003594	2729	3807	Upstream	85791368	85790290	-
chr18	46967220	46967566	+	35	12	1.60733	0.501541	1.46949	1.60539	10.5244	1.02328	2.29155	0.260819	46967310	46967374	ELOA3D	NM_001242907	2749	4626	Upstream	46964644	46962767	-
chr1	151056662	151057059	+	33	12	1.3208	0.437111	1.38702	1.52293	9.35733	1.02328	1.66861	0.498516	151056752	151056828	CDC42SE1	NM_001038707	2788.5	5890.5	Within	151059649	151050970	-
chr6	170581673	170582018	+	35	12	1.61199	0.502995	1.46949	1.60539	10.5244	1.02328	3.17136	0.209662	170581810	170581837	PDCD2	NM_001363655	2791.5	3364.5	Within	170584637	170578481	-
chr11	118346930	118347342	+	37	11	1.42698	0.386097	1.66297	1.79887	11.7404	0.944101	1.55585	0.566499	118347004	118347078	CD3G	NM_000073	2793	8025	Within	118344343	118355161	+
chr11	71875471	71875786	+	37	13	1.8664	0.596807	1.44057	1.57648	11.7404	1.13723	2.29155	0.713092	71875519	71875599	DEFB131B	NM_001242853	2823.5	8932.5	Upstream	71878452	71884561	+
chr5	32171308	32171645	+	34	10	1.6031	0.429113	1.66985	1.80576	9.93457	0.902708	2.56865	0.498516	32171326	32171421	GOLPH3	NM_022130	2842.5	46761.5	Within	32174319	32124715	-
chr20	32584472	32584776	+	32	11	1.67259	0.523264	1.45943	1.59534	8.79306	0.944101	6.24093	0.0360497	32584752	32584678	NOL4L-DT	NR_034152	2854	24268	Upstream	32587478	32608892	+
chr7	5527593	5527901	+	33	12	1.70246	0.56342	1.38702	1.52293	9.35733	1.02328	2.42809	0.116806	5527862	5527773	ACTB	NM_001101	2854	600	Within	5530601	5527147	-
chr11	68906600	68906901	+	32	10	1.68926	0.480435	1.58496	1.72087	8.79306	0.902708	1.66861	0.372931	68906900	68906753	MRPL21	NM_181515	2918.5	15473.5	Upstream	68903832	68891277	-
chr12	45993351	45993656	+	33	12	1.7192	0.568961	1.38702	1.52293	9.35733	1.02328	2.42809	0.498516	45993435	45993461	SCAF11	NM_004719	2929.5	74373.5	Upstream	45990574	45919130	-
chr12	2007204	2007576	+	40	16	1.70856	0.621983	1.27009	1.40599	13.6506	1.66356	2.03047	0.372931	2007567	2007412	DCP1B	NM_001319292	2933	15935	Upstream	2004457	1991455	-
chr1	182601215	182601678	+	43	17	1.47571	0.530969	1.28951	1.42541	15.6574	1.89401	5.16739	0.116806	182601584	182601465	RGS16	NM_002928	2942.5	2824.5	Within	182604389	182598622	-
chr12	18092988	18093307	+	33	12	1.64375	0.543991	1.38702	1.52293	9.35733	1.02328	2.15901	0.31522	18093222	18093178	RERGL	NR_104413	2954.5	12279.5	Upstream	18090193	18080868	-
chr11	118404200	118404502	+	32	11	1.68367	0.526729	1.45943	1.59534	8.79306	0.944101	0.874147	1.04997	118404248	118404349	ATP5MG	NR_033759	2963	5496	Within	118401388	118409847	+
chr6	54843648	54843951	+	32	4	1.67811	0.190906	2.72247	2.85837	8.79306	1.72316	4.96521	0.566499	54843796	54843803	FAM83B	NM_001010872	2970.5	101300	Upstream	54846770	54945099	+
chr12	48730109	48730707	+	57	23	1.51456	0.556196	1.27302	1.40892	26.1246	3.75544	2.56865	0.372931	48730336	48730356	TEX49	NM_001351125	2974	35380	Within	48727434	48765788	+
chr1	100040926	100041281	+	35	13	1.56658	0.529561	1.36257	1.49847	10.5244	1.13723	1.66861	0.498516	100041149	100041118	MFSD14A	NM_033055	3009.5	42269.5	Within	100038094	100083373	+
chr17	29926663	29927095	+	43	20	1.5816	0.669495	1.06711	1.20302	15.6574	2.72907	2.42809	0.43401	29926946	29926905	EFCAB5	NM_001145053	3023	147750	Upstream	29929902	30074629	+
chr11	88340625	88340929	+	33	12	1.72486	0.570833	1.38702	1.52293	9.35733	1.02328	1.14351	0.960195	88340634	88340756	CTSC	NM_148170	3041	19967	Upstream	88337736	88320810	-
chr5	54520588	54521015	+	41	10	1.5257	0.338667	1.93289	2.06879	14.3091	0.902708	3.33222	0.31522	54520622	54520786	SNX18	NM_052870	3043.5	202.5	Within	54517758	54521004	+
chr11	74945960	74946326	+	38	14	1.64974	0.553157	1.37851	1.51442	12.366	1.28335	0.960195	0.638009	74946292	74946177	SPCS2	NM_014752	3122	32890	Upstream	74949265	74979033	+
chr9	21332117	21332427	+	32	6	1.64022	0.279892	2.23704	2.37294	8.79306	1.20028	3.17136	0.713092	21332380	21332292	KLHL9	NM_018847	3132	2608	Within	21335404	21329664	-
chr11	130311621	130311927	+	36	13	1.86936	0.614361	1.4021	1.538	11.1265	1.13723	1.9059	0.874147	130311632	130311748	ZBTB44	NM_001301098	3143	85096	Within	130314917	130226678	-
chr6	137216019	137216356	+	33	13	1.55595	0.557847	1.28011	1.41601	9.35733	1.13723	1.9059	0.372931	137216341	137216240	IFNGR1	NM_000416	3197.5	18703.5	Within	137219385	137197484	-
chr17	51257157	51257536	+	36	14	1.5093	0.534183	1.30256	1.43847	11.1265	1.28335	1.9059	0.372931	51257460	51257393	UTP18	NM_016001	3198.5	40584.5	Upstream	51260545	51297931	+
chr20	59010257	59010651	+	37	13	1.49217	0.477143	1.44057	1.57648	11.7404	1.13723	4.96521	0	59010376	59010437	CTSZ	NM_001336	3200	15270	Upstream	59007254	58995184	-
chr8	65838653	65838989	+	34	11	1.60788	0.473429	1.54432	1.68023	9.93457	0.944101	1.9059	0.713092	65838746	65838777	PDE7A	NM_001242318	3243	124488	Within	65842064	65714333	-
chr6	32148472	32148872	+	41	12	1.62868	0.433833	1.69188	1.82778	14.3091	1.02328	3.17136	0.0749559	32148723	32148692	PRRT1	NM_030651	3267	310	Within	32151939	32148362	-
chr7	20293272	20293589	+	32	10	1.604	0.456186	1.58496	1.72087	8.79306	0.902708	2.42809	0.31522	20293569	20293415	LOC101927769	NR_110117	3276.5	18281.5	Upstream	20296707	20311712	+
chr3	120745893	120746212	+	32	9	1.59394	0.407993	1.72247	1.85837	8.79306	0.902708	1.78529	0.638009	120746170	120746067	GTF2E1	NM_005513	3309.5	37016.5	Within	120742743	120783069	+
chr11	112160588	112160972	+	35	12	1.44827	0.451909	1.46949	1.60539	10.5244	1.02328	0.372931	1.04997	112160759	112160770	IL18	NM_001243211	3314	17521	Within	112164094	112143259	-
chr12	56045011	56045457	+	38	14	1.35382	0.453936	1.37851	1.51442	12.366	1.28335	1.78529	0.260819	56045129	56045221	RPS26	NM_001029	3317	537	Downstream	56041917	56044697	+
chr1	231043403	231043744	+	36	13	1.67749	0.551303	1.4021	1.538	11.1265	1.13723	3.17136	0.31522	231043535	231043562	FAM89A	NM_198552	3319.5	24616.5	Upstream	231040254	231018957	-
chr3	171839840	171840153	+	34	12	1.72603	0.554419	1.42884	1.56475	9.93457	1.02328	2.86189	0.498516	171839915	171839981	TMEM212	NM_001164436	3351.5	19321.5	Upstream	171843348	171859318	+
chr3	120678695	120679009	+	39	13	1.97355	0.598708	1.51457	1.65048	13.0028	1.13723	4.76721	0.0749559	120678729	120678837	HGD	NM_000187	3387	50681	Within	120682239	120628171	-
chr7	66588833	66589151	+	37	14	1.84879	0.636652	1.34104	1.47694	11.7404	1.28335	3.33222	0	66589141	66589005	GS1-124K5.11	NR_111972	3415	35525	Within	66592407	66553467	-
chr17	29176767	29177198	+	51	19	1.88021	0.637496	1.37851	1.51442	21.4329	2.42804	3.66623	0.116806	29177008	29176993	MYO18A	NM_001346765	3415.5	105860	Within	29180398	29071122	-
chr8	127738648	127739101	+	35	19	1.22767	0.606536	0.847997	0.983901	10.5244	2.42804	1.44698	0.0749559	127738817	127738851	MYC	NM_001354870	3441.5	4076.5	Within	127735433	127742951	+
chr1	151162295	151162603	+	32	10	1.65087	0.469516	1.58496	1.72087	8.79306	0.902708	2.56865	0.209662	151162515	151162483	LYSMD1	NM_212551	3453	2702	Within	151165902	151159747	-
chr8	61711074	61711577	+	47	20	1.48471	0.574994	1.19265	1.32855	18.4719	2.72907	2.71324	0.260819	61711268	61711285	MIR4470	NR_039680	3461.5	3533.5	Upstream	61714787	61714859	+
chr12	12871508	12872355	+	68	30	1.27567	0.5122	1.15433	1.29023	35.4146	6.7666	3.33222	0.0360497	12871636	12871896	RPL13AP20	NR_003932	3544.5	4204.5	Upstream	12875476	12876136	+
chr17	58003514	58003843	+	33	10	1.59379	0.439547	1.62803	1.76394	9.35733	0.902708	1.44698	0.713092	58003530	58003666	SRSF1	NM_001078166	3567.5	2760.5	Within	58007246	58000918	-
chr11	124316386	124316872	+	42	16	1.37317	0.476086	1.3388	1.47471	14.9781	1.66356	3.8394	0.566499	124316626	124316639	OR8D2	NM_001002918	3568	2632	Downstream	124320197	124319261	-
chr7	39952756	39953222	+	43	14	1.46621	0.434454	1.55254	1.68845	15.6574	1.28335	2.86189	0.43401	39953111	39953057	LOC112267983	NR_158201	3570	5469	Upstream	39949419	39947520	-
chr11	128699355	128699862	+	42	14	1.3163	0.39932	1.51937	1.65528	14.9781	1.28335	2.71324	0.566499	128699622	128699597	SENCR	NR_038908	3585.5	7937.5	Upstream	128696023	128691671	-
chr11	124268294	124268607	+	32	11	1.62449	0.508218	1.45943	1.59534	8.79306	0.944101	1.66861	0.498516	124268426	124268431	OR8G5	NM_001005198	3624.5	2583.5	Downstream	124264826	124265867	+
chr7	77540797	77541108	+	33	11	1.68603	0.511486	1.5025	1.6384	9.35733	0.944101	2.71324	0.260819	77540992	77540956	PTPN12	NM_002835	3658.5	99116.5	Within	77537294	77640069	+
chr1	183631900	183632261	+	37	8	1.62857	0.320468	2.078	2.21391	11.7404	0.948465	2.29155	1.44698	183631905	183632110	ARPC5	NM_005717	3702.5	11235.5	Within	183635783	183620845	-
chr6	137041323	137041630	+	32	11	1.65624	0.51815	1.45943	1.59534	8.79306	0.944101	1.55585	0.638009	137041478	137041492	IL20RA	NM_014432	3703.5	41506.5	Within	137045180	136999970	-
chr14	100372375	100372804	+	36	14	1.33339	0.471924	1.30256	1.43847	11.1265	1.28335	2.42809	0.372931	100372634	100372603	WARS1	NM_213645	3737.5	38800.5	Within	100376327	100333789	-
chr20	43461489	43461806	+	32	10	1.604	0.456186	1.58496	1.72087	8.79306	0.902708	3.8394	0.260819	43461695	43461648	SRSF6	NM_006275	3752.5	2595.5	Within	43457895	43464243	+
chr6	30706605	30707046	+	41	13	1.47726	0.426291	1.58496	1.72087	14.3091	1.13723	2.71324	0.0749559	30706710	30706741	MDC1-AS1	NR_133647	3759.5	6358.5	Within	30703066	30713184	+
chr1	167549825	167550175	+	32	10	1.45276	0.413174	1.58496	1.72087	8.79306	0.902708	3.01459	0.43401	167549930	167549965	CREG1	NM_003851	3762	8987	Within	167553762	167541013	-
chr11	124762650	124763180	+	51	17	1.529	0.463847	1.53051	1.66642	21.4329	1.89401	2.42809	0.43401	124762911	124762906	LOC101929340	NR_120577	3782	3005	Within	124759133	124765920	+
chr11	126207732	126208053	+	32	11	1.58401	0.495552	1.45943	1.59534	8.79306	0.944101	0.960195	0.566499	126207934	126207917	RPUSD4	NM_001144827	3799.5	5799.5	Within	126211692	126202093	-
chr1	71050018	71050633	+	53	16	1.36935	0.376224	1.66742	1.80333	22.9647	1.66356	2.29155	0.43401	71050348	71050351	ZRANB2-AS1	NR_038420	3820.5	16856.5	Within	71046505	71067182	+
chr11	72185721	72186032	+	32	11	1.63494	0.511486	1.45943	1.59534	8.79306	0.944101	1.66861	0.260819	72185892	72185889	FOLR1	NM_016725	3831.5	10422.5	Upstream	72189708	72196299	+
chr10	32897444	32897765	+	33	10	1.63351	0.450502	1.62803	1.76394	9.35733	0.902708	2.71324	0.31522	32897754	32897646	SNORA86	NR_132768	3867.5	3728.5	Downstream	32901472	32901333	-
chr7	143753675	143753979	+	33	12	1.72486	0.570833	1.38702	1.52293	9.35733	1.02328	2.42809	0.116806	143753766	143753828	CTAGE6	NM_178561	3869	1261	Downstream	143757696	143755088	-
chr3	167730764	167731167	+	36	15	1.41942	0.538254	1.20945	1.34536	11.1265	1.45944	2.03047	0.260819	167730834	167730922	PDCD10	NM_145859	3897.5	47060.5	Within	167734863	167683905	-
chr1	98665442	98665826	+	38	15	1.57241	0.564887	1.2854	1.42131	12.366	1.45944	2.15901	0.161682	98665492	98665578	SNX7	NM_152238	3914	94866	Within	98661720	98760500	+
chr3	143975495	143975957	+	43	17	1.4789	0.532118	1.28951	1.42541	15.6574	1.89401	2.56865	0.260819	143975877	143975722	DIPK2A	NM_001363944	3929	16642	Within	143971797	143992368	+
chr3	32502245	32502646	+	41	14	1.62462	0.504876	1.48543	1.62133	14.3091	1.28335	3.49718	0.31522	32502500	32502478	MIR548AY	NR_106753	3943.5	3836.5	Downstream	32506389	32506282	-
chr6	143056349	143056669	+	32	11	1.58896	0.4971	1.45943	1.59534	8.79306	0.944101	3.33222	0.372931	143056362	143056502	AIG1	NM_001366362	3953	5086	Upstream	143060462	143061595	+
chr1	31413559	31413916	+	39	14	1.73584	0.567102	1.41504	1.55094	13.0028	1.28335	4.1981	0.0749559	31413680	31413735	SERINC2	NM_001199038	3961.5	20940.5	Within	31409776	31434678	+
chr8	95137636	95137974	+	32	8	1.50434	0.342275	1.87447	2.01037	8.79306	0.948465	1.66861	1.14351	95137910	95137856	PLEKHF2	NM_024613	4021	18880	Within	95133784	95156685	+
chr4	114602188	114602666	+	40	14	1.32967	0.423547	1.45066	1.58657	13.6506	1.28335	3.17136	0.0749559	114602364	114602383	UGT8	NM_001322113	4026	75798	Within	114598401	114678225	+
chr13	85367500	85367816	+	33	12	1.65936	0.549156	1.38702	1.52293	9.35733	1.02328	4.01668	0.31522	85367730	85367687	LINC00351	NR_046989	4056	177004	Within	85363602	85544662	+
chr6	28658398	28658728	+	40	15	1.92601	0.657323	1.35755	1.49346	13.6506	1.45944	4.01668	0	28658672	28658582	LINC00533	NR_135285	4088	10278	Upstream	28654475	28648285	-
chr5	147834931	147835251	+	34	12	1.68827	0.542291	1.42884	1.56475	9.93457	1.02328	5.16739	0.161682	147835150	147835119	SPINK1	NM_001354966	4140	10512	Within	147839231	147824579	-
chr1	66928863	66929209	+	36	12	1.65325	0.501541	1.50901	1.64492	11.1265	1.02328	1.44698	0.566499	66928868	66929047	MIER1	NM_001278215	4142	19204	Within	66924894	66948240	+
chr3	56678898	56679317	+	38	13	1.44106	0.448674	1.47805	1.61395	12.366	1.13723	1.78529	0.498516	56678992	56679112	TASOR	NM_001365635	4157.5	58976.5	Within	56683265	56620131	-
chr5	36880673	36881099	+	42	16	1.56658	0.54314	1.3388	1.47471	14.9781	1.66356	2.29155	0.713092	36880842	36880859	NIPBL-DT	NR_046262	4192	9526	Upstream	36876694	36871360	-
chr11	126067325	126067646	+	33	12	1.63351	0.540602	1.38702	1.52293	9.35733	1.02328	1.24084	0.874147	126067552	126067487	CDON	NM_016952	4193.5	110668	Upstream	126063292	125956817	-
chr1	231814041	231814598	+	45	13	1.28372	0.337512	1.71621	1.85211	17.0455	1.13723	2.42809	0.713092	231814293	231814291	DISC2	NR_002227	4197.5	305.5	Downstream	231818517	231814625	-
chr11	93657240	93657707	+	48	15	1.63319	0.464489	1.61471	1.75061	19.1989	1.45944	0.874147	0.713092	93657545	93657503	CEP295	NM_033395	4207.5	72884.5	Upstream	93661681	93730358	+
chr2	156431170	156431491	+	35	12	1.73251	0.540602	1.46949	1.60539	10.5244	1.02328	4.01668	0.0749559	156431482	156431361	GPD2	NM_001083112	4220.5	155072	Upstream	156435551	156586403	+
chr8	121643349	121643831	+	47	15	1.5494	0.450034	1.58496	1.72087	18.4719	1.45944	4.1981	0.498516	121643660	121643624	HAS2-AS1	NR_002835	4245	1734	Within	121639345	121645324	+
chr1	153623776	153624124	+	35	12	1.59809	0.498659	1.46949	1.60539	10.5244	1.02328	3.49718	0.0749559	153624089	153623997	S100A13	NM_005979	4289	5151	Within	153628239	153618799	-
chr20	56387788	56388190	+	37	16	1.46247	0.575566	1.16046	1.29637	11.7404	1.66356	1.9059	0.161682	56387836	56387970	AURKA	NM_198434	4348	18601	Within	56392337	56369388	-
chr1	212357048	212357358	+	32	6	1.64022	0.279892	2.23704	2.37294	8.79306	1.20028	4.76721	0.791791	212357054	212357207	SNORA16B	NR_004389	4386	4253	Downstream	212352817	212352950	+
chr17	50712151	50712454	+	33	12	1.73055	0.572717	1.38702	1.52293	9.35733	1.02328	2.29155	0.161682	50712153	50712261	ANKRD40	NM_052855	4388.5	19105.5	Upstream	50707914	50693197	-
chr1	30719031	30719352	+	36	14	1.78201	0.630702	1.30256	1.43847	11.1265	1.28335	4.57336	0.0360497	30719308	30719218	MATN1	NM_002379	4393.5	7915.5	Within	30723585	30711276	-
chr8	115664422	115664738	+	34	12	1.70964	0.549156	1.42884	1.56475	9.93457	1.02328	3.17136	0.498516	115664665	115664591	TRPS1	NM_014112	4395	256085	Within	115668975	115408495	-
chr12	56463826	56464373	+	47	22	1.36528	0.581617	1.0614	1.19731	18.4719	3.39371	3.33222	0.0749559	56464198	56464131	SPRYD4	NM_207344	4477.5	15608.5	Upstream	56468577	56479708	+
chr2	64336194	64336543	+	34	11	1.54798	0.455794	1.54432	1.68023	9.93457	0.944101	5.37373	0.0360497	64336498	64336419	MIR4433B	NR_106995	4479.5	4377.5	Downstream	64340848	64340746	-
chr7	94514078	94514500	+	36	13	1.35551	0.445484	1.4021	1.538	11.1265	1.13723	2.03047	0.372931	94514255	94514288	CASD1	NM_022900	4481	42727	Within	94509808	94557016	+
chr12	53010692	53011221	+	41	19	1.23152	0.519397	1.07039	1.20629	14.3091	2.42804	0.566499	0.638009	53010948	53010961	EIF4B	NM_001417	4501.5	31258.5	Within	53006455	53042215	+
chr12	89520112	89520428	+	36	13	1.81021	0.594919	1.4021	1.538	11.1265	1.13723	4.1981	0	89520240	89520272	GALNT4	NM_003774	4526	858	Within	89524796	89519412	-
chr11	100683248	100683552	+	32	11	1.67259	0.523264	1.45943	1.59534	8.79306	0.944101	0.960195	0.874147	100683539	100683398	ARHGAP42-AS1	NR_133571	4555	760	Downstream	100687955	100684160	-
chr20	47781849	47782243	+	36	11	1.45184	0.403736	1.62449	1.7604	11.1265	0.944101	3.33222	0.31522	47782171	47782070	SULF2	NM_198596	4570	124641	Within	47786616	47657405	-
chr17	48600212	48600578	+	36	12	1.56291	0.474134	1.50901	1.64492	11.1265	1.02328	2.71324	0.209662	48600518	48600458	HOXB6	NM_001369397	4591	4645	Within	48604986	48595750	-
chr1	119707176	119707494	+	32	11	1.59895	0.500227	1.45943	1.59534	8.79306	0.944101	2.86189	0.209662	119707258	119707313	PHGDH	NM_006623	4598	36880	Upstream	119711933	119744215	+
chr13	67234732	67235149	+	35	12	1.33366	0.416147	1.46949	1.60539	10.5244	1.02328	2.15901	0.260819	67235032	67234968	PCDH9	NM_001318374	4604.5	33926.5	Upstream	67230336	67201014	-
chr1	120728390	120728706	+	32	11	1.60907	0.503393	1.45943	1.59534	8.79306	0.944101	2.15901	0.43401	120728449	120728507	NOTCH2NLR	NR_157049	4610	65341	Within	120723938	120793889	+
chr12	124919924	124920415	+	40	14	1.29447	0.412333	1.45066	1.58657	13.6506	1.28335	1.66861	0.566499	124920144	124920159	MIR5188	NR_049820	4623.5	4510.5	Downstream	124915546	124915659	+
chr11	76449412	76449898	+	42	16	1.37317	0.476086	1.3388	1.47471	14.9781	1.66356	0.713092	1.24084	76449720	76449653	EMSY	NM_020193	4631	103244	Within	76445024	76552899	+
chr1	92303493	92303806	+	33	9	1.67526	0.415814	1.76553	1.90144	9.35733	0.902708	2.03047	0.791791	92303770	92303661	GLMN	NR_135089	4640.5	57252.5	Upstream	92299009	92246397	-
chr11	104922666	104922984	+	32	11	1.59895	0.500227	1.45943	1.59534	8.79306	0.944101	2.15901	0.791791	104922742	104922804	CASP4LP	NR_034078	4650	21277	Upstream	104918175	104901548	-
chr7	157341443	157341926	+	46	16	1.51329	0.479043	1.46713	1.60303	17.7541	1.66356	4.01668	0.209662	157341547	157341640	DNAJB6	NM_005494	4681.5	44639.5	Within	157337003	157386324	+
chr1	234719121	234719548	+	37	15	1.37685	0.508001	1.24793	1.38383	11.7404	1.45944	1.44698	0.43401	234719392	234719368	LINC01132	NR_038856	4706.5	12308.5	Upstream	234724041	234731643	+
chr11	112162428	112162876	+	52	22	1.84433	0.710143	1.20436	1.34026	22.1947	3.39371	1.66861	0.498516	112162731	112162691	TEX12	NM_031275	4719	9904	Upstream	112167371	112172556	+
chr11	119200400	119200802	+	37	15	1.46247	0.539593	1.24793	1.38383	11.7404	1.45944	0.638009	0.638009	119200458	119200573	CCDC153	NM_001145018	4760	10964	Upstream	119195841	119189637	-
chr3	177192513	177192891	+	35	9	1.47126	0.344312	1.848	1.9839	10.5244	0.902708	3.66623	0.638009	177192824	177192749	TBL1XR1	NM_024665	4780	173359	Within	177197482	177019343	-
chr21	9538066	9538427	+	35	12	1.54054	0.480701	1.46949	1.60539	10.5244	1.02328	2.15901	0.498516	9538112	9538227	NCOR1P4	NR_135512	4782.5	21021.5	Upstream	9543029	9559268	+
chr3	189591613	189592223	+	50	19	1.30243	0.450428	1.3505	1.4864	20.6796	2.42804	3.17136	0.31522	189591910	189591910	TP63	NM_001329964	4827	305361	Upstream	189596745	189897279	+
chr11	121297405	121297816	+	40	15	1.54643	0.527777	1.35755	1.49346	13.6506	1.45944	0.960195	0.713092	121297550	121297572	SC5D	NM_006918	4840.5	15799.5	Within	121292770	121313410	+
chr17	64385746	64386232	+	58	25	1.89629	0.743884	1.1822	1.31811	26.9338	4.53359	1.55585	0.372931	64385862	64385953	PECAM1	NM_000442	4871	66574	Within	64390860	64319415	-
chr3	141743010	141743334	+	33	12	1.61838	0.535596	1.38702	1.52293	9.35733	1.02328	2.29155	0.260819	141743281	141743187	RNF7	NM_014245	4875	4388	Within	141738297	141747560	+
chr6	30885843	30886154	+	36	14	1.83931	0.650982	1.30256	1.43847	11.1265	1.28335	3.66623	0	30886057	30886010	MIR4640	NR_039783	4883.5	4973.5	Upstream	30890882	30890972	+
chr8	85731140	85731660	+	45	21	1.37506	0.584006	1.06413	1.20003	17.0455	3.05129	0.43401	1.04997	85731470	85731449	REXO1L2P	NR_003594	4897	5975	Upstream	85736297	85737375	+
chr13	90124427	90124806	+	34	13	1.42545	0.496027	1.32193	1.45783	9.93457	1.13723	2.71324	0.209662	90124730	90124670	LINC00559	NR_047489	4899.5	64367.5	Upstream	90119717	90060249	-
chr11	125629811	125630265	+	40	17	1.39996	0.541495	1.18763	1.32353	13.6506	1.89401	0.713092	1.04997	125630124	125630060	CHEK1	NM_001114122	4903	27109	Within	125625135	125657147	+
chr11	134036976	134037380	+	39	13	1.5339	0.465332	1.51457	1.65048	13.0028	1.13723	2.42809	0.260819	134037300	134037216	LINC02731	NR_027276	4907	4163	Within	134032271	134041341	+
chr4	147622141	147622556	+	42	17	1.6081	0.592382	1.25634	1.39224	14.9781	1.89401	4.57336	0.0749559	147622356	147622373	TMEM184C	NM_018241	4952.5	14372.5	Within	147617396	147636721	+
chr12	208403	208801	+	36	11	1.43725	0.399679	1.62449	1.7604	11.1265	0.944101	3.33222	0.209662	208616	208593	LOC101929384	NR_120475	4958	3509	Downstream	203644	205093	+
chr1	178032745	178033334	+	57	17	1.5377	0.417383	1.68806	1.82396	26.1246	1.89401	3.33222	0.638009	178032944	178032985	CRYZL2P	NR_037167	4967.5	26900.5	Within	178038007	178006139	-
chr17	40787369	40787679	+	32	4	1.64022	0.186595	2.72247	2.85837	8.79306	1.72316	2.56865	0.874147	40787666	40787529	KRT27	NM_181537	4974	10717	Upstream	40782550	40776807	-
chr17	60226480	60226812	+	36	13	1.72297	0.566248	1.4021	1.538	11.1265	1.13723	2.15901	0.791791	60226790	60226660	SCARNA20	NR_002999	4999	4869	Downstream	60231645	60231515	-
chr6	863332	863663	+	36	12	1.72817	0.52427	1.50901	1.64492	11.1265	1.02328	10.093	0.638009	863344	863483	LOC101927691	NR_110853	4999.5	13115.5	Upstream	868497	876613	+
chr17	46198415	46198757	+	34	13	1.57967	0.549691	1.32193	1.45783	9.93457	1.13723	2.15901	0.43401	46198494	46198565	KANSL1-AS1	NR_034172	5014	1863	Downstream	46193572	46196723	+
chr20	53577866	53578213	+	36	14	1.64849	0.583445	1.30256	1.43847	11.1265	1.28335	2.56865	0.209662	53578175	53578082	ZNF217	NM_006526	5057.5	10969.5	Within	53583097	53567070	-
chr11	86249291	86249602	+	33	12	1.68603	0.557985	1.38702	1.52293	9.35733	1.02328	0.43401	0.960195	86249426	86249453	EED	NM_001330334	5063.5	29363.5	Within	86244383	86278810	+
chr1	16640343	16640653	+	33	12	1.69147	0.559785	1.38702	1.52293	9.35733	1.02328	1.78529	0.161682	16640348	16640460	MST1P2	NR_027504	5075	9922	Upstream	16645573	16650420	+
chr1	1069018	1069437	+	45	17	1.70652	0.586727	1.35364	1.48954	17.0455	1.89401	3.17136	0.116806	1069368	1069310	RNF223	NM_001205252	5078.5	1738.5	Downstream	1074306	1070966	-
chr1	41237048	41237387	+	34	12	1.59365	0.511897	1.42884	1.56475	9.93457	1.02328	2.29155	0.372931	41237370	41237231	SCMH1	NM_012236	5088.5	210016	Within	41242306	41027201	-
chr22	30420283	30421031	+	63	17	1.33829	0.328661	1.83007	1.96598	31.0886	1.89401	3.01459	0.116806	30420653	30420652	MTFP1	NM_016498	5110	8397	Upstream	30425767	30429054	+
chr11	125068161	125068696	+	48	12	1.42561	0.324361	1.91427	2.05017	19.1989	1.02328	2.29155	0.713092	125068485	125068433	SLC37A2	NM_001145290	5124.5	22087.5	Within	125063304	125090516	+
chr11	102525356	102525770	+	39	18	1.49685	0.628744	1.074	1.20991	13.0028	2.14929	0.43401	0.874147	102525674	102525606	MMP7	NM_002423	5184	5056	Within	102530747	102520507	-
chr6	32899224	32899526	+	38	14	1.99935	0.670382	1.37851	1.51442	12.366	1.28335	3.33222	0.161682	32899224	32899372	LOC100294145	NR_037177	5200	4383	Within	32894175	32903758	+
chr3	114288660	114288977	+	32	11	1.604	0.501805	1.45943	1.59534	8.79306	0.944101	4.01668	0.161682	114288968	114288816	TIGIT	NM_173799	5208.5	21469.5	Upstream	114294027	114310288	+
chr1	161158985	161159405	+	36	13	1.36196	0.447606	1.4021	1.538	11.1265	1.13723	1.44698	0.116806	161159290	161159244	UFC1	NM_016406	5218	339	Downstream	161153977	161158856	+
chr11	107452460	107452778	+	32	11	1.59895	0.500227	1.45943	1.59534	8.79306	0.944101	0.874147	0.874147	107452525	107452587	CWF19L2	NM_152434	5227	126274	Within	107457846	107326345	-
chr9	64022003	64022355	+	40	15	1.80564	0.61624	1.35755	1.49346	13.6506	1.45944	6.24093	0.31522	64022034	64022106	FLJ43315	NR_033856	5230	39433	Within	64016949	64061612	+
chr3	52415748	52416057	+	33	12	1.69695	0.561596	1.38702	1.52293	9.35733	1.02328	2.42809	0.0749559	52415757	52415875	PHF7	NM_001321127	5243.5	7738.5	Within	52410659	52423641	+
chr18	21247244	21247740	+	41	15	1.31345	0.437332	1.39232	1.52822	14.3091	1.45944	1.9059	0.791791	21247490	21247489	GREB1L	NM_001142966	5251	278620	Within	21242241	21526112	+
chr11	89870428	89871082	+	60	23	1.45776	0.508571	1.34577	1.48168	28.5743	3.75544	1.66861	0.638009	89870838	89870760	TRIM64B	NM_001164397	5262	169	Within	89876017	89870586	-
chr12	45733050	45733356	+	32	9	1.66166	0.425327	1.72247	1.85837	8.79306	0.902708	1.78529	0.713092	45733114	45733167	LINC00938	NR_028408	5282	7484	Upstream	45727921	45725719	-
chr11	124746668	124746988	+	41	15	2.03585	0.677864	1.39232	1.52822	14.3091	1.45944	2.15901	0.116806	124746814	124746819	VSIG2	NM_014312	5427	645	Downstream	124752255	124747473	-
chr19	58513896	58514420	+	37	13	1.12197	0.358768	1.44057	1.57648	11.7404	1.13723	4.01668	0.209662	58514169	58514170	ZBTB45	NM_001316978	5444	629	Within	58519602	58513529	-
chr17	31291554	31291994	+	40	17	1.44451	0.558724	1.18763	1.32353	13.6506	1.89401	2.42809	0.161682	31291886	31291834	OMG	NM_002544	5465	2872	Downstream	31297239	31294646	-
chr1	77213776	77214079	+	32	11	1.67811	0.52499	1.45943	1.59534	8.79306	0.944101	2.03047	0.31522	77213778	77213902	PIGK	NM_005482	5502.5	124938	Within	77219430	77088989	-
chr22	46059160	46059556	+	35	12	1.40438	0.438215	1.46949	1.60539	10.5244	1.02328	0.566499	0.874147	46059444	46059378	PRR34-AS1	NR_027034	5513	836	Downstream	46053845	46058522	+
chr1	97936010	97936385	+	34	12	1.44066	0.462755	1.42884	1.56475	9.93457	1.02328	2.15901	0.43401	97936319	97936246	LINC01930	NR_146275	5542.5	2724.5	Within	97941740	97933473	-
chr1	146371088	146371401	+	32	9	1.62449	0.415814	1.72247	1.85837	8.79306	0.902708	1.66861	0.372931	146371165	146371222	RNVU1-18	NR_004400	5561.5	5725.5	Upstream	146376806	146376970	+
chr11	124679148	124679702	+	45	20	1.29067	0.522061	1.13124	1.26715	17.0455	2.72907	1.04997	0.713092	124679438	124679441	SPA17	NM_017425	5582	15366	Within	124673843	124694791	+
chr22	47350868	47351440	+	45	17	1.25006	0.429788	1.35364	1.48954	17.0455	1.89401	2.86189	0.372931	47351108	47351132	LOC339685	NR_144462	5584	22387	Within	47345570	47373541	+
chr12	3373498	3373943	+	47	15	1.67823	0.487453	1.58496	1.72087	18.4719	1.45944	4.76721	0.209662	3373820	3373729	LINC02417	NR_146865	5613.5	2119.5	Downstream	3368107	3371601	+
chr1	85270817	85271197	+	37	12	1.54714	0.456666	1.54749	1.68339	11.7404	1.02328	1.55585	0.713092	85271163	85271037	BCL10	NM_001320715	5625	5232	Within	85276632	85265775	-
chr12	68259092	68259413	+	33	8	1.63351	0.360401	1.91754	2.05344	9.35733	0.948465	5.16739	0.498516	68259107	68259235	IL22	NM_020525	5648.5	11011.5	Upstream	68253604	68248241	-
chr11	92218900	92219428	+	56	22	1.68526	0.602546	1.30933	1.44523	25.3229	3.39371	3.17136	0.161682	92219327	92219225	FAT3	NM_001367949	5653	677309	Upstream	92224817	92896473	+
chr1	87365830	87366157	+	33	11	1.60354	0.486459	1.5025	1.6384	9.35733	0.944101	2.86189	0.260819	87365984	87365998	LINC01364	NR_038324	5661.5	12468.5	Within	87371655	87353525	-
chr11	120174347	120174953	+	59	26	1.54701	0.620443	1.152	1.28791	27.7504	4.94856	4.01668	0	120174542	120174640	LOC107984399	NR_159965	5674	2969	Downstream	120168976	120171681	+
chr1	151204066	151204438	+	35	11	1.49499	0.427613	1.58496	1.72087	10.5244	0.944101	1.55585	0.498516	151204120	151204208	PIP5K1A	NM_003557	5701	45279	Within	151198551	151249531	+
chr7	100132522	100132856	+	35	12	1.66508	0.519561	1.46949	1.60539	10.5244	1.02328	3.01459	0.116806	100132828	100132708	MBLAC1	NM_203397	5723	4196	Downstream	100126966	100128493	+
chr12	104991881	104992218	+	33	12	1.55595	0.514935	1.38702	1.52293	9.35733	1.02328	4.57336	0.0749559	104991900	104991997	C12orf45	NM_152318	5734.5	25575.5	Within	104986315	105017625	+
chr12	50117799	50118179	+	34	9	1.4217	0.3425	1.80735	1.94326	9.93457	0.902708	0.791791	1.24084	50117970	50117988	COX14	NM_001257134	5754	2464	Within	50112235	50120453	+
chr5	126595023	126595335	+	33	12	1.68063	0.556196	1.38702	1.52293	9.35733	1.02328	3.66623	0.209662	126595327	126595183	PHAX	NM_032177	5767	32073	Upstream	126600946	126627252	+
chr6	139297571	139297980	+	40	16	1.55399	0.565715	1.27009	1.40599	13.6506	1.66356	2.29155	0.161682	139297791	139297783	TXLNB	NM_153235	5777.5	57715.5	Upstream	139291998	139240060	-
chr19	101106	101478	+	37	14	1.58042	0.544235	1.34104	1.47694	11.7404	1.28335	1.55585	0.372931	101162	101267	OR4F17	NM_001005240	5853	10404	Upstream	107145	111696	+
chr5	96655944	96656335	+	40	16	1.62553	0.591759	1.27009	1.40599	13.6506	1.66356	2.56865	0.260819	96655970	96656068	CAST	NM_001190442	5896.5	118542	Upstream	96662036	96774681	+
chr22	20923144	20923493	+	35	7	1.59351	0.290051	2.16993	2.30583	10.5244	1.04538	1.66861	1.04997	20923161	20923286	CRKL	NM_005207	5912.5	30428.5	Within	20917406	20953747	+
chr11	124044771	124045097	+	46	17	2.24209	0.754107	1.38466	1.52057	17.7541	1.89401	3.33222	0.209662	124045082	124045002	OR10G7	NM_001004463	5933	6869	Upstream	124039001	124038065	-
chr11	130153645	130153966	+	35	13	1.73251	0.585652	1.36257	1.49847	10.5244	1.13723	3.01459	0.498516	130153688	130153738	ST14	NM_021978	5975.5	56556.5	Upstream	130159781	130210362	+
chr3	182979737	182980076	+	34	12	1.59365	0.511897	1.42884	1.56475	9.93457	1.02328	4.01668	0.31522	182980051	182979909	DCUN1D1	NM_001308101	6011.5	41833.5	Within	182985918	182938073	-
chr1	108565963	108566308	+	34	12	1.56593	0.502995	1.42884	1.56475	9.93457	1.02328	2.03047	0.498516	108566223	108566150	FAM102B	NM_001010883	6036.5	73184.5	Within	108560099	108639320	+
chr12	49967784	49968107	+	32	11	1.5742	0.492483	1.45943	1.59534	8.79306	0.944101	2.29155	0.31522	49967882	49967924	AQP5	NM_001651	6074.5	2263.5	Downstream	49961871	49965682	+
chr11	126349316	126349686	+	39	15	1.67485	0.586261	1.32193	1.45783	13.0028	1.45944	2.15901	0.161682	126349586	126349540	GSEC	NR_033839	6086	7786	Within	126355587	126341715	-
chr14	50318170	50318677	+	49	18	1.53568	0.513412	1.39593	1.53183	19.9349	2.14929	5.37373	0.0360497	50318466	50318401	DMAC2L	NM_015684	6100.5	4471.5	Within	50312323	50322895	+
chr5	52013965	52014308	+	32	11	1.48241	0.463767	1.45943	1.59534	8.79306	0.944101	2.42809	0.43401	52014147	52014164	LINC02118	NR_147166	6106.5	29772.5	Within	52008030	52043909	+
chr22	50668092	50668432	+	37	13	1.72916	0.552924	1.44057	1.57648	11.7404	1.13723	2.56865	0.116806	50668412	50668279	SHANK3	NM_001372044	6128	64950	Upstream	50674390	50733212	+
chr2	73790136	73790553	+	40	12	1.52418	0.416147	1.65711	1.79302	13.6506	1.02328	2.42809	0.31522	73790448	73790387	C2orf78	NM_001080474	6156.5	26803.5	Within	73784188	73817148	+
chr11	65392644	65392979	+	41	14	1.9447	0.604345	1.48543	1.62133	14.3091	1.28335	1.24084	0.498516	65392658	65392794	FRMD8	NM_031904	6175.5	20712.5	Within	65386636	65413524	+
chr17	35815436	35815924	+	43	19	1.40011	0.563035	1.1375	1.27341	15.6574	2.42804	0.874147	0.638009	35815647	35815668	TAF15	NM_003487	6197	31562	Within	35809483	35847242	+
chr1	243261470	243261814	+	33	12	1.52429	0.504457	1.38702	1.52293	9.35733	1.02328	0.43401	1.04997	243261571	243261618	CEP170	NM_001042404	6236	137215	Upstream	243255406	243124427	-
chr5	160467967	160468301	+	37	16	1.76022	0.692747	1.16046	1.29637	11.7404	1.66356	3.33222	0.0360497	160468124	160468127	MIR3142	NR_036095	6267	6349	Upstream	160474401	160474483	+
chr5	83568419	83568747	+	34	10	1.64709	0.440887	1.66985	1.80576	9.93457	0.902708	1.9059	0.791791	83568514	83568566	VCAN-AS1	NR_136215	6269	37232	Upstream	83562314	83531351	-
chr3	151390820	151391317	+	44	13	1.40672	0.378258	1.6845	1.8204	16.3466	1.13723	3.33222	0.372931	151391172	151391117	P2RY12	NM_022788	6315.5	54226.5	Upstream	151384753	151336842	-
chr3	167740953	167741481	+	47	14	1.41441	0.383438	1.67807	1.81398	18.4719	1.28335	3.33222	0.566499	167741154	167741232	PDCD10	NM_145859	6354	57312	Upstream	167734863	167683905	-
chr1	228728912	228729312	+	41	15	1.62868	0.542291	1.39232	1.52822	14.3091	1.45944	3.17136	0.372931	228728989	228729076	RHOU	NM_021205	6366	17552	Upstream	228735478	228746664	+
chr12	50757357	50758105	+	63	19	1.33829	0.367327	1.67807	1.81398	31.0886	2.42804	1.04997	1.04997	50757702	50757720	ATF1	NM_005171	6369	63431	Upstream	50764100	50821162	+
chr5	159203472	159203865	+	37	15	1.49597	0.55195	1.24793	1.38383	11.7404	1.45944	1.78529	0.498516	159203554	159203596	RNF145	NM_001199380	6384.5	46260.5	Within	159210053	159157408	-
chr7	127386108	127386449	+	38	12	1.77069	0.508895	1.58496	1.72087	12.366	1.02328	2.42809	0.638009	127386438	127386288	ZNF800	NM_176814	6429.5	16236.5	Within	127392708	127370042	-
chr6	132756840	132757209	+	36	14	1.5502	0.54866	1.30256	1.43847	11.1265	1.28335	2.56865	0.209662	132757042	132757034	VNN2	NM_078488	6434.5	13155.5	Within	132763459	132743869	-
chr13	51797508	51797944	+	40	8	1.45776	0.265341	2.18763	2.32353	13.6506	0.948465	5.79896	0.31522	51797850	51797784	DHRS12	NM_001031719	6437	26950	Within	51804163	51770776	-
chr11	77109143	77109458	+	35	14	1.76551	0.642716	1.26303	1.39894	10.5244	1.28335	3.33222	0.0749559	77109427	77109331	OMP	NM_006189	6461.5	5969.5	Downstream	77102839	77103331	+
chr11	65851527	65851897	+	36	15	1.54601	0.586261	1.20945	1.34536	11.1265	1.45944	0.498516	0.498516	65851628	65851686	CFL1	NM_005507	6468	2960	Downstream	65858180	65854672	-
chr1	244059492	244060012	+	47	15	1.43617	0.417147	1.58496	1.72087	18.4719	1.45944	2.56865	0.874147	244059906	244059782	ZBTB18	NM_006352	6548	2274	Downstream	244053204	244057478	+
chr1	32644160	32644503	+	34	8	1.57506	0.337285	1.95936	2.09526	9.93457	0.948465	2.15901	0.638009	32644192	32644284	ZBTB8OS	NR_158772	6600.5	23509.5	Within	32650932	32620822	-
chr11	111759515	111760056	+	49	18	1.43917	0.481146	1.39593	1.53183	19.9349	2.14929	1.55585	0.960195	111759890	111759819	PPP2R1B	NM_001177562	6603.5	21908.5	Within	111766389	111737877	-
chr7	88788921	88789245	+	34	13	1.66743	0.580229	1.32193	1.45783	9.93457	1.13723	4.1981	0.0749559	88789058	88789083	TEX47	NM_152706	6654	5022	Downstream	88795737	88794105	-
chr1	149075361	149075734	+	45	15	1.91697	0.581546	1.52356	1.65947	17.0455	1.45944	4.76721	0	149075732	149075623	NBPF9	NM_001277444	6763.5	21515.5	Within	149082311	149054032	-
chr6	113440047	113440417	+	34	12	1.46012	0.469009	1.42884	1.56475	9.93457	1.02328	2.42809	0.791791	113440274	113440232	LINC02518	NR_149098	6785	11693	Upstream	113433447	113428539	-
chr6	106623361	106623937	+	42	20	1.15862	0.502122	1.03395	1.16985	14.9781	2.72907	2.03047	0.116806	106623664	106623665	RTN4IP1	NM_001318746	6842	52879	Within	106630491	106570770	-
chr17	81393775	81394083	+	36	13	1.85722	0.610371	1.4021	1.538	11.1265	1.13723	1.9059	0.0360497	81394008	81393959	MIR4740	NR_039894	6849	6786	Downstream	81400778	81400715	-
chr4	4474670	4474994	+	32	5	1.56934	0.223165	2.45943	2.59534	8.79306	1.42213	5.58425	0.638009	4474892	4474852	STX18-IT1	NR_126434	6868	1288	Downstream	4481700	4476120	-
chr11	123024269	123024614	+	32	10	1.47382	0.419162	1.58496	1.72087	8.79306	0.902708	0.791791	0.874147	123024433	123024441	LOC341056	NR_027288	6876.5	4830.5	Downstream	123017565	123019611	+
chr17	63780775	63781355	+	48	18	1.315	0.448793	1.36678	1.50269	19.1989	2.14929	0.566499	0.960195	63781084	63781051	DDX42	NM_203499	6896	38252	Within	63774169	63819317	+
chr11	110436522	110437173	+	52	17	1.26921	0.377632	1.558	1.6939	22.1947	1.89401	0.874147	1.24084	110436788	110436840	FDX1	NM_004109	6900.5	28036.5	Within	110429947	110464884	+
chr2	64198425	64198737	+	33	12	1.68063	0.556196	1.38702	1.52293	9.35733	1.02328	7.41939	0.116806	64198665	64198590	LINC00309	NR_033837	6904	13503	Within	64205485	64185078	-
chr1	168144381	168144849	+	44	15	1.49389	0.463497	1.49185	1.62776	16.3466	1.45944	3.17136	0.209662	168144626	168144600	GPR161	NM_001267609	6948	65074	Upstream	168137667	168079541	-
chr7	16811734	16812174	+	40	17	1.44451	0.558724	1.18763	1.32353	13.6506	1.89401	3.01459	0.0749559	16812064	16811987	AGR2	NM_006408	6955	20144	Upstream	16804999	16791810	-
chr7	124025825	124026397	+	44	18	1.22228	0.45507	1.24393	1.37983	16.3466	2.14929	2.56865	0.0360497	124026102	124026127	TMEM229A	NM_001136002	6956	4809	Downstream	124033067	124030920	-
chr13	97001485	97001932	+	37	13	1.31525	0.420569	1.44057	1.57648	11.7404	1.13723	4.38366	0.209662	97001626	97001671	OXGR1	NM_001346195	6978.5	15990.5	Upstream	96994730	96985718	-
chr1	119851679	119852051	+	35	12	1.49499	0.466487	1.46949	1.60539	10.5244	1.02328	3.33222	0.372931	119851990	119851933	NBPF7	NM_001047980	6985	17101	Upstream	119844880	119834764	-
chr3	196280537	196280907	+	37	8	1.58896	0.312672	2.078	2.21391	11.7404	0.948465	2.56865	0.713092	196280630	196280700	PCYT1A	NM_005017	7004	46355	Within	196287726	196234367	-
chr11	125739067	125739430	+	46	17	2.01356	0.677242	1.38466	1.52057	17.7541	1.89401	4.1981	0.116806	125739391	125739274	PATE1	NM_138294	7029.5	10617.5	Upstream	125746278	125749866	+
chr12	50756850	50757240	+	40	17	1.6297	0.630356	1.18763	1.32353	13.6506	1.89401	1.14351	0.372931	50756855	50757046	ATF1	NM_005171	7055	64117	Upstream	50764100	50821162	+
chr1	162419071	162419401	+	38	14	1.82971	0.613501	1.37851	1.51442	12.366	1.28335	3.33222	0.0749559	162419191	162419213	SH2D1B	NM_053282	7100	23969	Upstream	162412136	162395267	-
chr1	810095	810404	+	40	15	2.0569	0.701995	1.35755	1.49346	13.6506	1.45944	3.01459	0.31522	810229	810271	FAM87B	NR_103536	7120.5	9584.5	Upstream	817370	819834	+
chr1	1382180	1382558	+	45	16	1.89162	0.61211	1.4361	1.572	17.0455	1.66356	2.71324	0.0360497	1382400	1382416	AURKAIP1	NM_017900	7162	8634	Upstream	1375207	1373735	-
chr11	49038507	49039062	+	40	12	1.1452	0.312672	1.65711	1.79302	13.6506	1.02328	4.01668	0.161682	49038782	49038781	TRIM49B	NM_001206626	7185.5	807.5	Downstream	49031599	49037977	+
chr3	114750542	114750880	+	34	9	1.59836	0.385059	1.80735	1.94326	9.93457	0.902708	1.66861	1.14351	114750550	114750691	MIR4796	NR_039959	7186	7267	Upstream	114743525	114743444	-
chr17	59572571	59573074	+	42	12	1.32677	0.344996	1.72583	1.86173	14.9781	1.02328	1.78529	0.566499	59572710	59572808	DHX40	NM_001166301	7213.5	35520.5	Within	59565609	59608343	+
chr8	71555210	71555531	+	33	12	1.63351	0.540602	1.38702	1.52293	9.35733	1.02328	3.49718	0	71555216	71555374	EYA1	NM_001370335	7276.5	357938	Upstream	71548094	71197432	-
chr20	59947458	59948030	+	50	12	1.38895	0.30338	1.97199	2.10789	20.6796	1.02328	3.33222	0.638009	59947848	59947766	FAM217B	NM_022106	7356	936	Within	59940388	59948680	+
chr1	224106481	224106903	+	45	18	1.69439	0.616824	1.27563	1.41154	17.0455	2.14929	3.66623	0.209662	224106813	224106732	FBXO28	NM_015176	7418	55355	Upstream	224114110	224162047	+
chr11	67345808	67346421	+	61	25	1.58118	0.589768	1.25376	1.38966	29.4054	4.53359	2.03047	0.874147	67346228	67346108	POLD4	NM_021173	7431.5	4657.5	Downstream	67353546	67350772	-
chr12	78856367	78856728	+	37	14	1.62857	0.560818	1.34104	1.47694	11.7404	1.28335	4.76721	0.0360497	78856439	78856524	SYT1	NM_001135805	7433.5	595460	Upstream	78863981	79452008	+
chr22	46078340	46078651	+	34	12	1.73713	0.557985	1.42884	1.56475	9.93457	1.02328	0.791791	0.960195	46078394	46078459	LOC642648	NR_148973	7474.5	13845.5	Upstream	46071021	46064650	-
chr11	124792686	124793151	+	45	18	1.5377	0.559785	1.27563	1.41154	17.0455	2.14929	0.791791	1.14351	124792974	124792956	MSANTD2	NM_024631	7487.5	26421.5	Within	124800406	124766497	-
chr12	55810368	55810694	+	34	7	1.6572	0.310514	2.12928	2.26519	9.93457	1.04538	2.15901	1.04997	55810381	55810537	ORMDL2	NM_014182	7509	11348	Upstream	55818040	55821879	+
chr6	116272225	116272581	+	36	13	1.60681	0.528074	1.4021	1.538	11.1265	1.13723	2.56865	0.31522	116272418	116272406	TSPYL1	NM_003309	7527	2454	Downstream	116279930	116274857	-
chr20	45979621	45979931	+	32	11	1.64022	0.513136	1.45943	1.59534	8.79306	0.944101	1.9059	0.209662	45979629	45979729	ZNF335	NM_022095	7573	31117	Upstream	45972203	45948659	-
chr7	9641673	9642102	+	39	12	1.44451	0.404506	1.62149	1.75739	13.0028	1.02328	3.66623	0.43401	9641984	9641931	PER3P1	NR_002790	7618.5	6070.5	Downstream	9634269	9635817	+
chr3	112047049	112047429	+	34	8	1.4217	0.304444	1.95936	2.09526	9.93457	0.948465	2.71324	0.638009	112047198	112047204	TMPRSS7	NM_001042575	7622	34030	Within	112039617	112081269	+
chr17	29172510	29172983	+	45	11	1.51169	0.336305	1.9386	2.0745	17.0455	0.944101	2.03047	0.791791	29172586	29172725	MYO18A	NM_001346765	7651.5	101624	Within	29180398	29071122	-
chr11	134232197	134232503	+	32	11	1.66166	0.519844	1.45943	1.59534	8.79306	0.944101	1.04997	0.498516	134232496	134232341	VPS26B	NM_052875	7680	15438	Within	134224670	134247788	+
chr7	30602207	30602727	+	46	16	1.40562	0.444957	1.46713	1.60303	17.7541	1.66356	2.86189	1.34199	30602530	30602472	GARS1	NM_001316772	7733	31565	Within	30594734	30634032	+
chr6	113657639	113657999	+	38	8	1.67723	0.321358	2.11548	2.25138	12.366	0.948465	3.17136	0.960195	113657648	113657806	LINC02541	NR_125844	7744	34285	Upstream	113650075	113623534	-
chr3	108814832	108815168	+	34	9	1.60788	0.387351	1.80735	1.94326	9.93457	0.902708	3.01459	0.498516	108814838	108814944	TRAT1	NM_016388	7785	40005	Upstream	108822785	108855005	+
chr3	129279862	129280186	+	34	12	1.66743	0.535596	1.42884	1.56475	9.93457	1.02328	4.57336	0.116806	129279988	129280020	MIR6826	NR_106884	7879	7781	Downstream	129272145	129272243	+
chr11	73301199	73301724	+	46	19	1.39223	0.523354	1.23266	1.36857	17.7541	2.42804	1.66861	0.260819	73301564	73301523	LOC100287837	NR_147696	7899.5	6048.5	Downstream	73309361	73307510	-
chr12	14762894	14763548	+	55	15	1.33628	0.331677	1.80735	1.94326	24.529	1.45944	2.56865	0.874147	14763292	14763214	H4-16	NM_175054	7910	7498	Downstream	14771131	14770719	-
chr20	37186789	37187122	+	38	14	1.81323	0.607974	1.37851	1.51442	12.366	1.28335	4.01668	0.209662	37186801	37186923	RPN2	NM_001324306	7910.5	54666.5	Within	37179045	37241622	+
chr22	46158261	46158709	+	34	12	1.20591	0.387351	1.42884	1.56475	9.93457	1.02328	0.960195	0.638009	46158408	46158458	PPARA	NM_001362872	7960	85270	Within	46150525	46243755	+
chr6	144413441	144413806	+	38	14	1.65426	0.554672	1.37851	1.51442	12.366	1.28335	3.17136	0.0360497	144413504	144413596	SNORA98	NR_132778	7969.5	7856.5	Downstream	144405654	144405767	+
chr11	94474394	94474714	+	35	13	1.73792	0.587482	1.36257	1.49847	10.5244	1.13723	1.44698	0.638009	94474568	94474554	MIR548L	NR_031630	7974	8060	Upstream	94466580	94466494	-
chr1	84566192	84566658	+	39	11	1.32982	0.341356	1.73697	1.87287	13.0028	0.944101	1.55585	0.638009	84566468	84566449	CTBS	NM_004388	8015	16815	Within	84574440	84549610	-
chr12	96035263	96035644	+	35	12	1.45967	0.455468	1.46949	1.60539	10.5244	1.02328	2.56865	0.161682	96035472	96035464	LTA4H	NM_001256643	8066.5	34701.5	Within	96043520	96000752	-
chr7	32719526	32720072	+	48	19	1.39689	0.503225	1.29278	1.42869	19.1989	2.42804	3.17136	0.260819	32719882	32719797	ZNRF2P1	NR_003502	8150	10184	Upstream	32727949	32729983	+
chr17	45308642	45308984	+	34	11	1.57967	0.465123	1.54432	1.68023	9.93457	0.944101	1.24084	0.638009	45308686	45308786	MAP3K14	NM_003954	8207	45695	Within	45317020	45263118	-
chr17	35723120	35723471	+	34	13	1.53916	0.535596	1.32193	1.45783	9.93457	1.13723	2.71324	0.209662	35723248	35723277	RASL10B	NM_033315	8342.5	20225.5	Upstream	35731638	35743521	+
chr17	2601814	2602178	+	35	13	1.52785	0.516468	1.36257	1.49847	10.5244	1.13723	2.71324	0.209662	2601868	2601941	PAFAH1B1	NM_000430	8343	83619	Within	2593653	2685615	+
chr11	123893855	123894178	+	32	8	1.5742	0.35817	1.87447	2.01037	8.79306	0.948465	2.15901	0.791791	123894060	123894025	TMEM225	NM_001013743	8346.5	11097.5	Upstream	123885670	123882919	-
chr10	73441823	73442128	+	32	9	1.6671	0.426721	1.72247	1.85837	8.79306	0.902708	4.96521	0.0749559	73441948	73441969	MSS51	NM_001024593	8414.5	18397.5	Upstream	73433561	73423578	-
chr5	160017160	160017869	+	56	14	1.25503	0.285551	1.926	2.0619	25.3229	1.28335	2.86189	0.960195	160017516	160017523	TTC1	NM_001282500	8415.5	48030.5	Within	160009099	160065545	+
chr12	51164549	51164876	+	37	13	1.7979	0.574906	1.44057	1.57648	11.7404	1.13723	1.24084	0.498516	51164656	51164703	TFCP2	NM_001173452	8422.5	70957.5	Within	51173135	51093755	-
chr1	120061090	120061462	+	36	10	1.5377	0.388739	1.75002	1.88593	11.1265	0.902708	2.42809	1.14351	120061432	120061305	NOTCH2	NM_001200001	8427	126164	Within	120069703	119935112	-
chr12	63659861	63660236	+	35	7	1.48303	0.269941	2.16993	2.30583	10.5244	1.04538	5.16739	0.498516	63660042	63660063	DPY19L2	NM_173812	8444.5	101136	Within	63668493	63558912	-
chr11	95033434	95034039	+	45	20	1.18187	0.478053	1.13124	1.26715	17.0455	2.72907	1.14351	0.372931	95033734	95033739	KDM4E	NM_001161630	8479.5	6140.5	Downstream	95025257	95027596	+
chr11	111927074	111927747	+	63	21	1.48744	0.451238	1.54057	1.67647	31.0886	3.05129	2.29155	0.791791	111927368	111927386	C11orf52	NM_080659	8498.5	539.5	Downstream	111918912	111926871	+
chr1	150711975	150712788	+	67	26	1.30947	0.462471	1.33258	1.46848	34.5364	4.94856	4.01668	0.31522	150712138	150712388	HORMAD1	NM_032132	8513.5	14322.5	Within	150720895	150698059	-
chr11	65654034	65654569	+	44	16	1.30681	0.432482	1.40439	1.54029	16.3466	1.66356	0.498516	0.498516	65654362	65654302	RELA	NM_001243984	8614.5	701.5	Within	65662916	65653600	-
chr17	29285308	29285667	+	35	14	1.54912	0.563943	1.26303	1.39894	10.5244	1.28335	1.78529	0.498516	29285530	29285491	NUFIP2	NM_020772	8660.5	29649.5	Within	29294148	29255838	-
chr17	29601649	29601951	+	36	13	1.89412	0.622498	1.4021	1.538	11.1265	1.13723	3.8394	0.0360497	29601860	29601831	ANKRD13B	NM_152345	8669	12961	Within	29593131	29614761	+
chr17	41545599	41545925	+	32	10	1.55971	0.443592	1.58496	1.72087	8.79306	0.902708	3.01459	0.161682	41545888	41545784	LINC00974	NR_038442	8733	3843	Downstream	41554495	41549605	-
chr11	95915190	95915524	+	34	10	1.6175	0.432967	1.66985	1.80576	9.93457	0.902708	1.04997	1.24084	95915255	95915323	MTMR2	NM_016156	8750	82478	Within	95924107	95832879	-
chr2	175158771	175159113	+	32	10	1.48675	0.422839	1.58496	1.72087	8.79306	0.902708	2.56865	0.260819	175158856	175158918	MIR933	NR_030630	8767	8690	Downstream	175167709	175167632	-
chr13	76983050	76983431	+	35	14	1.45967	0.531379	1.26303	1.39894	10.5244	1.28335	2.71324	0.209662	76983178	76983225	CLN5	NM_001366624	8839.5	21876.5	Upstream	76992080	77005117	+
chr22	50498629	50499091	+	39	11	1.34133	0.344312	1.73697	1.87287	13.0028	0.944101	2.15901	0.43401	50498894	50498877	LMF2	NM_033200	8842	4088	Downstream	50507702	50502948	-
chr8	38260163	38260511	+	35	11	1.59809	0.457104	1.58496	1.72087	10.5244	0.944101	3.01459	0.31522	38260261	38260319	PLPP5	NM_001354459	8887	2794	Downstream	38269224	38263131	-
chr17	40317907	40318316	+	40	14	1.55399	0.495001	1.45066	1.58657	13.6506	1.28335	3.01459	0.0360497	40318216	40318155	RARA	NM_000964	8932.5	39531.5	Within	40309179	40357643	+
chr18	21837865	21838209	+	37	13	1.70905	0.546495	1.44057	1.57648	11.7404	1.13723	2.29155	0.372931	21837952	21838029	MIR1-2	NR_029662	8949	9034	Upstream	21829088	21829003	-
chr18	803039	803479	+	46	19	1.66118	0.624457	1.23266	1.36857	17.7541	2.42804	1.78529	0.874147	803401	803329	YES1	NM_005433	8983	81672	Within	812242	721587	-
chr11	111757213	111757578	+	35	12	1.52366	0.475433	1.46949	1.60539	10.5244	1.02328	0.960195	0.791791	111757344	111757355	PPP2R1B	NM_001177562	8993.5	19518.5	Within	111766389	111737877	-
chr16	18992767	18993125	+	36	10	1.59784	0.403941	1.75002	1.88593	11.1265	0.902708	4.38366	0.31522	18992918	18992948	TMC7	NM_001300732	9013	67050	Within	18983933	19059996	+
chr1	150687945	150688270	+	33	12	1.6134	0.533948	1.38702	1.52293	9.35733	1.02328	2.42809	0.372931	150687982	150688082	GOLPH3L	NM_018178	9046.5	41878.5	Within	150697154	150646229	-
chr1	187083600	187083947	+	32	11	1.46532	0.458421	1.45943	1.59534	8.79306	0.944101	4.96521	0.116806	187083667	187083727	LINC01036	NR_126347	9067.5	276470	Upstream	187092841	187360244	+
chr3	190458770	190459159	+	37	13	1.51135	0.483276	1.44057	1.57648	11.7404	1.13723	2.86189	0.498516	190458992	190458973	TMEM207	NM_207316	9088.5	30309.5	Upstream	190449876	190428655	-
chr12	53414591	53414928	+	35	12	1.65025	0.514935	1.46949	1.60539	10.5244	1.02328	2.15901	0.372931	53414669	53414732	AMHR2	NM_001164691	9094.5	16912.5	Upstream	53423854	53431672	+
chr7	29980858	29981529	+	56	18	1.32611	0.387928	1.58496	1.72087	25.3229	2.14929	3.01459	0.874147	29981148	29981192	SCRN1	NM_001145514	9095.5	61091.5	Within	29990289	29920102	-
chr1	145955322	145955627	+	36	13	1.87549	0.616375	1.4021	1.538	11.1265	1.13723	2.71324	0.161682	145955423	145955452	ANKRD34A	NM_001039888	9100.5	3965.5	Downstream	145964575	145959440	-
chr11	120334241	120334576	+	35	12	1.66011	0.51801	1.46949	1.60539	10.5244	1.02328	0.874147	1.14351	120334551	120334448	TLCD5	NM_001198670	9110.5	722.5	Downstream	120325298	120333686	+
chr11	130305436	130305960	+	42	18	1.27359	0.496755	1.17834	1.31424	14.9781	2.14929	0.713092	1.14351	130305765	130305735	ZBTB44	NM_001301098	9219	79020	Within	130314917	130226678	-
chr17	20947646	20947954	+	36	13	1.85722	0.610371	1.4021	1.538	11.1265	1.13723	6.69969	0.566499	20947861	20947815	LOC339260	NR_160715	9235	10893	Within	20938565	20958693	+
chr1	234954525	234954995	+	47	18	1.58896	0.553829	1.33703	1.47294	18.4719	2.14929	1.44698	0.566499	234954673	234954732	LOC101927851	NR_125945	9239	2582	Downstream	234963999	234957342	-
chr22	41679419	41679804	+	34	12	1.40324	0.450736	1.42884	1.56475	9.93457	1.02328	1.55585	0.209662	41679626	41679649	SNU13	NM_005008	9255.5	5679.5	Within	41688867	41673932	-
chr4	73267907	73268227	+	32	8	1.58896	0.361528	1.87447	2.01037	8.79306	0.948465	4.76721	0.43401	73268157	73268121	ANKRD17	NM_032217	9269	194692	Upstream	73258798	73073375	-
chr14	96353996	96354306	+	32	8	1.64022	0.37319	1.87447	2.01037	8.79306	0.948465	2.15901	0.791791	96354060	96354132	GSKIP	NM_001271905	9300	33139	Upstream	96363451	96387290	+
chr12	53112640	53112980	+	35	12	1.63569	0.510392	1.46949	1.60539	10.5244	1.02328	2.42809	0.31522	53112769	53112785	SOAT2	NM_003578	9325	11725	Within	53103485	53124535	+
chr1	98219834	98220241	+	39	15	1.52259	0.532964	1.32193	1.45783	13.0028	1.45944	3.33222	0.43401	98220160	98220088	LINC01776	NR_046088	9327.5	52620.5	Within	98210710	98272658	+
chr2	48323484	48323835	+	36	10	1.6297	0.411997	1.75002	1.88593	11.1265	0.902708	3.49718	0.498516	48323502	48323640	FOXN2	NM_001375443	9361.5	55635.5	Within	48314298	48379295	+
chr18	26100436	26100832	+	39	12	1.56488	0.438215	1.62149	1.75739	13.0028	1.02328	3.49718	0.498516	26100818	26100663	SS18	NM_001308201	9417	84382	Upstream	26091217	26016252	-
chr6	109456306	109456751	+	40	15	1.42828	0.487453	1.35755	1.49346	13.6506	1.45944	3.8394	0	109456520	109456520	MICAL1	NM_001286613	9439.5	12466.5	Within	109465968	109444062	-
chr11	71517665	71517982	+	33	9	1.65412	0.410568	1.76553	1.90144	9.35733	0.902708	2.29155	0.43401	71517972	71517854	KRTAP5-7	NM_001012503	9442.5	10845.5	Upstream	71527266	71528669	+
chr11	130879560	130879915	+	34	12	1.52182	0.488826	1.42884	1.56475	9.93457	1.02328	1.9059	0.713092	130879884	130879764	LOC103611081	NR_125382	9490.5	13489.5	Upstream	130870247	130866248	-
chr12	51018535	51018952	+	41	11	1.56229	0.381468	1.80735	1.94326	14.3091	0.944101	1.55585	1.04997	51018842	51018776	SLC11A2	NM_001174125	9498.5	32752.5	Within	51028242	50985991	-
chr12	48341187	48341626	+	37	13	1.33921	0.428233	1.44057	1.57648	11.7404	1.13723	1.44698	0.713092	48341450	48341454	ZNF641	NM_001365804	9512.5	6819.5	Within	48350919	48334587	-
chr17	35157126	35157543	+	36	14	1.37176	0.485505	1.30256	1.43847	11.1265	1.28335	2.15901	0.161682	35157288	35157300	UNC45B	NM_001033576	9518.5	32008.5	Within	35147816	35189343	+
chr6	26065795	26066205	+	44	17	1.70522	0.599607	1.32193	1.45783	16.3466	1.89401	2.29155	0.0749559	26066176	26066052	H1-2	NM_005319	9530	10261	Upstream	26056470	26055739	-
chr12	53326048	53326408	+	37	14	1.6331	0.562376	1.34104	1.47694	11.7404	1.28335	1.34199	0.209662	53326394	53326258	SP7	NM_152860	9548	347	Downstream	53335776	53326575	-
chr5	138584772	138585184	+	40	12	1.54268	0.421197	1.65711	1.79302	13.6506	1.02328	3.8394	0.260819	138584821	138584981	HSPA9	NM_004134	9577	31220	Upstream	138575401	138553758	-
chr1	235843324	235843632	+	47	17	2.42471	0.798178	1.41504	1.55094	18.4719	1.89401	5.16739	0.0360497	235843490	235843483	MIR1537	NR_031718	9582	9521	Downstream	235853060	235852999	-
chr3	125585640	125586111	+	42	17	1.41691	0.521951	1.25634	1.39224	14.9781	1.89401	2.86189	0.161682	125585956	125585904	OSBPL11	NM_022776	9621.5	57018.5	Within	125595497	125528857	-
chr1	246575706	246576153	+	38	12	1.35079	0.388217	1.58496	1.72087	12.366	1.02328	1.44698	0.566499	246575850	246575927	TFB2M	NM_022366	9668.5	35369.5	Upstream	246566261	246540560	-
chr5	72857639	72857985	+	38	12	1.7451	0.501541	1.58496	1.72087	12.366	1.02328	2.15901	0.498516	72857858	72857829	TNPO1	NM_001364296	9674	9036	Within	72848138	72866848	+
chr12	48706876	48707183	+	35	12	1.81152	0.565255	1.46949	1.60539	10.5244	1.02328	0.874147	0.874147	48707173	48707057	CCNT1	NM_001240	9677.5	18572.5	Within	48716707	48688457	-
chr6	112337479	112337805	+	39	14	1.9009	0.621029	1.41504	1.55094	13.0028	1.28335	3.33222	0.31522	112337780	112337668	RFPL4B	NM_001013734	9687	13652	Upstream	112347329	112351294	+
chr17	40674722	40675026	+	33	13	1.72486	0.618402	1.28011	1.41601	9.35733	1.13723	2.42809	0.116806	40675023	40674853	KRT222	NM_152349	9697	20210	Upstream	40665177	40654664	-
chr11	71842695	71843115	+	40	9	1.51329	0.309881	2.03562	2.17153	13.6506	0.902708	2.03047	1.34199	71842778	71842886	DEFB108B	NM_001002035	9706	5197	Downstream	71833199	71837708	+
chr17	50729063	50729507	+	41	15	1.46728	0.488551	1.39232	1.52822	14.3091	1.45944	2.86189	0.791791	50729293	50729291	LUC7L3	NM_006107	9721	23426	Within	50719564	50752711	+
chr5	125046413	125046834	+	44	17	1.66067	0.58394	1.32193	1.45783	16.3466	1.89401	5.58425	0	125046800	125046619	LOC101927421	NR_109882	9793.5	321110	Within	125036830	125367734	+
chr1	161189015	161189492	+	36	6	1.19921	0.181901	2.4021	2.538	11.1265	1.20028	2.42809	0.566499	161189330	161189302	ADAMTS4	NM_005099	9800.5	4952.5	Within	161199054	161184301	-
chr12	47715472	47715801	+	37	13	1.78698	0.571411	1.44057	1.57648	11.7404	1.13723	3.01459	0.260819	47715482	47715602	ENDOU	NM_001172439	9853.5	5902.5	Within	47725490	47709734	-
chr11	65770957	65771282	+	33	11	1.6134	0.489453	1.5025	1.6384	9.35733	0.944101	1.34199	0.566499	65771026	65771098	AP5B1	NM_138368	9856.5	2777.5	Downstream	65780976	65773897	-
chr1	119638195	119638547	+	36	8	1.62507	0.328661	2.03953	2.17543	11.1265	0.948465	4.57336	0.498516	119638220	119638365	ZNF697	NM_001080470	9895	18995	Within	119648266	119619376	-
chr22	20848850	20849327	+	41	13	1.36577	0.394118	1.58496	1.72087	14.3091	1.13723	1.9059	0.498516	20849088	20849082	SNAP29	NM_004782	9917.5	42124.5	Upstream	20859006	20891213	+
chr1	108722650	108723006	+	38	15	1.69608	0.609316	1.2854	1.42131	12.366	1.45944	4.57336	0.0360497	108722988	108722862	FNDC7	NM_001144937	9921	19917	Within	108712907	108742745	+
chr12	10373550	10373856	+	34	12	1.76551	0.567102	1.42884	1.56475	9.93457	1.02328	3.17136	0.31522	10373625	10373672	LOC101928100	NR_120430	9935	24803	Within	10363768	10398506	+
chr3	107420674	107421079	+	34	14	1.33394	0.49989	1.22239	1.3583	9.93457	1.28335	1.55585	0.260819	107420834	107420831	LINC01990	NR_110039	10052.5	43035.5	Upstream	107430929	107463912	+
chr12	9891365	9891755	+	34	11	1.38525	0.407877	1.54432	1.68023	9.93457	0.944101	1.9059	0.498516	9891466	9891545	KLRF2	NM_001190765	10072	4273	Within	9881488	9895833	+
chr3	57237588	57238138	+	48	15	1.38673	0.394394	1.61471	1.75061	19.1989	1.45944	3.33222	0.791791	57237892	57237891	APPL1	NM_012096	10135	35607	Within	57227728	57273470	+
chr5	102285975	102286295	+	34	12	1.68827	0.542291	1.42884	1.56475	9.93457	1.02328	3.49718	0.116806	102285997	102286071	SLCO4C1	NM_180991	10149	52150	Within	102296284	102233985	-
chr1	248462759	248463141	+	40	13	1.66383	0.492132	1.5502	1.6861	13.6506	1.13723	1.04997	0.713092	248462802	248462909	OR2T2	NM_001004136	10153	9178	Downstream	248452797	248453772	+
chr11	129272761	129273099	+	34	12	1.59836	0.513412	1.42884	1.56475	9.93457	1.02328	1.04997	0.713092	129273002	129272968	LOC399975	NR_145484	10234	39153	Within	129283164	129233777	-
chr7	23309416	23309743	+	32	11	1.55494	0.486459	1.45943	1.59534	8.79306	0.944101	2.15901	0.498516	23309458	23309523	MALSU1	NM_138446	10241.5	2149.5	Within	23299338	23311729	+
chr7	92826068	92826408	+	36	7	1.68243	0.297729	2.20945	2.34536	11.1265	1.04538	2.86189	1.24084	92826328	92826271	CDK6-AS1	NR_110087	10244	90949	Upstream	92836482	92917187	+
chr16	89647256	89647654	+	36	11	1.43725	0.399679	1.62449	1.7604	11.1265	0.944101	6.24093	0.260819	89647598	89647516	CHMP1A	NM_001083314	10253	3020	Within	89657708	89644435	-
chr1	229423570	229424040	+	44	15	1.48754	0.461525	1.49185	1.62776	16.3466	1.45944	4.01668	0.0749559	229423692	229423776	ACTA1	NM_001100	10289	7440	Downstream	229434094	229431245	-
chr1	145252226	145252777	+	50	20	1.44189	0.524904	1.28011	1.41601	20.6796	2.72907	4.76721	0.260819	145252614	145252546	PPIAL4E	NM_001144032	10302.5	11087.5	Upstream	145242199	145241414	-
chr11	93794450	93794783	+	33	13	1.57464	0.564548	1.28011	1.41601	9.35733	1.13723	0.874147	0.874147	93794676	93794609	MED17	NM_004268	10335.5	20346.5	Within	93784281	93814963	+
chr7	55029192	55029583	+	36	17	1.46298	0.628744	1.03953	1.17543	11.1265	1.89401	3.17136	0.209662	55029443	55029389	EGFR	NM_201283	10356.5	127564	Within	55019031	55156951	+
chr10	122990619	122990964	+	35	12	1.61199	0.502995	1.46949	1.60539	10.5244	1.02328	4.38366	0	122990868	122990805	PSTK	NM_001363531	10391.5	401.5	Downstream	122980400	122990390	+
chr4	94263532	94263867	+	34	12	1.61267	0.51801	1.42884	1.56475	9.93457	1.02328	3.49718	0.43401	94263630	94263664	SMARCAD1	NM_001254949	10391.5	27592.5	Within	94253308	94291292	+
chr7	117080092	117080589	+	40	12	1.27884	0.349161	1.65711	1.79302	13.6506	1.02328	3.33222	0.43401	117080262	117080314	ST7-AS2	NR_109980	10440.5	8269.5	Within	117090781	117072071	-
chr7	65770332	65770665	+	34	12	1.62236	0.521121	1.42884	1.56475	9.93457	1.02328	2.71324	0.209662	65770591	65770565	SNORA15B-2	NR_145713	10447.5	10312.5	Downstream	65760051	65760186	+
chr1	234224497	234224821	+	33	11	1.61838	0.490963	1.5025	1.6384	9.35733	0.944101	3.17136	0.209662	234224602	234224636	SLC35F3	NM_001300845	10449	99859	Within	234214210	234324518	+
chr20	29458811	29459147	+	35	12	1.65517	0.516468	1.46949	1.60539	10.5244	1.02328	1.34199	0.638009	29458967	29458995	LOC105379477	NR_134504	10463	798	Downstream	29448516	29458181	+
chr20	32790099	32790536	+	43	17	1.56351	0.56256	1.28951	1.42541	15.6574	1.89401	6.01785	0.209662	32790398	32790346	DNMT3B	NM_175850	10466.5	19038.5	Within	32779851	32809356	+
chr1	161561030	161561381	+	35	14	1.58443	0.576796	1.26303	1.39894	10.5244	1.28335	2.56865	0.161682	161561101	161561192	FCGR3A	NM_001329120	10468.5	19445.5	Upstream	161550737	161541760	-
chr18	257423	257726	+	32	8	1.67811	0.381811	1.87447	2.01037	8.79306	0.948465	2.86189	0.638009	257526	257554	THOC1	NM_005131	10472.5	43055.5	Within	268047	214519	-
chr5	156973549	156973905	+	33	11	1.47291	0.446832	1.5025	1.6384	9.35733	0.944101	3.01459	0.116806	156973593	156973646	TIMD4	NM_001146726	10501	54436	Upstream	156963226	156919291	-
chr12	48893446	48893754	+	32	11	1.65087	0.516468	1.45943	1.59534	8.79306	0.944101	1.44698	0.713092	48893650	48893605	CCDC65	NM_001286957	10532	27976	Upstream	48904132	48921576	+
chr6	35270115	35270437	+	32	10	1.57909	0.449103	1.58496	1.72087	8.79306	0.902708	3.66623	0.161682	35270370	35270312	ZNF76	NM_003427	10542	25709	Within	35259734	35295985	+
chr10	62038568	62039032	+	38	13	1.3013	0.40516	1.47805	1.61395	12.366	1.13723	4.57336	0.209662	62038860	62038813	ARID5B	NM_001244638	10556	58144	Upstream	62049356	62096944	+
chr11	65908306	65908626	+	43	15	2.13516	0.677864	1.45943	1.59534	15.6574	1.45944	1.9059	0.960195	65908470	65908457	C11orf68	NM_031450	10596	8345	Downstream	65919062	65916811	-
chr11	128831672	128832030	+	36	13	1.59784	0.525124	1.4021	1.538	11.1265	1.13723	1.66861	0.260819	128831828	128831820	KCNJ1	NM_000220	10618	6168	Downstream	128842469	128838019	-
chr1	42025085	42025440	+	36	11	1.61134	0.44809	1.62449	1.7604	11.1265	0.944101	3.33222	0.498516	42025413	42025261	HIVEP3	NR_038261	10671.5	178074	Within	42035934	41847188	-
chr1	155923518	155923834	+	32	8	1.60907	0.366104	1.87447	2.01037	8.79306	0.948465	1.9059	0.791791	155923562	155923653	KHDC4	NM_014949	10737	10632	Within	155934413	155913044	-
chr1	224387395	224387718	+	35	12	1.72178	0.537255	1.46949	1.60539	10.5244	1.02328	1.9059	0.791791	224387518	224387545	MIR4742	NR_039896	10754.5	10669.5	Downstream	224398311	224398226	-
chr22	16838035	16838516	+	43	18	1.42048	0.541164	1.2115	1.34741	15.6574	2.14929	2.15901	0.116806	16838240	16838247	HSFY1P1	NR_003607	10802.5	8940.5	Downstream	16827473	16829335	+
chr1	8036947	8037281	+	33	14	1.56993	0.606154	1.18057	1.31648	9.35733	1.28335	1.78529	0.372931	8037078	8037105	ERRFI1	NM_018948	10805	25388	Upstream	8026309	8011726	-
chr7	122984697	122985024	+	35	12	1.70072	0.530683	1.46949	1.60539	10.5244	1.02328	4.57336	0.116806	122984710	122984872	TAS2R16	NM_016945	10839.5	9842.5	Downstream	122995700	122994703	-
chr11	70387423	70387904	+	42	12	1.38745	0.360776	1.72583	1.86173	14.9781	1.02328	1.78529	1.34199	70387743	70387668	CTTN	NM_138565	10841.5	48920.5	Upstream	70398505	70436584	+
chr1	838273	838606	+	33	10	1.57464	0.434267	1.62803	1.76394	9.35733	0.902708	1.78529	0.43401	838582	838458	LINC01128	NR_047526	10849.5	5164.5	Within	827590	843604	+
chr12	48705700	48706001	+	36	13	1.90042	0.624566	1.4021	1.538	11.1265	1.13723	1.44698	0.713092	48705746	48705825	CCNT1	NM_001240	10856.5	17393.5	Within	48716707	48688457	-
chr1	243266123	243266484	+	36	18	1.58456	0.721052	0.961526	1.09743	11.1265	2.14929	1.04997	0.498516	243266206	243266276	CEP170	NM_001042404	10897.5	141876	Upstream	243255406	243124427	-
chr12	47090690	47091052	+	35	15	1.53629	0.599217	1.16993	1.30583	10.5244	1.45944	0.161682	1.44698	47090903	47090875	AMIGO2	NM_001143668	10920	14272	Upstream	47079951	47076599	-
chr11	120314169	120314555	+	38	13	1.56426	0.487032	1.47805	1.61395	12.366	1.13723	1.78529	0.566499	120314522	120314397	TLCD5	NM_001198670	10936	19324	Upstream	120325298	120333686	+
chr17	35820258	35820628	+	36	13	1.54601	0.508093	1.4021	1.538	11.1265	1.13723	1.66861	1.04997	35820498	35820461	TAF15	NM_003487	10960	26799	Within	35809483	35847242	+
chr12	6925370	6925782	+	40	14	1.54268	0.491397	1.45066	1.58657	13.6506	1.28335	3.49718	0.0749559	6925762	6925574	ENO2	NM_001975	10997	1879	Downstream	6914579	6923697	+
chr1	178104799	178105188	+	37	13	1.51135	0.483276	1.44057	1.57648	11.7404	1.13723	2.56865	0.566499	178105167	178105033	RASAL2-AS1	NR_027982	11000.5	13486.5	Upstream	178093993	178091507	-
chr17	63961737	63962070	+	35	11	1.67008	0.477694	1.58496	1.72087	10.5244	0.944101	3.33222	0.638009	63962040	63961933	SCN4A	NM_000334	11014.5	23350.5	Within	63972918	63938553	-
chr7	56044109	56044521	+	35	10	1.34984	0.350998	1.71049	1.8464	10.5244	0.902708	2.86189	0.43401	56044342	56044323	SNORA22B	NR_145724	11049	11187	Upstream	56055364	56055502	+
chr8	38165260	38165587	+	32	11	1.55494	0.486459	1.45943	1.59534	8.79306	0.944101	2.71324	0.31522	38165559	38165438	LSM1	NM_014462	11069.5	2083.5	Within	38176493	38163340	-
chr11	118779911	118780262	+	35	14	1.58443	0.576796	1.26303	1.39894	10.5244	1.28335	1.34199	0.791791	118779960	118780028	DDX6	NM_004397	11077.5	32323.5	Within	118791164	118747763	-
chr5	137789896	137790289	+	33	13	1.33424	0.478357	1.28011	1.41601	9.35733	1.13723	2.86189	0.372931	137790208	137790118	NPY6R	NR_002713	11099.5	20657.5	Upstream	137801192	137810750	+
chr7	43895620	43896211	+	45	17	1.20987	0.415971	1.35364	1.48954	17.0455	1.89401	2.03047	0.161682	43895898	43895893	URGCP	NM_017920	11153.5	20022.5	Within	43907069	43875893	-
chr3	97775525	97775836	+	32	10	1.63494	0.464987	1.58496	1.72087	8.79306	0.902708	2.42809	0.43401	97775715	97775656	ARL6	NM_032146	11160.5	25561.5	Within	97764520	97801242	+
chr7	77426173	77426552	+	40	19	1.677	0.724963	1.03562	1.17153	13.6506	2.42804	3.8394	0.0360497	77426476	77426360	LOC101927243	NR_110073	11165.5	919.5	Downstream	77415197	77425443	+
chr3	57216272	57216623	+	34	12	1.53916	0.494397	1.42884	1.56475	9.93457	1.02328	3.66623	0.498516	57216472	57216467	HESX1	NM_001376058	11167.5	18608.5	Within	57227615	57197839	-
chr11	119206868	119207197	+	33	11	1.59379	0.483502	1.5025	1.6384	9.35733	0.944101	0.791791	0.960195	119207129	119207068	CCDC153	NM_001145018	11191.5	17395.5	Upstream	119195841	119189637	-
chr12	53324414	53324751	+	38	15	1.7917	0.643669	1.2854	1.42131	12.366	1.45944	1.44698	0.0749559	53324502	53324557	SP7	NM_152860	11193.5	1992.5	Downstream	53335776	53326575	-
chr1	234952592	234953003	+	38	12	1.46911	0.422222	1.58496	1.72087	12.366	1.02328	1.14351	0.713092	234952675	234952783	LOC101927851	NR_125945	11201.5	4544.5	Downstream	234963999	234957342	-
chr11	64567033	64567415	+	33	4	1.37266	0.151425	2.76553	2.90144	9.35733	1.72316	3.8394	0.566499	64567173	64567209	SLC22A11	NM_001307985	11284	5651	Within	64555940	64572875	+
chr2	187543026	187543369	+	34	13	1.57506	0.548088	1.32193	1.45783	9.93457	1.13723	2.29155	0.260819	187543028	187543186	TFPI	NM_001318941	11307.5	64619.5	Within	187554505	187478578	-
chr12	9596425	9596768	+	35	13	1.62139	0.548088	1.36257	1.49847	10.5244	1.13723	3.49718	0.116806	9596458	9596572	KLRB1	NM_002258	11319.5	2046.5	Within	9607916	9594550	-
chr17	61579719	61580053	+	34	12	1.6175	0.519561	1.42884	1.56475	9.93457	1.02328	1.14351	0.791791	61580028	61579896	NACA2	NM_199290	11333	10536	Downstream	61591219	61590422	-
chr11	102613823	102614157	+	39	15	1.85537	0.649451	1.32193	1.45783	13.0028	1.45944	1.34199	0.713092	102613855	102613926	MMP20	NM_004771	11342	37157	Within	102625332	102576833	-
chr12	54219965	54220301	+	36	14	1.70246	0.602546	1.30256	1.43847	11.1265	1.28335	3.17136	0.0360497	54220187	54220160	MIR3198-2	NR_039851	11343	11263	Downstream	54231476	54231396	-
chr3	44750040	44750446	+	36	13	1.40893	0.46304	1.4021	1.538	11.1265	1.13723	3.01459	0.161682	44750312	44750244	KIAA1143	NM_001320334	11376	1500	Within	44761619	44748743	-
chr7	17287021	17287445	+	44	16	1.64892	0.545702	1.40439	1.54029	16.3466	1.66356	3.33222	0.0749559	17287429	17287236	AHR	NM_001621	11418	58914	Upstream	17298651	17346147	+
chr7	65566335	65566668	+	35	12	1.67008	0.521121	1.46949	1.60539	10.5244	1.02328	1.04997	0.498516	65566360	65566474	LOC101929322	NR_157837	11436.5	74166.5	Upstream	65555065	65492335	-
chr12	107104728	107105267	+	45	18	1.32659	0.482931	1.27563	1.41154	17.0455	2.14929	4.1981	0.161682	107104940	107105004	CRY1	NM_004075	11448.5	113634	Upstream	107093549	106991364	-
chr12	31189613	31189938	+	33	8	1.6134	0.355966	1.91754	2.05344	9.35733	0.948465	2.15901	0.874147	31189850	31189782	OVOS2	NR_153414	11459.5	78124.5	Within	31201235	31111651	-
chr1	119659596	119659938	+	32	2	1.48675	0.0845678	3.45943	3.59534	8.79306	2.64397	3.01459	1.55585	119659738	119659754	ZNF697	NM_001080470	11501	40391	Upstream	119648266	119619376	-
chr1	120653773	120654078	+	33	12	1.7192	0.568961	1.38702	1.52293	9.35733	1.02328	3.49718	0.209662	120654037	120653928	LOC100996724	NR_144516	11510.5	184296	Within	120665436	120469629	-
chr11	113768028	113768473	+	41	12	1.46398	0.389962	1.69188	1.82778	14.3091	1.02328	1.78529	1.14351	113768328	113768259	CLDN25	NM_001101389	11544.5	12234.5	Upstream	113779795	113780485	+
chr4	39650233	39650698	+	38	11	1.2985	0.342091	1.70044	1.83634	12.366	0.944101	4.76721	0.31522	39650395	39650432	SMIM14	NM_001317896	11600.5	104130	Upstream	39638865	39546335	-
chr22	47475314	47475640	+	34	12	1.6572	0.53231	1.42884	1.56475	9.93457	1.02328	1.9059	0.372931	47475618	47475489	LINC01644	NR_109967	11634	14179	Within	47487111	47461298	-
chr17	62076676	62077264	+	61	19	1.64841	0.467281	1.63227	1.76817	29.4054	2.42804	4.38366	0.791791	62076756	62076901	MED13	NM_005121	11692	134366	Upstream	62065278	61942604	-
chr1	78631996	78632309	+	33	12	1.67526	0.554419	1.38702	1.52293	9.35733	1.02328	3.49718	0.260819	78632002	78632122	IFI44L	NM_006820	11705.5	13992.5	Within	78620447	78646145	+
chr1	228473668	228474023	+	33	10	1.47706	0.407355	1.62803	1.76394	9.35733	0.902708	2.86189	0.31522	228473858	228473842	MIR4666A	NR_039812	11772.5	11693.5	Downstream	228462073	228462152	+
chr11	86057896	86058263	+	32	12	1.38547	0.472843	1.34395	1.47986	8.79306	1.02328	0.31522	1.14351	86057994	86058047	PICALM	NM_001206947	11780.5	100904	Within	86069860	85957175	-
chr1	243357822	243358127	+	32	11	1.6671	0.521548	1.45943	1.59534	8.79306	0.944101	1.9059	0.31522	243358124	243357991	MIR4677	NR_039824	11799.5	11719.5	Downstream	243346175	243346255	+
chr20	47513585	47513986	+	39	13	1.54537	0.468814	1.51457	1.65048	13.0028	1.13723	2.56865	0.31522	47513610	47513786	NCOA3	NM_001174087	11899.5	143084	Within	47501886	47656870	+
chr10	47987729	47988051	+	35	12	1.72713	0.538923	1.46949	1.60539	10.5244	1.02328	3.49718	0.0360497	47988021	47987928	FAM25C	NM_001137548	11901	7431	Downstream	47999791	47995321	-
chr1	227575313	227575647	+	32	8	1.52236	0.346374	1.87447	2.01037	8.79306	0.948465	1.78529	0.874147	227575372	227575476	ZNF678	NM_001367910	11925	86981	Within	227563555	227662461	+
chr11	90880906	90881357	+	37	17	1.30358	0.545097	1.078	1.21391	11.7404	1.89401	1.66861	0.638009	90881222	90881164	MIR1261	NR_031663	11929.5	12011.5	Upstream	90869202	90869120	-
chr20	35730168	35730604	+	38	15	1.38487	0.497515	1.2854	1.42131	12.366	1.45944	1.24084	0.566499	35730531	35730412	RBM39	NR_136587	11950	4409	Downstream	35742336	35734795	-
chr11	78034023	78034335	+	32	9	1.6297	0.417147	1.72247	1.85837	8.79306	0.902708	1.78529	0.713092	78034199	78034177	KCTD14	NM_001282406	12012	18465	Within	78046191	78015714	-
chr11	74159089	74159420	+	33	10	1.58416	0.436891	1.62803	1.76394	9.35733	0.902708	1.14351	1.34199	74159100	74159260	PPME1	NM_001271593	12033.5	95448.5	Upstream	74171288	74254703	+
chr20	62914345	62914671	+	33	4	1.60846	0.177437	2.76553	2.90144	9.35733	1.72316	3.8394	0.791791	62914356	62914517	DIDO1	NM_080796	12043	9511	Within	62926551	62904997	-
chr11	101116826	101117135	+	32	10	1.64552	0.467997	1.58496	1.72087	8.79306	0.902708	2.42809	0.566499	101117074	101116976	PGR-AS1	NR_073144	12095.5	42289.5	Upstream	101129076	101159270	+
chr1	226235523	226236153	+	51	21	1.2863	0.482037	1.24101	1.37691	21.4329	3.05129	1.66861	0.638009	226235852	226235853	MIXL1	NM_001282402	12175	8778	Downstream	226223663	226227060	+
chr19	13162462	13162776	+	32	11	1.61932	0.506599	1.45943	1.59534	8.79306	0.944101	2.03047	0.209662	13162584	13162598	IER2	NM_004907	12209	7708	Downstream	13150410	13154911	+
chr17	35361241	35361558	+	32	7	1.604	0.31933	2.04439	2.1803	8.79306	1.04538	2.56865	0.960195	35361508	35361435	SLFN11	NM_001104588	12221.5	11090.5	Within	35373621	35350309	-
chr1	32753888	32754243	+	38	13	1.70086	0.529561	1.47805	1.61395	12.366	1.13723	2.42809	0.161682	32753912	32754053	KIAA1522	NM_020888	12236.5	20904.5	Within	32741829	32774970	+
chr12	55117323	55117708	+	42	15	1.73341	0.56342	1.42626	1.56217	14.9781	1.45944	4.76721	0.0360497	55117702	55117547	OR9K2	NM_001005243	12252.5	13260.5	Upstream	55129768	55130776	+
chr13	46565231	46565633	+	36	10	1.42295	0.359729	1.75002	1.88593	11.1265	0.902708	3.33222	0.43401	46565333	46565388	LRCH1	NM_001164211	12263	179466	Within	46553169	46744898	+
chr7	65885195	65885503	+	37	13	1.90881	0.610371	1.44057	1.57648	11.7404	1.13723	3.49718	0.209662	65885196	65885362	VKORC1L1	NM_173517	12276	74209	Within	65873073	65959558	+
chr12	123596615	123597087	+	37	15	1.24558	0.459569	1.24793	1.38383	11.7404	1.45944	3.17136	0.116806	123596750	123596818	TMED2	NM_001321445	12300	1731	Within	123584551	123598582	+
chr3	160437224	160437613	+	34	12	1.38881	0.446101	1.42884	1.56475	9.93457	1.02328	2.71324	0.566499	160437324	160437415	TRIM59	NM_173084	12367.5	1916.5	Within	160449786	160435502	-
chr2	127411022	127411472	+	41	13	1.44772	0.417765	1.58496	1.72087	14.3091	1.13723	3.33222	0.0749559	127411108	127411229	MIR4783	NR_039944	12371	12289	Downstream	127423618	127423536	-
chr5	132694876	132695217	+	32	9	1.49111	0.381671	1.72247	1.85837	8.79306	0.902708	1.78529	0.566499	132695084	132695060	LOC105379176	NR_134248	12417.5	15962.5	Upstream	132682629	132679084	-
chr8	116753941	116754262	+	33	9	1.63351	0.405451	1.76553	1.90144	9.35733	0.902708	2.29155	0.713092	116754178	116754133	UTP23	NM_032334	12421.5	20580.5	Upstream	116766523	116774682	+
chr3	150083679	150084311	+	51	14	1.28223	0.320341	1.79355	1.92945	21.4329	1.28335	4.01668	0.43401	150084016	150083998	LOC105374313	NR_136187	12447	67006	Upstream	150096442	150151001	+
chr12	41450031	41450362	+	34	12	1.63216	0.52427	1.42884	1.56475	9.93457	1.02328	2.86189	0.31522	41450238	41450186	PDZRN4	NM_013377	12458.5	124548	Within	41437738	41574745	+
chr11	90146969	90147287	+	33	12	1.64892	0.545702	1.38702	1.52293	9.35733	1.02328	1.66861	0.713092	90147006	90147081	NAALAD2	NM_005467	12466	45766	Within	90134662	90192894	+
chr17	61940320	61940648	+	32	13	1.5502	0.573153	1.23704	1.37294	8.79306	1.13723	1.04997	0.638009	61940338	61940506	INTS2	NM_020748	12502	75118	Upstream	61927982	61865366	-
chr11	65369303	65369626	+	39	15	1.91856	0.671568	1.32193	1.45783	13.0028	1.45944	2.15901	0.372931	65369528	65369485	SLC25A45	NM_001352384	12506.5	5726.5	Downstream	65381971	65375191	-
chr1	236591774	236592118	+	33	11	1.52429	0.462419	1.5025	1.6384	9.35733	0.944101	1.44698	0.874147	236592086	236592005	HEATR1	NM_018072	12570	42942	Within	236604516	236549004	-
chr5	173359784	173360319	+	46	12	1.36621	0.324361	1.85415	1.99005	17.7541	1.02328	4.01668	0.638009	173359985	173360045	MIR8056	NR_107023	12597.5	12515.5	Downstream	173347454	173347536	+
chr11	105126874	105127458	+	58	27	1.57808	0.668578	1.07529	1.21119	26.9338	5.37993	2.71324	0.260819	105127174	105127175	CARD18	NM_021571	12603	10548	Downstream	105139769	105137714	-
chr11	123182413	123182744	+	35	13	1.68017	0.567959	1.36257	1.49847	10.5244	1.13723	1.14351	0.874147	123182632	123182597	CLMP	NM_024769	12669.5	112708	Within	123195248	123069871	-
chr5	14155769	14156297	+	50	19	1.5047	0.520381	1.3505	1.4864	20.6796	2.42804	3.17136	0.209662	14155942	14156023	TRIO	NR_134469	12692	354171	Within	14143341	14510204	+
chr1	13334264	13334577	+	33	12	1.67526	0.554419	1.38702	1.52293	9.35733	1.02328	4.76721	0.116806	13334362	13334400	PRAMEF14	NM_001024661	12713.5	7470.5	Downstream	13347134	13341891	-
chr1	229906474	229906819	+	35	11	1.61199	0.461079	1.58496	1.72087	10.5244	0.944101	1.9059	0.638009	229906746	229906667	LINC01682	NR_146475	12738.5	21788.5	Upstream	229893908	229884858	-
chr5	55521587	55521955	+	33	10	1.42488	0.392965	1.62803	1.76394	9.35733	0.902708	3.17136	0.566499	55521762	55521773	RNF138P1	NR_001575	12771	7070	Downstream	55534542	55528841	-
chr12	29486646	29487073	+	39	10	1.45127	0.338667	1.8625	1.9984	13.0028	0.902708	3.17136	0.566499	29486968	29486872	OVCH1	NM_001353179	12833.5	48834.5	Within	29499693	29438025	-
chr7	64420665	64421049	+	38	13	1.57241	0.489569	1.47805	1.61395	12.366	1.13723	4.01668	0.0749559	64420964	64420880	YWHAEP1	NR_029404	12835	14660	Upstream	64433692	64435517	+
chr7	116486706	116487094	+	34	13	1.39239	0.484521	1.32193	1.45783	9.93457	1.13723	1.34199	0.498516	116487029	116486902	CAV2	NM_001233	12837	21641	Upstream	116499737	116508541	+
chr1	146039224	146039567	+	35	13	1.62139	0.548088	1.36257	1.49847	10.5244	1.13723	2.15901	0.161682	146039509	146039412	RNVU1-6	NR_104085	12848.5	12684.5	Downstream	146052244	146052080	-
chr7	76553008	76553465	+	37	10	1.28647	0.316435	1.7885	1.9244	11.7404	0.902708	1.9059	1.04997	76553179	76553222	SPDYE16	NM_001351597	12850.5	19543.5	Upstream	76540386	76533693	-
chr4	69773305	69773702	+	35	13	1.40085	0.473537	1.36257	1.49847	10.5244	1.13723	3.01459	0	69773420	69773458	SULT1B1	NM_014465	12883.5	52337.5	Upstream	69760620	69721166	-
chr22	21058659	21059005	+	35	12	1.60733	0.501541	1.46949	1.60539	10.5244	1.02328	3.8394	0.209662	21058689	21058762	LRRC74B	NR_110991	12887	5336	Within	21045945	21064168	+
chr6	116025621	116025969	+	35	10	1.59809	0.415549	1.71049	1.8464	10.5244	0.902708	2.29155	0.874147	116025754	116025777	TPI1P3	NR_027338	12935	14149	Upstream	116038730	116039944	+
chr6	30544499	30544814	+	32	11	1.61418	0.504991	1.45943	1.59534	8.79306	0.944101	4.57336	0.116806	30544540	30544616	GNL1	NM_005275	12937.5	3279.5	Within	30557594	30541377	-
chr12	100606450	100606765	+	32	11	1.61418	0.504991	1.45943	1.59534	8.79306	0.944101	4.57336	0.116806	100606662	100606612	GAS2L3	NM_001303131	12990.5	21680.5	Within	100593617	100628288	+
chr20	45778699	45779036	+	35	12	1.65025	0.514935	1.46949	1.60539	10.5244	1.02328	2.56865	0.31522	45778894	45778879	WFDC3	NM_080614	13015.5	4655.5	Within	45791883	45774212	-
chr18	12871031	12871404	+	35	9	1.49098	0.348927	1.848	1.9839	10.5244	0.902708	5.58425	0	12871227	12871218	PTPN2	NM_002828	13019.5	79066.5	Within	12884237	12792151	-
chr12	9646271	9646623	+	34	12	1.53479	0.492992	1.42884	1.56475	9.93457	1.02328	1.9059	0.31522	9646576	9646492	LOC374443	NR_046448	13029	11967	Within	9633418	9658414	+
chr1	147941250	147941557	+	33	12	1.708	0.565255	1.38702	1.52293	9.35733	1.02328	2.42809	0.161682	147941358	147941371	GPR89B	NM_001350180	13030.5	52188.5	Within	147928373	147993592	+
chr1	103642241	103642631	+	40	11	1.6297	0.407877	1.77259	1.90849	13.6506	0.944101	4.1981	0.791791	103642384	103642444	AMY1C	NM_001346780	13079	22118	Upstream	103655515	103664554	+
chr3	155841099	155841527	+	40	13	1.48501	0.439239	1.5502	1.6861	13.6506	1.13723	3.17136	0.372931	155841343	155841326	SLC33A1	NM_001363883	13093	13984	Within	155854406	155827329	-
chr1	248501521	248501858	+	40	13	1.886	0.557847	1.5502	1.6861	13.6506	1.13723	3.66623	0.116806	248501838	248501755	OR2T5	NM_001004697	13101.5	10576.5	Downstream	248488588	248491113	+
chr11	95216834	95217314	+	41	12	1.35724	0.361528	1.69188	1.82778	14.3091	1.02328	1.24084	1.44698	95217150	95217087	LOC100129203	NR_110295	13111	17330	Upstream	95230185	95234404	+
chr1	169447338	169447762	+	40	14	1.49902	0.477489	1.45066	1.58657	13.6506	1.28335	3.01459	0.372931	169447416	169447502	CCDC181	NM_001300968	13119	52681	Within	169460669	169394869	-
chr18	21587220	21587833	+	53	21	1.37381	0.495405	1.29546	1.43136	22.9647	3.05129	2.86189	0.116806	21587516	21587509	ESCO1	NM_052911	13177.5	58243.5	Within	21600704	21529283	-
chr3	171829953	171830386	+	37	12	1.35777	0.40077	1.54749	1.68339	11.7404	1.02328	1.9059	0.638009	171830075	171830142	TMEM212	NM_001164436	13178.5	29148.5	Upstream	171843348	171859318	+
chr5	125023398	125023757	+	35	11	1.54912	0.443098	1.58496	1.72087	10.5244	0.944101	3.33222	0.498516	125023674	125023598	LOC101927421	NR_109882	13252.5	344156	Upstream	125036830	125367734	+
chr6	137232520	137232835	+	32	11	1.61418	0.504991	1.45943	1.59534	8.79306	0.944101	2.03047	0.43401	137232726	137232681	IFNGR1	NM_000416	13292.5	35193.5	Upstream	137219385	137197484	-
chr9	63346493	63346810	+	34	12	1.70425	0.547423	1.42884	1.56475	9.93457	1.02328	2.71324	0.0749559	63346546	63346608	LOC100996643	NR_160664	13314.5	21263.5	Within	63333337	63367915	+
chr14	92135140	92135492	+	32	12	1.44451	0.492992	1.34395	1.47986	8.79306	1.02328	2.42809	0.31522	92135350	92135320	CPSF2	NM_001322270	13348	36829	Within	92121968	92172145	+
chr12	55949187	55949669	+	40	17	1.31864	0.510039	1.18763	1.32353	13.6506	1.89401	2.56865	0	55949524	55949433	DGKA	NM_001351037	13421	4595	Within	55936007	55954023	+
chr11	70270302	70270679	+	50	17	2.10737	0.652092	1.5025	1.6384	20.6796	1.89401	3.66623	0.31522	70270622	70270534	MIR548K	NR_031624	13463.5	13579.5	Upstream	70283954	70284070	+
chr11	104954833	104955354	+	48	17	1.46392	0.471859	1.44478	1.58069	19.1989	1.89401	1.55585	1.24084	104955236	104955103	CASP4	NM_001225	13480.5	12228.5	Within	104968574	104942865	-
chr1	89212380	89212729	+	38	14	1.7301	0.580102	1.37851	1.51442	12.366	1.28335	3.33222	0.0749559	89212494	89212529	GBP4	NM_052941	13612.5	31410.5	Upstream	89198942	89181144	-
chr20	54081930	54082314	+	33	10	1.36551	0.376591	1.62803	1.76394	9.35733	0.902708	5.37373	0.31522	54082219	54082169	MIR4756	NR_039913	13637	13715	Upstream	54068485	54068407	-
chr1	241834345	241834740	+	38	17	1.52862	0.622377	1.11548	1.25138	12.366	1.89401	1.66861	0.31522	241834504	241834510	EXO1	NM_001319224	13647.5	55396.5	Upstream	241848190	241889939	+
chr1	16617065	16617451	+	47	18	1.93474	0.674352	1.33703	1.47294	18.4719	2.14929	0.713092	0.638009	16617284	16617269	CROCCP2	NR_026752	13648	997	Downstream	16630906	16618255	-
chr12	75404518	75404921	+	36	7	1.41942	0.251185	2.20945	2.34536	11.1265	1.04538	2.86189	0.874147	75404546	75404708	GLIPR1L2	NM_152436	13650.5	19320.5	Within	75391069	75424040	+
chr17	34342634	34342969	+	36	14	1.70754	0.604345	1.30256	1.43847	11.1265	1.28335	4.76721	0.0749559	34342684	34342795	CCL13	NM_005408	13677.5	15808.5	Upstream	34356479	34358610	+
chr7	144218917	144219402	+	37	19	1.2122	0.566517	0.925999	1.0619	11.7404	2.42804	0.713092	0.31522	144219198	144219196	OR2A1	NM_001005287	13683.5	12750.5	Downstream	144232843	144231910	-
chr11	108453626	108453983	+	37	13	1.64682	0.526595	1.44057	1.57648	11.7404	1.13723	1.55585	0.566499	108453653	108453764	C11orf65	NM_152587	13724.5	71050.5	Within	108467529	108382754	-
chr22	49976472	49976811	+	37	13	1.73426	0.554556	1.44057	1.57648	11.7404	1.13723	1.78529	0.0749559	49976784	49976684	MIR6821	NR_106879	13776.5	13702.5	Downstream	49962865	49962939	+
chr13	106631425	106631825	+	36	12	1.43006	0.433833	1.50901	1.64492	11.1265	1.02328	3.66623	0.116806	106631719	106631676	LINC00551	NR_051977	13816	33	Within	106617809	106631658	+
chr8	123334151	123334461	+	33	12	1.69147	0.559785	1.38702	1.52293	9.35733	1.02328	3.66623	0.161682	123334408	123334315	MIR548D1	NR_030382	13824	13727	Downstream	123348130	123348033	-
chr17	35359619	35359936	+	32	11	1.604	0.501805	1.45943	1.59534	8.79306	0.944101	2.29155	0.498516	35359713	35359748	SLFN11	NM_001104588	13843.5	9468.5	Within	35373621	35350309	-
chr12	18076133	18076487	+	34	11	1.52612	0.449356	1.54432	1.68023	9.93457	0.944101	2.03047	0.566499	18076183	18076252	RERGL	NR_104413	13883	4558	Downstream	18090193	18080868	-
chr6	170598395	170598805	+	36	15	1.39518	0.529065	1.20945	1.34536	11.1265	1.45944	3.01459	0	170598695	170598634	PDCD2	NM_001199461	13908	16854	Upstream	170584692	170581746	-
chr11	72797231	72797679	+	42	15	1.48965	0.484189	1.42626	1.56217	14.9781	1.45944	1.44698	0.713092	72797342	72797414	MIR4692	NR_039841	13926	13863	Downstream	72783529	72783592	+
chr2	226812465	226812992	+	40	9	1.20604	0.246964	2.03562	2.17153	13.6506	0.902708	3.49718	0.566499	226812650	226812721	IRS1	NM_005544	13938.5	81412.5	Upstream	226798790	226731316	-
chr1	186361143	186361455	+	32	11	1.6297	0.509847	1.45943	1.59534	8.79306	0.944101	2.86189	0.372931	186361196	186361291	TPR	NM_003292	13954	49646	Within	186375253	186311653	-
chr1	218299104	218299438	+	33	8	1.56993	0.346374	1.91754	2.05344	9.35733	0.948465	3.49718	0.260819	218299277	218299266	RRP15	NM_016052	13979	38712	Within	218285292	218337983	+
chr13	85161851	85162226	+	37	14	1.56777	0.539881	1.34104	1.47694	11.7404	1.28335	5.16739	0.0360497	85162157	85162067	LINC00375	NR_126383	13981.5	96952.5	Upstream	85148057	85065086	-
chr17	58513845	58514234	+	37	14	1.51135	0.520451	1.34104	1.47694	11.7404	1.28335	1.24084	0.260819	58513976	58514021	SEPTIN4	NM_001256822	14007.5	6209.5	Downstream	58528047	58520249	-
chr6	27971041	27971578	+	44	14	1.30194	0.377012	1.58496	1.72087	16.3466	1.28335	3.01459	0.498516	27971361	27971341	OR2B6	NM_012367	14069.5	13127.5	Downstream	27957240	27958182	+
chr1	58532394	58532713	+	32	11	1.59394	0.498659	1.45943	1.59534	8.79306	0.944101	2.42809	0.566499	58532412	58532553	OMA1	NM_145243	14172.5	51835.5	Within	58546726	58480718	-
chr1	101222145	101222477	+	36	13	1.72297	0.566248	1.4021	1.538	11.1265	1.13723	5.37373	0.116806	101222164	101222284	LOC101928370	NR_104626	14217	12561	Downstream	101236528	101234872	-
chr1	75800370	75800676	+	32	9	1.66166	0.425327	1.72247	1.85837	8.79306	0.902708	3.33222	0.372931	75800540	75800530	RABGGTB	NM_004582	14268	5437	Downstream	75786255	75795086	+
chr1	185142650	185142976	+	34	12	1.6572	0.53231	1.42884	1.56475	9.93457	1.02328	2.56865	0.260819	185142762	185142812	TRMT1L	NM_001202423	14285	24728	Within	185157098	185118085	-
chr12	45036596	45036973	+	35	14	1.47516	0.537017	1.26303	1.39894	10.5244	1.28335	2.29155	0.638009	45036685	45036748	DBX2	NM_001004329	14314.5	22113.5	Within	45051099	45014671	-
chr1	149490075	149490377	+	34	12	1.78889	0.574613	1.42884	1.56475	9.93457	1.02328	3.01459	0.209662	149490076	149490200	NBPF19	NM_001351365	14329	66135	Within	149475897	149556361	+
chr1	178023497	178023806	+	32	11	1.64552	0.514797	1.45943	1.59534	8.79306	0.944101	1.44698	0.372931	178023603	178023622	CRYZL2P	NR_037167	14355.5	17512.5	Within	178038007	178006139	-
chr5	90395164	90395537	+	39	14	1.66138	0.542776	1.41504	1.55094	13.0028	1.28335	3.66623	0.260819	90395280	90395320	CETN3	NM_004365	14435.5	2016.5	Within	90409786	90393334	-
chr21	10398872	10399267	+	37	11	1.48839	0.402714	1.66297	1.79887	11.7404	0.944101	0.498516	0.713092	10398974	10399004	BAGE	NM_001187	14449.5	55591.5	Upstream	10413519	10454661	+
chr14	44976252	44976587	+	32	9	1.51781	0.388507	1.72247	1.85837	8.79306	0.902708	3.33222	0.498516	44976322	44976407	KLHL28	NM_017658	14472.5	52096.5	Upstream	44961947	44924323	-
chr11	102331802	102332128	+	34	12	1.6572	0.53231	1.42884	1.56475	9.93457	1.02328	0.638009	1.78529	102331996	102331961	BIRC3	NM_001165	14482	7438	Within	102317483	102339403	+
chr12	79949627	79949952	+	32	9	1.56451	0.400461	1.72247	1.85837	8.79306	0.902708	3.8394	0.372931	79949816	79949787	PPP1R12A-AS1	NR_146533	14509.5	8394.5	Downstream	79935280	79941395	+
chr8	47174619	47174950	+	33	11	1.58416	0.48058	1.5025	1.6384	9.35733	0.944101	5.16739	0.116806	47174895	47174810	LOC100287846	NR_037168	14521.5	18477.5	Upstream	47189306	47193262	+
chr22	50688809	50689152	+	34	9	1.57506	0.379446	1.80735	1.94326	9.93457	0.902708	3.49718	0.372931	50689121	50689036	SHANK3	NM_001372044	14590.5	44231.5	Within	50674390	50733212	+
chr22	49557836	49558297	+	39	11	1.34424	0.345059	1.73697	1.87287	13.0028	0.944101	2.86189	0.161682	49558152	49558088	MIR3667	NR_037440	14600.5	14674.5	Upstream	49543466	49543392	-
chr3	134500473	134500854	+	40	13	1.6682	0.493423	1.5502	1.6861	13.6506	1.13723	3.66623	0.31522	134500828	134500683	ANAPC13	NM_001242374	14640.5	22960.5	Upstream	134486023	134477703	-
chr1	114566679	114567254	+	50	12	1.3817	0.301797	1.97199	2.10789	20.6796	1.02328	4.1981	0.43401	114566835	114566939	BCAS2	NM_005872	14648.5	592.5	Downstream	114581615	114567559	-
chr14	35107684	35108086	+	44	15	1.73916	0.539593	1.49185	1.62776	16.3466	1.45944	6.24093	0.0749559	35107851	35107909	PPP2R3C	NR_130972	14658	22418	Within	35122543	35085467	-
chr5	142853977	142854507	+	44	17	1.31914	0.463847	1.32193	1.45783	16.3466	1.89401	3.33222	0.372931	142854306	142854242	ARHGAP26-AS1	NR_046680	14668	5362	Downstream	142868910	142859604	-
chr7	144210387	144210786	+	41	13	1.63276	0.471164	1.58496	1.72087	14.3091	1.13723	1.9059	0.638009	144210599	144210593	ARHGEF35	NM_001368318	14707.5	24504.5	Upstream	144195879	144186082	-
chr20	35077600	35078226	+	52	18	1.3199	0.415814	1.47999	1.6159	22.1947	2.14929	2.03047	0.372931	35077882	35077894	TRPC4AP	NM_199368	14902	75510	Within	35092815	35002403	-
chr1	231407066	231407579	+	44	19	1.36285	0.535596	1.16993	1.30583	16.3466	2.42804	2.03047	0.638009	231407294	231407308	EGLN1	NM_001377260	14964.5	43566.5	Within	231422287	231363756	-
chr17	19362610	19363243	+	47	16	1.1798	0.365525	1.4975	1.6334	18.4719	1.66356	2.56865	0.0360497	19362932	19362931	B9D1	NM_001368769	14986.5	28231.5	Within	19377913	19334695	-
chr11	112241269	112241576	+	36	13	1.86327	0.612359	1.4021	1.538	11.1265	1.13723	2.71324	0.260819	112241504	112241446	PTS	NM_000317	14995.5	7450.5	Downstream	112226427	112233972	+
chr5	769511	769856	+	33	12	1.51987	0.502995	1.38702	1.52293	9.35733	1.02328	3.49718	0.31522	769812	769702	ZDHHC11B	NR_147096	15045.5	59329.5	Within	784729	710354	-
chr11	74024248	74024571	+	41	15	2.01694	0.671568	1.39232	1.52822	14.3091	1.45944	4.57336	0.0749559	74024483	74024409	UCP3	NM_022803	15172.5	21643.5	Upstream	74009237	74002766	-
chr11	65934449	65934751	+	32	11	1.68367	0.526729	1.45943	1.59534	8.79306	0.944101	3.17136	0.498516	65934460	65934539	DRAP1	NM_006442	15175	13037	Downstream	65919425	65921563	+
chr8	42783874	42784177	+	32	7	1.67811	0.334085	2.04439	2.1803	8.79306	1.04538	3.8394	0.43401	42784170	42784026	CHRNA6	NM_001199279	15239.5	31390.5	Upstream	42768786	42752635	-
chr13	110797659	110798004	+	35	11	1.61199	0.461079	1.58496	1.72087	10.5244	0.944101	4.96521	0.161682	110797772	110797808	LINC00567	NR_135280	15252.5	11843.5	Downstream	110813084	110809675	-
chr11	123179803	123180176	+	37	14	1.57618	0.542776	1.34104	1.47694	11.7404	1.28335	1.14351	1.14351	123180158	123180019	CLMP	NM_024769	15258.5	110118	Within	123195248	123069871	-
chr3	132332493	132332880	+	38	10	1.56022	0.373672	1.82597	1.96188	12.366	0.902708	5.16739	0.372931	132332806	132332720	ACP3	NM_001099	15280.5	26154.5	Within	132317406	132358841	+
chr18	23437834	23438154	+	37	13	1.83723	0.587482	1.44057	1.57648	11.7404	1.13723	3.8394	0.161682	23438024	23438017	RIOK3	NM_003831	15292	45146	Upstream	23453286	23483140	+
chr17	15684255	15684601	+	37	13	1.69918	0.543336	1.44057	1.57648	11.7404	1.13723	4.38366	0.260819	15684328	15684399	ZNF286A	NM_001130842	15323	36358	Upstream	15699751	15720786	+
chr3	102178873	102179182	+	44	15	2.2626	0.701995	1.49185	1.62776	16.3466	1.45944	4.1981	0.209662	102178906	102179022	LOC101929411	NR_135549	15323.5	14156.5	Downstream	102163704	102164871	+
chr12	18276599	18277107	+	47	18	1.4701	0.512401	1.33703	1.47294	18.4719	2.14929	2.29155	0.498516	18276922	18276845	PIK3C2G	NM_001288772	15336	371563	Within	18261517	18648416	+
chr3	175353935	175354460	+	45	18	1.36196	0.495809	1.27563	1.41154	17.0455	2.14929	3.66623	0	175354182	175354201	MIR4789	NR_039952	15341.5	15423.5	Upstream	175369539	175369621	+
chr5	134830116	134830486	+	40	16	1.71779	0.625345	1.27009	1.40599	13.6506	1.66356	4.38366	0	134830417	134830311	C5orf24	NM_152409	15378	29434	Upstream	134845679	134859735	+
chr1	85291582	85291906	+	35	12	1.71647	0.535596	1.46949	1.60539	10.5244	1.02328	1.66861	0.31522	85291795	85291775	LOC646626	NR_045484	15387	13656	Downstream	85276357	85278088	+
chr12	20679723	20680026	+	32	10	1.67811	0.477264	1.58496	1.72087	8.79306	0.902708	2.86189	0.260819	20680024	20679911	SLCO1C1	NM_001145945	15479.5	73511.5	Upstream	20695354	20753386	+
chr6	139150314	139150814	+	40	19	1.27117	0.549522	1.03562	1.17153	13.6506	2.42804	2.42809	0.116806	139150602	139150574	HECA	NM_016217	15485	30238	Within	139135079	139180802	+
chr1	42698401	42698909	+	43	17	1.34499	0.483935	1.28951	1.42541	15.6574	1.89401	2.86189	0.566499	42698722	42698673	YBX1	NR_132737	15520	5150	Within	42683135	42703805	+
chr20	62626822	62627127	+	33	12	1.7192	0.568961	1.38702	1.52293	9.35733	1.02328	2.56865	0.161682	62626930	62626952	SLCO4A1	NM_016354	15527.5	45318.5	Upstream	62642502	62672293	+
chr12	50416174	50416654	+	44	9	1.45655	0.271146	2.16993	2.30583	16.3466	0.902708	0.960195	2.29155	50416508	50416446	LARP4	NM_001352325	15530	40013	Within	50400884	50456427	+
chr11	74186642	74187022	+	35	10	1.46351	0.380555	1.71049	1.8464	10.5244	0.902708	1.34199	1.66861	74186758	74186795	PPME1	NM_001271593	15544	67871	Within	74171288	74254703	+
chr12	12741123	12741818	+	54	21	1.23459	0.436954	1.32193	1.45783	23.7429	3.05129	2.29155	0.566499	12741450	12741473	APOLD1	NM_001130415	15554.5	49994.5	Within	12725916	12791465	+
chr9	33151590	33152011	+	37	9	1.39647	0.309145	1.926	2.0619	11.7404	0.902708	4.1981	0.372931	33151814	33151824	B4GALT1	NM_001497	15557.5	41160.5	Within	33167358	33110640	-
chr3	32254040	32254440	+	34	10	1.35062	0.361528	1.66985	1.80576	9.93457	0.902708	3.17136	0.372931	32254194	32254239	CMTM8	NM_178868	15561	116081	Within	32238679	32370321	+
chr11	89193295	89193626	+	33	12	1.58416	0.52427	1.38702	1.52293	9.35733	1.02328	2.29155	0.43401	89193474	89193463	TYR	NM_000372	15586.5	102298	Within	89177874	89295759	+
chr1	224945145	224945451	+	32	8	1.66166	0.378068	1.87447	2.01037	8.79306	0.948465	1.55585	1.14351	224945382	224945332	DNAH14	NM_144989	15645	22626	Within	224929653	224967924	+
chr1	239915338	239915751	+	41	13	1.57742	0.455192	1.58496	1.72087	14.3091	1.13723	3.66623	0.372931	239915618	239915554	CHRM3-AS1	NR_046582	15672.5	17526.5	Upstream	239899872	239898018	-
chr11	102609449	102609755	+	32	11	1.66166	0.519844	1.45943	1.59534	8.79306	0.944101	0.566499	0.960195	102609656	102609638	MMP20	NM_004771	15730	32769	Within	102625332	102576833	-
chr1	235205818	235206128	+	32	11	1.64022	0.513136	1.45943	1.59534	8.79306	0.944101	1.66861	1.04997	235206114	235206023	MIR4753	NR_039908	15857	15940	Upstream	235190116	235190033	-
chr11	69139872	69140275	+	38	13	1.49827	0.466487	1.47805	1.61395	12.366	1.13723	2.56865	0.498516	69140184	69140114	SMIM38	NM_001369201	15860.5	19277.5	Upstream	69155934	69159351	+
chr1	32980386	32980991	+	56	18	1.47077	0.430248	1.58496	1.72087	25.3229	2.14929	2.86189	0.209662	32980750	32980716	RNF19B	NM_001300826	15879.5	44240.5	Upstream	32964809	32936448	-
chr1	231544244	231544920	+	59	24	1.38681	0.513412	1.26303	1.39894	27.7504	4.13565	1.9059	0.791791	231544637	231544588	TSNAX	NM_005999	15914	21941	Within	231528668	231566523	+
chr11	66654390	66654900	+	48	18	1.49549	0.510392	1.36678	1.50269	19.1989	2.14929	3.17136	0.791791	66654728	66654649	RBM4	NM_001198844	15943	13734	Within	66638702	66668379	+
chr3	102418840	102419251	+	44	15	1.70108	0.527777	1.49185	1.62776	16.3466	1.45944	3.17136	0.498516	102418980	102419033	ZPLD1	NM_175056	15968.5	60795.5	Upstream	102435014	102479841	+
chr8	127095682	127096134	+	36	12	1.26554	0.383923	1.50901	1.64492	11.1265	1.02328	3.8394	0.498516	127095912	127095903	PRNCR1	NR_109833	16035	3313	Downstream	127079873	127092595	+
chr8	85479838	85480246	+	34	7	1.32413	0.248107	2.12928	2.26519	9.93457	1.04538	3.66623	0.874147	85479942	85480022	CA2	NM_000067	16036	1451	Within	85464006	85481493	+
chr7	123624793	123625360	+	45	12	1.26108	0.306055	1.82312	1.95903	17.0455	1.02328	2.86189	0.713092	123625054	123625072	ASB15	NM_080928	16054.5	12803.5	Within	123609022	123637880	+
chr1	43916808	43917350	+	39	19	1.14335	0.506939	1	1.1359	13.0028	2.42804	3.17136	0.161682	43917096	43917080	ARTN	NM_057090	16240	20161	Upstream	43933319	43937240	+
chr14	88840248	88840578	+	33	11	1.58896	0.482037	1.5025	1.6384	9.35733	0.944101	4.96521	0.116806	88840551	88840461	TTC8	NM_001288783	16261	37583	Within	88824152	88877996	+
chr11	123961208	123961643	+	42	20	1.53417	0.664878	1.03395	1.16985	14.9781	2.72907	2.42809	0.0749559	123961288	123961379	OR10S1	NM_001004474	16265.5	15269.5	Downstream	123977691	123976695	-
chr11	113757188	113757662	+	44	17	1.47498	0.518647	1.32193	1.45783	16.3466	1.89401	2.42809	0.791791	113757421	113757418	ZW10	NM_004724	16267	24239	Within	113773692	113733186	-
chr12	46251397	46251974	+	61	23	1.67984	0.576439	1.36923	1.50514	29.4054	3.75544	1.04997	1.34199	46251666	46251681	SLC38A1	NM_001278390	16301.5	55961.5	Within	46267987	46195724	-
chr7	12479931	12480311	+	40	15	1.67259	0.570833	1.35755	1.49346	13.6506	1.45944	2.71324	0.31522	12480066	12480089	LOC102725191	NR_136261	16307	61014	Upstream	12496428	12541135	+
chr22	18189373	18189681	+	43	15	2.21835	0.704274	1.45943	1.59534	15.6574	1.45944	3.33222	0.31522	18189431	18189500	FAM230D	NR_136570	16336	11502	Within	18205863	18178025	-
chr3	44845338	44845658	+	32	11	1.58896	0.4971	1.45943	1.59534	8.79306	0.944101	3.8394	0.31522	44845448	44845469	MIR564	NR_030290	16389	16483	Upstream	44861887	44861981	+
chr14	58281467	58281885	+	38	12	1.44451	0.415151	1.58496	1.72087	12.366	1.02328	4.76721	0.161682	58281506	58281658	PSMA3-AS1	NR_029434	16461	16312	Within	58298137	58265364	-
chr11	102547095	102547443	+	35	12	1.59809	0.498659	1.46949	1.60539	10.5244	1.02328	0.638009	1.14351	102547179	102547218	MMP7	NM_002423	16522	26762	Upstream	102530747	102520507	-
chr16	25048036	25048555	+	48	14	1.46956	0.390088	1.70782	1.84372	19.1989	1.28335	3.33222	0.43401	25048159	25048266	LOC554206	NR_038379	16555.5	15518.5	Downstream	25031740	25032777	+
chr21	6235023	6235405	+	34	11	1.41426	0.416419	1.54432	1.68023	9.93457	0.944101	1.44698	0.372931	6235102	6235148	LOC102723360	NM_001322975	16556	6249	Within	6251770	6228965	-
chr1	40548005	40548441	+	41	15	1.4942	0.497515	1.39232	1.52822	14.3091	1.45944	3.49718	0.116806	40548252	40548237	ZNF684	NM_152373	16587	57	Downstream	40531636	40548166	+
chr6	36577458	36577908	+	42	13	1.48303	0.417765	1.61891	1.75481	14.9781	1.13723	4.38366	0.31522	36577536	36577673	SRSF3	NR_036610	16629	26784	Upstream	36594312	36604467	+
chr8	98100323	98100710	+	34	12	1.39598	0.448406	1.42884	1.56475	9.93457	1.02328	2.15901	0.31522	98100526	98100510	RIDA	NM_005836	16654.5	1826.5	Downstream	98117171	98102343	-
chr3	75688898	75689231	+	35	12	1.67008	0.521121	1.46949	1.60539	10.5244	1.02328	0.874147	0.31522	75689202	75689126	LINC00960	NR_040004	16674.5	9761.5	Downstream	75672390	75679303	+
chr5	81734423	81734727	+	32	11	1.67259	0.523264	1.45943	1.59534	8.79306	0.944101	2.71324	0.31522	81734685	81734591	SSBP2	NM_001256733	16678	321769	Within	81751253	81412806	-
chr1	234389905	234390395	+	45	13	1.45925	0.383662	1.71621	1.85211	17.0455	1.13723	3.66623	0.638009	234390274	234390175	COA6	NM_001206641	16695	5070	Downstream	234373455	234385080	+
chr9	65692340	65692719	+	35	13	1.46738	0.496027	1.36257	1.49847	10.5244	1.13723	2.03047	0.372931	65692636	65692535	CBWD5	NM_001024916	16696.5	41511.5	Within	65675833	65734041	+
chr20	44826998	44827580	+	56	22	1.5289	0.54664	1.30933	1.44523	25.3229	3.39371	5.37373	0.209662	44827477	44827339	RIMS4	NM_001205317	16743	75482	Upstream	44810546	44751807	-
chr22	45688426	45688754	+	39	13	1.88931	0.573153	1.51457	1.65048	13.0028	1.13723	1.78529	1.04997	45688748	45688611	ATXN10	NM_001167621	16793	156717	Within	45671797	45845307	+
chr11	69624164	69624547	+	34	12	1.41056	0.453089	1.42884	1.56475	9.93457	1.02328	1.44698	0.713092	69624358	69624361	CCND1	NM_053056	16799.5	30118.5	Upstream	69641155	69654474	+
chr5	173807588	173807902	+	33	5	1.66993	0.230272	2.5025	2.6384	9.35733	1.42213	6.69969	0.498516	173807592	173807740	LINC01485	NR_108028	16803	20956	Upstream	173790942	173786789	-
chr7	135645417	135645926	+	39	17	1.21747	0.482984	1.152	1.28791	13.0028	1.89401	2.29155	0.0749559	135645722	135645702	STMP1	NM_001130929	16841.5	30743.5	Upstream	135662513	135676415	+
chr1	212018593	212018959	+	33	7	1.43267	0.276578	2.08746	2.22337	9.35733	1.04538	2.56865	1.04997	212018752	212018758	INTS7	NM_001199809	16884	78378	Within	212035660	211940398	-
chr11	76877647	76877971	+	33	11	1.61838	0.490963	1.5025	1.6384	9.35733	0.944101	1.34199	0.960195	76877676	76877781	ACER3	NM_001300953	16892	148988	Within	76860917	77026797	+
chr12	119684732	119685390	+	56	22	1.35231	0.483502	1.30933	1.44523	25.3229	3.39371	3.17136	0.260819	119684993	119685048	PRKAB1	NM_006253	16929	3442	Downstream	119668132	119681619	+
chr6	129726962	129727299	+	36	12	1.6974	0.514935	1.50901	1.64492	11.1265	1.02328	2.86189	0.260819	129726971	129727119	ARHGAP18	NM_033515	16953.5	150998	Upstream	129710177	129576133	-
chr6	108243887	108244268	+	33	6	1.37626	0.227734	2.28011	2.41601	9.35733	1.20028	2.29155	1.14351	108243968	108244037	SNX3	NM_003795	16962.5	32854.5	Within	108261040	108211223	-
chr3	148882068	148882481	+	36	17	1.38505	0.595251	1.03953	1.17543	11.1265	1.89401	2.71324	0.0749559	148882372	148882352	CPA3	NM_001870	16979.5	14928.5	Within	148865295	148897203	+
chr11	128191463	128192079	+	55	21	1.41871	0.492992	1.34792	1.48383	24.529	3.05129	1.66861	1.04997	128191766	128191810	LINC02098	NR_146647	16994	49670	Upstream	128208765	128241441	+
chr1	148263943	148264306	+	35	13	1.53205	0.517891	1.36257	1.49847	10.5244	1.13723	2.71324	0.116806	148264254	148264191	LOC101927468	NR_120331	17053.5	56032.5	Upstream	148247071	148208092	-
chr6	25979719	25980068	+	36	12	1.63904	0.49723	1.50901	1.64492	11.1265	1.02328	4.1981	0.209662	25980038	25979916	TRIM38	NM_006355	17092.5	11335.5	Within	25962801	25991229	+
chr3	136947398	136947801	+	39	13	1.5377	0.466487	1.51457	1.65048	13.0028	1.13723	2.56865	0.566499	136947474	136947584	NCK1	NM_001190796	17098.5	4006.5	Within	136930501	136951606	+
chr1	93061971	93062293	+	36	12	1.77648	0.538923	1.50901	1.64492	11.1265	1.02328	5.16739	0.209662	93062134	93062116	MTF2	NM_001164393	17102	76949	Upstream	93079234	93139081	+
chr2	197722346	197722651	+	32	7	1.6671	0.331894	2.04439	2.1803	8.79306	1.04538	3.66623	0.713092	197722450	197722492	MARS2	NM_138395	17130.5	14103.5	Downstream	197705368	197708395	+
chr13	79389024	79389330	+	33	10	1.71358	0.472585	1.62803	1.76394	9.35733	0.902708	1.78529	0.638009	79389316	79389203	RBM26-AS1	NR_038991	17131	35156	Upstream	79406308	79424333	+
chr6	27778789	27779101	+	32	11	1.6297	0.509847	1.45943	1.59534	8.79306	0.944101	2.86189	0.31522	27778954	27778943	LOC100131289	NR_038929	17202	15758	Downstream	27761743	27763187	+
chr1	148662325	148662626	+	32	10	1.68926	0.480435	1.58496	1.72087	8.79306	0.902708	1.78529	0.498516	148662476	148662483	NOTCH2NLB	NM_001364007	17270.5	62191.5	Within	148679746	148600284	-
chr6	26939082	26939457	+	34	8	1.44066	0.308504	1.95936	2.09526	9.93457	0.948465	3.01459	0.372931	26939304	26939270	GUSBP2	NR_003504	17284.5	67783.5	Within	26956554	26871486	-
chr6	108057280	108057626	+	35	10	1.60733	0.417951	1.71049	1.8464	10.5244	0.902708	3.01459	0.713092	108057586	108057482	OSTM1	NM_014028	17288	16045	Within	108074741	108041408	-
chr6	27230249	27230552	+	33	12	1.73055	0.572717	1.38702	1.52293	9.35733	1.02328	2.71324	0.260819	27230370	27230396	PRSS16	NM_005865	17299.5	26219.5	Upstream	27247700	27256620	+
chr3	24476598	24476909	+	32	11	1.63494	0.511486	1.45943	1.59534	8.79306	0.944101	3.01459	0.372931	24476830	24476764	THRB-AS1	NR_046244	17332.5	23257.5	Upstream	24494086	24500011	+
chr1	77299189	77299559	+	38	12	1.6319	0.469009	1.58496	1.72087	12.366	1.02328	3.8394	0.31522	77299286	77299344	AK5	NM_174858	17356	260592	Within	77282018	77559966	+
chr11	125866045	125866376	+	36	12	1.72817	0.52427	1.50901	1.64492	11.1265	1.02328	2.03047	0.372931	125866052	125866178	HYLS1	NM_145014	17402.5	34435.5	Upstream	125883613	125900646	+
chr6	126501899	126502231	+	34	12	1.62725	0.52269	1.42884	1.56475	9.93457	1.02328	4.76721	0.0360497	126501926	126502045	MIR588	NR_030316	17435	17352	Downstream	126484630	126484713	+
chr1	224131402	224131751	+	37	14	1.68457	0.580102	1.34104	1.47694	11.7404	1.28335	1.78529	0.31522	224131445	224131531	FBXO28	NM_015176	17466.5	30470.5	Within	224114110	224162047	+
chr6	137027467	137027958	+	49	16	1.58572	0.471238	1.55639	1.6923	19.9349	1.66356	2.56865	0.638009	137027566	137027668	IL20RA	NM_014432	17467.5	27742.5	Within	137045180	136999970	-
chr12	46285283	46285660	+	38	15	1.6016	0.575375	1.2854	1.42131	12.366	1.45944	0.960195	0.713092	46285548	46285531	SLC38A1	NM_001278390	17484.5	89747.5	Upstream	46267987	46195724	-
chr11	69686365	69686709	+	34	12	1.57048	0.504457	1.42884	1.56475	9.93457	1.02328	1.44698	0.566499	69686553	69686540	FGF19	NM_005117	17485	11700	Downstream	69704022	69698237	-
chr2	94190681	94191140	+	37	14	1.28086	0.441079	1.34104	1.47694	11.7404	1.28335	2.03047	0.260819	94191028	94190983	BMS1P14	NR_146105	17508.5	1619.5	Downstream	94208419	94192530	-
chr12	40138476	40138932	+	40	13	1.39382	0.412268	1.5502	1.6861	13.6506	1.13723	3.33222	0.31522	40138699	40138715	LINC02471	NR_146526	17534	29143	Upstream	40156238	40167847	+
chr1	89307800	89308137	+	33	10	1.55595	0.429113	1.62803	1.76394	9.35733	0.902708	2.71324	0.372931	89307828	89307962	LOC729930	NR_077244	17606.5	18711.5	Upstream	89290362	89289257	-
chr11	67074246	67074667	+	37	16	1.39647	0.549591	1.16046	1.29637	11.7404	1.66356	2.42809	0.209662	67074480	67074475	RHOD	NM_014578	17610.5	2439.5	Downstream	67056846	67072017	+
chr11	95807871	95808353	+	45	18	1.48347	0.540041	1.27563	1.41154	17.0455	2.14929	1.44698	0.960195	95808047	95808089	CEP57	NM_001363604	17652	24581	Within	95790460	95832693	+
chr17	28060101	28060583	+	43	19	1.41754	0.570043	1.1375	1.27341	15.6574	2.42804	1.55585	0.498516	28060454	28060383	NLK	NM_016231	17666	136036	Within	28042676	28196378	+
chr8	33467176	33467851	+	64	23	1.50657	0.492749	1.43741	1.57331	31.9405	3.75544	0.116806	1.04997	33467217	33467553	MAK16	NM_032509	17667.5	33748.5	Upstream	33485181	33501262	+
chr8	102788985	102789308	+	39	14	1.91856	0.626797	1.41504	1.55094	13.0028	1.28335	4.1981	0	102789252	102789160	GASAL1	NR_149020	17674.5	22067.5	Upstream	102806821	102811214	+
chr4	183641211	183641565	+	33	8	1.48123	0.326805	1.91754	2.05344	9.35733	0.948465	5.16739	0.372931	183641304	183641331	RWDD4	NM_001307922	17797	1754	Within	183659185	183639634	-
chr1	32669000	32669402	+	38	14	1.502	0.50362	1.37851	1.51442	12.366	1.28335	3.01459	0.209662	32669176	32669176	RBBP4	NM_001135256	17844	17010	Within	32651357	32686211	+
chr1	86686475	86686785	+	36	13	1.84524	0.606433	1.4021	1.538	11.1265	1.13723	3.66623	0.0360497	86686752	86686669	CLCA4-AS1	NR_135838	17863	16867	Downstream	86704493	86703497	-
chr6	117693199	117693504	+	32	11	1.6671	0.521548	1.45943	1.59534	8.79306	0.944101	2.71324	0.260819	117693376	117693342	NUS1	NM_138459	17883.5	17371.5	Within	117675468	117710723	+
chr6	106529601	106529904	+	32	11	1.67811	0.52499	1.45943	1.59534	8.79306	0.944101	2.56865	0.260819	106529618	106529708	CRYBG1	NM_001624	17898.5	42264.5	Within	106511854	106572017	+
chr11	83089824	83090132	+	36	13	1.85722	0.610371	1.4021	1.538	11.1265	1.13723	0.960195	0.638009	83090116	83090036	RAB30-DT	NR_038903	17913	16266	Downstream	83072065	83073712	+
chr3	21733100	21733430	+	35	3	1.68526	0.131465	3.16993	3.30583	10.5244	2.1211	4.76721	0.874147	21733264	21733256	ZNF385D	NM_024697	17945	321048	Within	21751210	21412217	-
chr11	77283473	77283965	+	45	17	1.45332	0.499672	1.35364	1.48954	17.0455	1.89401	2.03047	0.874147	77283885	77283731	GDPD4	NM_182833	17947	67162	Within	77301666	77216557	-
chr11	78005029	78005603	+	45	18	1.2457	0.453484	1.27563	1.41154	17.0455	2.14929	1.24084	0.874147	78005388	78005333	KCTD14	NM_023930	17960	10398	Downstream	78023276	78015714	-
chr7	112772209	112772654	+	38	14	1.35686	0.454956	1.37851	1.51442	12.366	1.28335	2.15901	0.566499	112772395	112772404	TMEM168	NM_001287497	17961.5	10053.5	Within	112790393	112762378	-
chr20	51844739	51845064	+	33	12	1.6134	0.533948	1.38702	1.52293	9.35733	1.02328	4.38366	0.0360497	51844847	51844867	LINC01429	NR_110016	18011.5	13105.5	Within	51862913	51831796	-
chr3	194265524	194265851	+	33	12	1.60354	0.530683	1.38702	1.52293	9.35733	1.02328	3.8394	0.116806	194265766	194265689	LINC02037	NR_125402	18040.5	7915.5	Downstream	194247647	194257772	+
chr6	145946021	145946353	+	33	12	1.57939	0.52269	1.38702	1.52293	9.35733	1.02328	3.33222	0.0749559	145946280	145946195	SHPRH	NM_001042683	18171	61379	Within	145964358	145884808	-
chr20	30421461	30421805	+	36	14	1.66286	0.588533	1.30256	1.43847	11.1265	1.28335	0.713092	0.0360497	30421698	30421678	MLLT10P1	NR_045115	18171	18726	Upstream	30403462	30402907	-
chr5	553898	554212	+	36	13	1.82174	0.598708	1.4021	1.538	11.1265	1.13723	4.96521	0.116806	553942	554038	MIR4456	NR_039661	18173	18216	Upstream	535882	535839	-
chr5	60926647	60927128	+	39	14	1.28835	0.420905	1.41504	1.55094	13.0028	1.28335	1.78529	0.372931	60926878	60926904	ERCC8	NM_001007234	18182.5	23528.5	Within	60945070	60903359	-
chr11	71851274	71851601	+	33	12	1.60354	0.530683	1.38702	1.52293	9.35733	1.02328	1.55585	1.04997	71851586	71851456	DEFB108B	NM_001002035	18238.5	13729.5	Downstream	71833199	71837708	+
chr6	27353066	27353506	+	38	16	1.37228	0.525858	1.19794	1.33384	12.366	1.66356	3.17136	0.161682	27353370	27353310	ZNF204P	NR_002722	18239	4536	Downstream	27371525	27357822	-
chr1	54181455	54181876	+	39	12	1.47196	0.412193	1.62149	1.75739	13.0028	1.02328	6.24093	0.161682	54181730	54181698	CYB5RL	NM_001353353	18364.5	12008.5	Within	54200030	54169657	-
chr7	92264129	92264503	+	42	17	1.78439	0.657323	1.25634	1.39224	14.9781	1.89401	5.16739	0	92264164	92264236	KRIT1	NM_194454	18402	64904	Upstream	92245914	92199412	-
chr17	20877557	20877880	+	34	11	1.67259	0.492483	1.54432	1.68023	9.93457	0.944101	1.66861	0.260819	20877752	20877731	CCDC144NL	NR_164128	18444.5	14324.5	Within	20896163	20863394	-
chr1	15152973	15153284	+	33	12	1.68603	0.557985	1.38702	1.52293	9.35733	1.02328	3.17136	0	15153000	15153077	C1orf195	NM_001278502	18495.5	11066.5	Downstream	15171624	15164195	-
chr12	47098283	47098626	+	34	12	1.57506	0.505928	1.42884	1.56475	9.93457	1.02328	0.372931	0.791791	47098401	47098431	AMIGO2	NM_001143668	18503.5	21855.5	Upstream	47079951	47076599	-
chr11	119214251	119214551	+	32	11	1.69489	0.53024	1.45943	1.59534	8.79306	0.944101	0.791791	1.04997	119214470	119214434	CCDC153	NM_001145018	18560	24764	Upstream	119195841	119189637	-
chr11	128544562	128544878	+	32	11	1.60907	0.503393	1.45943	1.59534	8.79306	0.944101	1.44698	0.638009	128544632	128544696	ETS1-AS1	NR_120581	18579	14337	Downstream	128526141	128530383	+
chr11	108241953	108242321	+	42	15	1.81349	0.589447	1.42626	1.56217	14.9781	1.45944	3.66623	0.791791	108242290	108242145	ATM	NM_001351836	18609	12773	Downstream	108223528	108229364	+
chr1	184736040	184736414	+	38	13	1.61445	0.502659	1.47805	1.61395	12.366	1.13723	2.86189	0.713092	184736082	184736208	EDEM3	NR_135118	18631	45990	Within	184754858	184690237	-
chr5	32425771	32426217	+	40	17	1.42508	0.551208	1.18763	1.32353	13.6506	1.89401	2.56865	0.31522	32425909	32425981	ZFR	NM_016107	18746	71645	Within	32444740	32354349	-
chr11	119298216	119298547	+	37	14	1.77618	0.611648	1.34104	1.47694	11.7404	1.28335	2.56865	0.31522	119298494	119298413	MCAM	NM_006500	18748.5	10147.5	Downstream	119317130	119308529	-
chr20	38562231	38562612	+	34	10	1.41797	0.379556	1.66985	1.80576	9.93457	0.902708	2.42809	0.566499	38562446	38562416	ADIG	NR_130907	18774.5	26041.5	Upstream	38581196	38588463	+
chr8	90202477	90202802	+	33	9	1.6134	0.400461	1.76553	1.90144	9.35733	0.902708	5.16739	0.372931	90202548	90202602	LINC00534	NR_051989	18847.5	185320	Upstream	90221487	90387959	+
chr8	96406179	96406524	+	33	9	1.51987	0.377246	1.76553	1.90144	9.35733	0.902708	4.1981	0.116806	96406484	96406378	LOC102724804	NR_125828	18913.5	34426.5	Upstream	96387438	96371925	-
chr12	54343794	54344446	+	51	14	1.2429	0.310514	1.79355	1.92945	21.4329	1.28335	2.86189	0.638009	54344122	54344114	COPZ1	NM_001271736	18990	7725	Within	54325130	54351845	+
chr5	90428846	90429162	+	32	11	1.60907	0.503393	1.45943	1.59534	8.79306	0.944101	3.01459	0.260819	90428992	90429004	LOC731157	NR_105024	19005	18335	Downstream	90409999	90410669	+
chr1	149220067	149220384	+	34	12	1.70425	0.547423	1.42884	1.56475	9.93457	1.02328	3.17136	0.161682	149220077	149220196	LOC653513	NR_037182	19079.5	22667.5	Upstream	149201146	149197558	-
chr8	103279569	103279900	+	33	12	1.58416	0.52427	1.38702	1.52293	9.35733	1.02328	3.49718	0.260819	103279774	103279755	LOC105369147	NR_148214	19083.5	13290.5	Within	103298818	103266444	-
chr1	73655395	73655717	+	32	7	1.57909	0.314372	2.04439	2.1803	8.79306	1.04538	2.03047	0.960195	73655650	73655602	LINC02238	NR_146300	19122	83086	Upstream	73674678	73738642	+
chr8	131923068	131923509	+	44	16	1.58536	0.524666	1.40439	1.54029	16.3466	1.66356	3.33222	0.31522	131923145	131923260	EFR3A	NM_001323558	19196.5	90350.5	Within	131904092	132013639	+
chr8	75003555	75003945	+	37	11	1.50747	0.407877	1.66297	1.79887	11.7404	0.944101	3.8394	0.43401	75003611	75003739	CRISPLD1	NM_031461	19246	30808	Within	74984504	75034558	+
chr5	56462269	56462604	+	33	13	1.56524	0.561177	1.28011	1.41601	9.35733	1.13723	2.56865	0.209662	56462389	56462440	LINC01948	NR_104664	19332.5	4642.5	Within	56481769	56457794	-
chr8	54349857	54350191	+	32	9	1.52236	0.38967	1.72247	1.85837	8.79306	0.902708	2.56865	0.638009	54350159	54350030	RNU105C	NR_004385	19339	19129	Downstream	54330685	54330895	+
chr6	131115794	131116364	+	46	14	1.28232	0.355185	1.6477	1.7836	17.7541	1.28335	2.71324	0.960195	131116030	131116068	AKAP7	NM_016377	19387	167453	Upstream	131135466	131283532	+
chr22	18830522	18830879	+	44	18	1.95838	0.729131	1.24393	1.37983	16.3466	2.14929	2.42809	0.260819	18830714	18830721	LOC102725072	NR_135922	19416.5	30350.5	Upstream	18850117	18861051	+
chr8	72556447	72556908	+	39	11	1.34424	0.345059	1.73697	1.87287	13.0028	0.944101	3.8394	0.43401	72556588	72556669	KCNB2	NM_004770	19453.5	381672	Within	72537224	72938349	+
chr1	224310570	224310882	+	33	12	1.68063	0.556196	1.38702	1.52293	9.35733	1.02328	2.29155	0.498516	224310834	224310755	NVL	NM_001243146	19463	83393	Within	224330189	224227333	-
chr11	120344617	120344928	+	36	13	1.83931	0.604483	1.4021	1.538	11.1265	1.13723	1.24084	1.04997	120344850	120344793	TLCD5	NM_001198670	19474.5	11086.5	Downstream	120325298	120333686	+
chr1	219193208	219193537	+	32	8	1.54549	0.351638	1.87447	2.01037	8.79306	0.948465	2.86189	0.43401	219193238	219193372	LYPLAL1	NM_138794	19495.5	19485.5	Within	219173877	219212858	+
chr11	95904443	95904757	+	32	11	1.61932	0.506599	1.45943	1.59534	8.79306	0.944101	1.24084	1.34199	95904452	95904576	MTMR2	NM_016156	19507	71721	Within	95924107	95832879	-
chr1	178697066	178697456	+	38	7	1.54822	0.259558	2.2854	2.42131	12.366	1.04538	2.71324	0.874147	178697086	178697249	MIR4424	NR_039622	19513	19427	Downstream	178677748	178677834	+
chr20	45446783	45447108	+	32	11	1.56451	0.489453	1.45943	1.59534	8.79306	0.944101	3.8394	0	45447060	45446968	LOC105372631	NR_159957	19524.5	1635.5	Within	45427421	45448581	+
chr11	103072368	103072796	+	41	17	1.52213	0.57439	1.22239	1.3583	14.3091	1.89401	0.874147	1.14351	103072448	103072506	DCUN1D5	NM_032299	19578	21897	Within	103092160	103050685	-
chr1	36064308	36064713	+	38	16	1.49088	0.571303	1.19794	1.33384	12.366	1.66356	2.86189	0.161682	36064549	36064531	TEKT2	NM_014466	19582.5	23764.5	Upstream	36084093	36088275	+
chr1	182427141	182427456	+	32	6	1.61418	0.27545	2.23704	2.37294	8.79306	1.20028	5.37373	0.566499	182427189	182427290	LINC00272	NR_034131	19678.5	12485.5	Downstream	182407620	182414813	+
chr9	62878243	62878570	+	36	14	1.74931	0.61913	1.30256	1.43847	11.1265	1.28335	0.791791	0.498516	62878568	62878436	LERFS	NR_122076	19680.5	20551.5	Within	62898087	62857855	-
chr11	86089383	86089767	+	41	14	1.69654	0.527228	1.48543	1.62133	14.3091	1.28335	2.03047	1.04997	86089422	86089544	PICALM	NM_001206947	19715	132400	Upstream	86069860	85957175	-
chr17	62400151	62400476	+	33	8	1.6134	0.355966	1.91754	2.05344	9.35733	0.948465	2.03047	1.44698	62400388	62400336	EFCAB3	NM_173503	19761.5	16164.5	Within	62380552	62416478	+
chr1	243235464	243235813	+	36	11	1.63904	0.455794	1.62449	1.7604	11.1265	0.944101	1.55585	1.34199	243235781	243235675	CEP170	NM_001042404	19767.5	111212	Within	243255406	243124427	-
chr1	236261872	236262490	+	49	14	1.25985	0.327598	1.73697	1.87287	19.9349	1.28335	1.24084	1.66861	236262154	236262179	ERO1B	NM_019891	19777	47081	Within	236281958	236215100	-
chr1	103676323	103676634	+	33	12	1.68603	0.557985	1.38702	1.52293	9.35733	1.02328	2.29155	0.260819	103676352	103676436	AMY1B	NM_001008218	19788.5	10939.5	Downstream	103696267	103687418	-
chr11	89897707	89898076	+	39	17	1.67939	0.66623	1.152	1.28791	13.0028	1.89401	3.17136	0.161682	89897868	89897905	TRIM49D1	NM_001206627	19818.5	13579.5	Downstream	89917710	89911471	-
chr6	167344787	167345101	+	33	11	1.66993	0.506599	1.5025	1.6384	9.35733	0.944101	3.01459	0.0749559	167344790	167344945	TTLL2	NM_031949	19859	2256	Downstream	167325085	167342688	+
chr12	1680158	1680507	+	36	12	1.63904	0.49723	1.50901	1.64492	11.1265	1.02328	3.17136	0.713092	1680162	1680330	MIR3649	NR_037422	19952.5	20018.5	Upstream	1660380	1660314	-
chr17	36123629	36123996	+	36	12	1.55865	0.472843	1.50901	1.64492	11.1265	1.02328	3.8394	0.372931	36123856	36123828	CCL4L2	NM_001291474	19986.5	18198.5	Downstream	36103826	36105614	+
chr12	30906426	30906905	+	42	15	1.39324	0.452853	1.42626	1.56217	14.9781	1.45944	3.33222	0.0749559	30906590	30906664	TSPAN11	NM_001370302	20081.5	89933.5	Upstream	30926747	30996599	+
chr17	64125755	64126164	+	39	14	1.51514	0.495001	1.41504	1.55094	13.0028	1.28335	0.713092	0.874147	64125916	64125940	SNORD104	NR_004380	20117.5	20197.5	Upstream	64146077	64146157	+
chr1	89310324	89310662	+	33	9	1.55135	0.385059	1.76553	1.90144	9.35733	0.902708	2.71324	0.43401	89310344	89310440	LOC729930	NR_077244	20131	21236	Upstream	89290362	89289257	-
chr3	159968525	159968841	+	34	12	1.70964	0.549156	1.42884	1.56475	9.93457	1.02328	3.33222	0.161682	159968638	159968658	IL12A	NM_001354582	20151	27336	Upstream	159988834	159996019	+
chr11	85737753	85738080	+	40	15	1.94368	0.663353	1.35755	1.49346	13.6506	1.45944	2.15901	0.498516	85738054	85737934	SYTL2	NM_001162953	20152.5	43696.5	Within	85758069	85694220	-
chr12	54259659	54260124	+	46	14	1.57187	0.435388	1.6477	1.7836	17.7541	1.28335	3.33222	0.791791	54259720	54259844	CBX5	NM_012117	20230.5	28950.5	Within	54280122	54230941	-
chr11	66392665	66392976	+	33	12	1.68603	0.557985	1.38702	1.52293	9.35733	1.02328	1.34199	0.638009	66392958	66392841	SLC29A2	NM_001300869	20344.5	30300.5	Upstream	66372476	66362520	-
chr2	55399349	55399672	+	35	11	1.72178	0.492483	1.58496	1.72087	10.5244	0.944101	4.76721	0.0749559	55399580	55399553	CCDC88A	NM_018084	20345.5	111670	Within	55419856	55287841	-
chr11	82753749	82754702	+	76	24	1.26717	0.364183	1.62293	1.75883	42.6616	4.13565	1.34199	1.44698	82754086	82754187	FAM181B	NM_175885	20361.5	24286.5	Upstream	82733864	82729939	-
chr9	41012475	41012844	+	38	14	1.63633	0.54866	1.37851	1.51442	12.366	1.28335	1.14351	0.31522	41012710	41012682	FRG1HP	NR_156730	20399.5	26443.5	Within	40992260	41039103	+
chr11	134273821	134274166	+	38	14	1.75016	0.586827	1.37851	1.51442	12.366	1.28335	3.17136	0.161682	134273965	134274003	ACAD8	NM_014384	20426.5	8141.5	Downstream	134253567	134265852	+
chr8	95248519	95249024	+	45	18	1.4159	0.515445	1.27563	1.41154	17.0455	2.14929	5.79896	0.0360497	95248810	95248784	C8orf37	NM_177965	20429.5	3859.5	Within	95269201	95244912	-
chr11	102975997	102976420	+	39	15	1.465	0.512805	1.32193	1.45783	13.0028	1.45944	0.874147	0.960195	102976120	102976144	MMP13	NM_002427	20476.5	33214.5	Upstream	102955732	102942994	-
chr17	58396946	58397260	+	32	9	1.61932	0.41449	1.72247	1.85837	8.79306	0.902708	2.42809	1.14351	58397252	58397132	RNF43	NM_017763	20479	44604	Within	58417582	58352499	-
chr1	236261299	236261631	+	37	14	1.77083	0.609805	1.34104	1.47694	11.7404	1.28335	2.03047	0.372931	236261422	236261436	ERO1B	NM_019891	20493	46365	Within	236281958	236215100	-
chr3	149678560	149678966	+	37	9	1.44807	0.320566	1.926	2.0619	11.7404	0.902708	4.1981	0.713092	149678648	149678738	WWTR1-AS1	NR_040250	20554	17401	Downstream	149658209	149661362	+
chr14	103501950	103502463	+	42	19	1.3009	0.535596	1.10434	1.24024	14.9781	2.42804	2.29155	0	103502302	103502218	CKB	NM_001823	20623.5	17459.5	Downstream	103522830	103519666	-
chr17	44779499	44779807	+	32	8	1.65087	0.375613	1.87447	2.01037	8.79306	0.948465	4.01668	0.260819	44779658	44779637	ADAM11	NM_001318933	20666	2193	Within	44758987	44781846	+
chr11	75505099	75505426	+	34	12	1.65213	0.530683	1.42884	1.56475	9.93457	1.02328	3.66623	0.161682	75505112	75505245	GDPD5	NM_030792	20678.5	70623.5	Within	75525941	75434639	-
chr10	35196121	35196453	+	36	14	1.72297	0.609805	1.30256	1.43847	11.1265	1.28335	4.1981	0.209662	35196216	35196258	CREM	NM_001267567	20695	16666	Within	35175592	35212953	+
chr11	124974758	124975107	+	34	12	1.54798	0.49723	1.42884	1.56475	9.93457	1.02328	1.44698	0.638009	124975072	124974963	CCDC15	NM_025004	20731.5	66556.5	Within	124954201	125041489	+
chr20	29059463	29059791	+	36	12	1.74398	0.529065	1.50901	1.64492	11.1265	1.02328	0.498516	0.638009	29059469	29059537	FRG1DP	NR_132316	20762	37205	Upstream	29080389	29096832	+
chr7	100831658	100831985	+	34	6	1.65213	0.265341	2.32193	2.45783	9.93457	1.20028	4.38366	0.498516	100831681	100831798	SLC12A9-AS1	NR_146550	20792.5	5491.5	Downstream	100852614	100837313	-
chr16	34184125	34184623	+	42	13	1.34009	0.377499	1.61891	1.75481	14.9781	1.13723	0.960195	0.566499	34184248	34184351	MIR9901	NR_162093	20797	20701	Downstream	34163577	34163673	+
chr1	225846004	225846392	+	36	10	1.47429	0.372709	1.75002	1.88593	11.1265	0.902708	3.8394	0.161682	225846169	225846172	EPHX1	NM_000120	20845	637	Downstream	225825353	225845561	+
chr12	47237146	47237482	+	33	13	1.56058	0.559507	1.28011	1.41601	9.35733	1.13723	1.9059	0.638009	47237224	47237289	PCED1B-AS1	NR_026544	20871	28895	Upstream	47216443	47208419	-
chr3	105890123	105890480	+	37	12	1.64682	0.486087	1.54749	1.68339	11.7404	1.02328	2.56865	0.260819	105890420	105890364	CBLB	NR_135810	20900.5	234842	Upstream	105869401	105655460	-
chr11	119226983	119227551	+	50	18	1.39873	0.458274	1.4245	1.5604	20.6796	2.14929	1.24084	0.960195	119227270	119227242	CBL	NM_005188	20929	80882	Within	119206338	119308149	+
chr3	185232944	185233279	+	44	15	2.08699	0.647512	1.49185	1.62776	16.3466	1.45944	4.76721	0	185233107	185233093	EHHADH	NM_001966	20937.5	42488.5	Within	185254049	185190623	-
chr17	62254395	62255029	+	54	16	1.35337	0.364949	1.6939	1.8298	23.7429	1.66356	3.01459	0.874147	62254590	62254681	TBC1D3P2	NR_027486	20943	9993	Downstream	62275655	62264705	-
chr7	12475282	12475607	+	33	12	1.6134	0.533948	1.38702	1.52293	9.35733	1.02328	1.9059	0.372931	12475384	12475417	LOC102725191	NR_136261	20983.5	65690.5	Upstream	12496428	12541135	+
chr13	109421601	109421978	+	39	15	1.64375	0.575375	1.32193	1.45783	13.0028	1.45944	0.209662	0.0360497	109421938	109421804	LINC00399	NR_126361	21094.5	20150.5	Downstream	109400695	109401639	+
chr5	94090370	94090705	+	34	11	1.61267	0.474842	1.54432	1.68023	9.93457	0.944101	2.29155	0.260819	94090564	94090535	FAM172A	NM_001163417	21161.5	472814	Within	94111699	93617724	-
chr11	83307297	83307841	+	50	16	1.46044	0.425327	1.58496	1.72087	20.6796	1.66356	3.17136	0.498516	83307601	83307600	CCDC90B	NM_001286116	21162	48477	Upstream	83286407	83259092	-
chr1	84185720	84186076	+	38	15	1.69608	0.609316	1.2854	1.42131	12.366	1.45944	3.01459	0.209662	84186032	84185902	PRKACB	NM_001375577	21205	19539	Within	84164693	84205437	+
chr6	138593564	138594029	+	43	15	1.46936	0.466487	1.45943	1.59534	15.6574	1.45944	2.56865	0.638009	138593768	138593790	NHSL1	NM_020464	21227.5	171754	Upstream	138572569	138422043	-
chr17	30095719	30096076	+	33	7	1.46879	0.283551	2.08746	2.22337	9.35733	1.04538	1.9059	0.960195	30096020	30095903	MIR3184	NR_036149	21262.5	21187.5	Downstream	30117160	30117085	-
chr2	231613887	231614382	+	39	19	1.25191	0.555073	1	1.1359	13.0028	2.42804	3.66623	0.116806	231614137	231614130	TEX44	NM_152614	21271.5	19858.5	Downstream	231592863	231594276	+
chr11	130180904	130181226	+	33	7	1.62844	0.314372	2.08746	2.22337	9.35733	1.04538	2.03047	1.24084	130181148	130181099	ST14	NM_021978	21284	29297	Within	130159781	130210362	+
chr17	45536373	45536804	+	46	17	1.69587	0.570391	1.38466	1.52057	17.7541	1.89401	2.03047	0.209662	45536510	45536570	ARL17B	NM_001330240	21360.5	20479.5	Downstream	45515228	45516109	+
chr9	116665667	116666112	+	39	15	1.39257	0.487453	1.32193	1.45783	13.0028	1.45944	4.01668	0.0360497	116665843	116665859	ASTN2	NM_001184735	21373.5	55046.5	Within	116687263	116610843	-
chr3	39258434	39258880	+	40	14	1.42508	0.453936	1.45066	1.58657	13.6506	1.28335	2.86189	0.116806	39258738	39258701	CX3CR1	NM_001337	21379	4838	Downstream	39280036	39263495	-
chr3	150344987	150345331	+	36	12	1.66286	0.504457	1.50901	1.64492	11.1265	1.02328	2.29155	0.43401	150345138	150345139	LINC01214	NR_110187	21412	36920	Upstream	150323747	150308239	-
chr8	17268133	17268512	+	36	12	1.5093	0.457871	1.50901	1.64492	11.1265	1.02328	7.41939	0.0749559	17268456	17268380	VPS37A	NM_001145152	21431.5	29701.5	Within	17246891	17298024	+
chr4	177331110	177331525	+	38	10	1.45495	0.34846	1.82597	1.96188	12.366	0.902708	4.96521	0.260819	177331210	177331255	NEIL3	NM_018248	21444.5	31618.5	Within	177309873	177362936	+
chr10	125917760	125918212	+	54	21	1.89831	0.671865	1.32193	1.45783	23.7429	3.05129	2.29155	0.0360497	125917895	125917953	FANK1	NM_001350939	21452	91606	Within	125896534	126009592	+
chr6	132713042	132713449	+	34	17	1.32739	0.604026	0.959358	1.09526	9.93457	1.89401	1.55585	0.260819	132713148	132713208	VNN3	NM_001291703	21519.5	9540.5	Downstream	132734765	132722786	-
chr17	59914290	59914879	+	54	17	1.45677	0.417383	1.61143	1.74734	23.7429	1.89401	3.17136	0.713092	59914647	59914583	RPS6KB1	NM_001272042	21539.5	35840.5	Within	59893045	59950425	+
chr8	100288241	100288559	+	32	11	1.59895	0.500227	1.45943	1.59534	8.79306	0.944101	2.15901	0.638009	100288337	100288377	RNF19A	NM_183419	21553	31334	Within	100309953	100257066	-
chr5	87683424	87683830	+	34	9	1.33066	0.320566	1.80735	1.94326	9.93457	0.902708	4.1981	0.372931	87683502	87683602	LINC02488	NR_149089	21586	4218	Downstream	87662041	87679409	+
chr1	154126194	154126514	+	33	8	1.63861	0.361528	1.91754	2.05344	9.35733	0.948465	4.76721	0.43401	154126454	154126362	MIR5698	NR_049883	21762	21834	Upstream	154104592	154104520	-
chr3	15405620	15405930	+	32	11	1.64022	0.513136	1.45943	1.59534	8.79306	0.944101	3.49718	0	15405748	15405749	METTL6	NM_152396	21772	3984	Downstream	15427547	15409759	-
chr17	64107939	64108655	+	64	24	1.4203	0.48473	1.37851	1.51442	31.9405	4.13565	1.9059	0.713092	64107964	64108305	ERN1	NM_001433	21847	69156	Within	64130144	64039141	-
chr8	66036649	66037040	+	38	12	1.54426	0.443819	1.58496	1.72087	12.366	1.02328	4.01668	0.43401	66036714	66036767	DNAJC5B	NM_001349432	21867.5	64398.5	Within	66014977	66101243	+
chr6	106303724	106304116	+	39	13	1.58085	0.479577	1.51457	1.65048	13.0028	1.13723	2.86189	0.43401	106303823	106303887	ATG5	NM_001286108	21900	119444	Within	106325820	106184476	-
chr10	32980105	32980428	+	33	11	1.62339	0.492483	1.5025	1.6384	9.35733	0.944101	3.33222	0.43401	32980413	32980266	ITGB1	NM_002211	22036.5	79949.5	Upstream	32958230	32900317	-
chr11	74570370	74570676	+	34	12	1.76551	0.567102	1.42884	1.56475	9.93457	1.02328	2.15901	0.638009	74570673	74570510	POLD3	NM_001363597	22058	72552	Upstream	74592581	74643075	+
chr3	170159477	170159840	+	34	4	1.48828	0.159351	2.80735	2.94326	9.93457	1.72316	3.33222	1.24084	170159642	170159633	PHC3	NM_001308116	22074.5	72075.5	Within	170181733	170087583	-
chr11	102647296	102647601	+	32	11	1.6671	0.521548	1.45943	1.59534	8.79306	0.944101	1.14351	1.04997	102647431	102647443	MMP20	NM_004771	22116.5	70615.5	Upstream	102625332	102576833	-
chr11	85696694	85697098	+	47	18	1.84854	0.644307	1.33703	1.47294	18.4719	2.14929	2.29155	0.874147	85696736	85696887	SYTL2	NM_001365829	22198	2676	Within	85719094	85694220	-
chr11	67703256	67703590	+	35	12	1.66508	0.519561	1.46949	1.60539	10.5244	1.02328	2.29155	0.43401	67703274	67703375	ALDH3B2	NM_001031615	22199	41262	Upstream	67681224	67662161	-
chr9	97434030	97434572	+	42	14	1.2313	0.373534	1.51937	1.65528	14.9781	1.28335	3.17136	0.43401	97434268	97434291	TDRD7	NM_014290	22206	61822	Within	97412095	97496123	+
chr1	64181223	64181607	+	36	13	1.48965	0.489569	1.4021	1.538	11.1265	1.13723	2.71324	0.161682	64181577	64181475	UBE2U	NR_158768	22207	64859	Upstream	64203622	64246274	+
chr17	28832608	28832958	+	37	13	1.67976	0.537127	1.44057	1.57648	11.7404	1.13723	2.15901	0.498516	28832757	28832776	ERAL1	NM_005702	22232	28278	Upstream	28855015	28861061	+
chr1	94225318	94225681	+	39	14	1.70715	0.557728	1.41504	1.55094	13.0028	1.28335	3.01459	0.713092	94225469	94225487	ARHGAP29	NM_001328664	22246.5	56595.5	Within	94247746	94168904	-
chr8	60539012	60539326	+	33	12	1.66993	0.552654	1.38702	1.52293	9.35733	1.02328	3.66623	0.209662	60539323	60539146	RAB2A	NM_001242644	22260	84475	Within	60516909	60623644	+
chr3	158128407	158129001	+	50	22	1.33751	0.535596	1.14886	1.28477	20.6796	3.39371	2.71324	0.43401	158128776	158128744	SHOX2	NM_001163678	22284	32800	Upstream	158106420	158095904	-
chr20	41318350	41318652	+	33	12	1.73628	0.574613	1.38702	1.52293	9.35733	1.02328	2.86189	0.161682	41318377	41318472	LPIN3	NM_001301860	22319	42081	Upstream	41340820	41360582	+
chr11	67140443	67140892	+	39	17	1.38016	0.547525	1.152	1.28791	13.0028	1.89401	0.960195	0.498516	67140551	67140630	LOC107984341	NR_160735	22319.5	28376.5	Upstream	67118348	67112291	-
chr11	123084297	123084658	+	37	13	1.62857	0.52076	1.44057	1.57648	11.7404	1.13723	1.44698	0.713092	123084302	123084488	HSPA8	NM_006597	22341.5	26989.5	Upstream	123062136	123057488	-
chr11	71604974	71605467	+	43	13	1.38591	0.381327	1.65208	1.78798	15.6574	1.13723	3.17136	0.498516	71605326	71605261	KRTAP5-11	NM_001005405	22345.5	23366.5	Upstream	71582875	71581854	-
chr8	111049651	111050008	+	34	11	1.51329	0.44558	1.54432	1.68023	9.93457	0.944101	2.56865	0.260819	111049706	111049793	LINC01608	NR_125416	22396.5	66880.5	Upstream	111027433	110982949	-
chr1	73652090	73652429	+	36	12	1.68739	0.511897	1.50901	1.64492	11.1265	1.02328	2.03047	0.372931	73652100	73652215	LINC02238	NR_146300	22418.5	86382.5	Upstream	73674678	73738642	+
chr12	42215651	42216203	+	48	18	1.3817	0.471558	1.36678	1.50269	19.1989	2.14929	2.03047	0.43401	42215832	42215906	YAF2	NM_001320080	22441	58823	Within	42238368	42157104	-
chr12	48026650	48027186	+	46	12	1.36366	0.323756	1.85415	1.99005	17.7541	1.02328	1.9059	0.960195	48026826	48026891	COL2A1	NM_033150	22442	53952	Upstream	48004476	47972966	-
chr11	65477562	65477899	+	40	16	1.886	0.686581	1.27009	1.40599	13.6506	1.66356	0.791791	0.713092	65477596	65477699	LOC101927789	NR_160547	22445.5	10735.5	Downstream	65455285	65466995	+
chr6	136899690	136900007	+	32	9	1.604	0.410568	1.72247	1.85837	8.79306	0.902708	2.42809	0.498516	136899701	136899822	SLC35D3	NM_001008783	22451.5	25811.5	Upstream	136922300	136925660	+
chr12	50256530	50256961	+	57	22	2.10141	0.738154	1.33442	1.47032	26.1246	3.39371	1.44698	1.04997	50256694	50256719	MIR1293	NR_031625	22533.5	22604.5	Upstream	50234212	50234141	-
chr1	211515233	211515704	+	41	15	1.38317	0.460545	1.39232	1.52822	14.3091	1.45944	3.01459	0.0360497	211515432	211515474	RD3	NM_001164688	22551.5	38947.5	Upstream	211492917	211476521	-
chr5	138116649	138116998	+	33	12	1.50245	0.49723	1.38702	1.52293	9.35733	1.02328	3.49718	0.0749559	138116920	138116861	NME5	NM_003551	22604.5	1649.5	Within	138139428	138115174	-
chr11	130839337	130839656	+	32	7	1.59394	0.317328	2.04439	2.1803	8.79306	1.04538	1.34199	1.24084	130839632	130839538	LINC02551	NR_125383	22613.5	4695.5	Downstream	130862110	130844192	-
chr3	94002613	94002940	+	34	11	1.65213	0.486459	1.54432	1.68023	9.93457	0.944101	2.56865	0.31522	94002851	94002788	ARL13B	NM_001174151	22638.5	52901.5	Within	93980138	94055678	+
chr14	96524847	96525230	+	36	15	1.49354	0.566362	1.20945	1.34536	11.1265	1.45944	2.03047	0.31522	96524988	96525040	PAPOLA	NM_001252007	22663.5	10558.5	Within	96502375	96535597	+
chr20	29903022	29903329	+	32	11	1.65624	0.51815	1.45943	1.59534	8.79306	0.944101	0.161682	0.372931	29903324	29903189	MIR4477A	NR_039688	22712.5	22792.5	Upstream	29880463	29880383	-
chr11	90108557	90108894	+	37	13	1.74455	0.557847	1.44057	1.57648	11.7404	1.13723	2.03047	0.43401	90108670	90108705	UBTFL1	NM_001143975	22776.5	21594.5	Downstream	90085949	90087131	+
chr13	100111586	100111901	+	33	10	1.66462	0.459083	1.62803	1.76394	9.35733	0.902708	2.29155	0.498516	100111628	100111717	PCCA-DT	NR_132422	22800.5	25713.5	Upstream	100088943	100086030	-
chr6	36050426	36050819	+	39	14	1.57683	0.515154	1.41504	1.55094	13.0028	1.28335	2.56865	0.31522	36050721	36050663	MAPK14	NM_139013	22815.5	52141.5	Within	36027807	36102764	+
chr11	124823084	124823456	+	36	14	1.5377	0.544235	1.30256	1.43847	11.1265	1.28335	2.15901	0.498516	124823390	124823309	LOC100507283	NR_103862	22843	11217	Within	124800427	124834487	+
chr1	224136794	224137133	+	33	9	1.54677	0.383923	1.76553	1.90144	9.35733	0.902708	1.04997	0.638009	224136970	224136957	FBXO28	NM_015176	22853.5	25083.5	Within	224114110	224162047	+
chr2	151238839	151239162	+	32	11	1.5742	0.492483	1.45943	1.59534	8.79306	0.944101	5.79896	0	151239145	151239027	RBM43	NM_198557	22862.5	8938.5	Downstream	151261863	151247939	-
chr11	108031531	108032048	+	44	17	1.35231	0.47551	1.32193	1.45783	16.3466	1.89401	2.15901	0.960195	108031721	108031791	CUL5	NM_003478	22892.5	75969.5	Within	108008897	108107759	+
chr7	124055800	124056196	+	36	12	1.44451	0.438215	1.50901	1.64492	11.1265	1.02328	3.17136	0.43401	124056115	124056049	TMEM229A	NM_001136002	22931	25078	Upstream	124033067	124030920	-
chr12	48750216	48750526	+	32	10	1.64022	0.466487	1.58496	1.72087	8.79306	0.902708	1.34199	0.960195	48750342	48750352	TEX49	NM_001351125	22937	15417	Within	48727434	48765788	+
chr5	151280486	151281140	+	53	8	1.28769	0.176894	2.58496	2.72087	22.9647	0.948465	4.76721	1.24084	151280795	151280805	SLC36A3	NM_001145017	22953	4453	Within	151303766	151276360	-
chr1	235212926	235213252	+	34	12	1.6572	0.53231	1.42884	1.56475	9.93457	1.02328	0.960195	1.04997	235213147	235213107	MIR4753	NR_039908	22973	23056	Upstream	235190116	235190033	-
chr13	113782044	113782390	+	36	11	1.65325	0.459746	1.62449	1.7604	11.1265	0.944101	3.49718	0.0360497	113782068	113782189	TMEM255B	NM_182614	22992	34778	Within	113759225	113816995	+
chr20	35409795	35410275	+	40	15	1.32413	0.451909	1.35755	1.49346	13.6506	1.45944	1.9059	0.31522	35410112	35410061	GDF5-AS1	NR_161326	22993	24616	Upstream	35433028	35434651	+
chr11	75745330	75745904	+	44	17	1.21802	0.42829	1.32193	1.45783	16.3466	1.89401	0.960195	0.713092	75745680	75745660	LOC283214	NR_046090	23030	12837	Downstream	75768647	75758454	-
chr6	33032346	33032904	+	45	12	1.28142	0.310991	1.82312	1.95903	17.0455	1.02328	2.15901	0.43401	33032648	33032646	HLA-DOA	NM_002119	23034	28443	Upstream	33009591	33004182	-
chr5	176922270	176922627	+	36	14	1.60231	0.567102	1.30256	1.43847	11.1265	1.28335	3.01459	0.0749559	176922546	176922477	HK3	NM_002115	23102.5	41580.5	Upstream	176899346	176880868	-
chr6	27170602	27170968	+	35	11	1.5195	0.434623	1.58496	1.72087	10.5244	0.944101	2.15901	0.566499	27170746	27170762	MIR3143	NR_036096	23160	23097	Downstream	27147625	27147688	+
chr1	158203868	158204252	+	44	16	1.82068	0.602546	1.40439	1.54029	16.3466	1.66356	4.01668	0.0360497	158203930	158204030	CD1D	NM_001319145	23166	17634	Downstream	158180894	158186426	+
chr11	77660917	77661234	+	32	11	1.604	0.501805	1.45943	1.59534	8.79306	0.944101	2.15901	0.791791	77660984	77661062	CLNS1A	NM_001311199	23269.5	42536.5	Upstream	77637806	77618539	-
chr11	20386880	20387419	+	41	13	1.20867	0.348784	1.58496	1.72087	14.3091	1.13723	3.17136	0.31522	20387199	20387159	HTATIP2	NM_001098522	23293.5	3366.5	Downstream	20363856	20383783	+
chr12	56664791	56665110	+	32	11	1.59394	0.498659	1.45943	1.59534	8.79306	0.944101	2.15901	0.372931	56664845	56664901	PTGES3	NM_006601	23333.5	1601.5	Within	56688284	56663349	-
chr9	41624166	41624481	+	33	13	1.66462	0.596807	1.28011	1.41601	9.35733	1.13723	1.9059	0.31522	41624283	41624308	FAM27E2	NR_103714	23349.5	25116.5	Upstream	41647673	41649440	+
chr5	177156187	177156685	+	45	11	1.43581	0.319422	1.9386	2.0745	17.0455	0.944101	3.8394	0.638009	177156600	177156469	NSD1	NM_172349	23358	143777	Within	177133078	177300213	+
chr1	92263	92679	+	40	14	1.52785	0.486672	1.45066	1.58657	13.6506	1.28335	0.960195	0.874147	92626	92530	OR4F5	NM_001005484	23381	22463	Downstream	69090	70008	+
chr17	27654387	27654801	+	43	14	1.65037	0.489023	1.55254	1.68845	15.6574	1.28335	5.58425	0	27654794	27654597	LGALS9	NR_024043	23407	5034	Downstream	27631187	27649560	+
chr11	66819847	66820202	+	39	15	1.74562	0.611032	1.32193	1.45783	13.0028	1.45944	3.33222	0.372931	66820172	66820053	RCE1	NM_005133	23415.5	26527.5	Upstream	66843440	66846552	+
chr14	92946403	92946730	+	32	12	1.55494	0.530683	1.34395	1.47986	8.79306	1.02328	3.8394	0.0360497	92946516	92946565	CHGA	NM_001301690	23417.5	11281.5	Downstream	92923149	92935285	+
chr5	147815624	147815928	+	32	9	1.67259	0.428125	1.72247	1.85837	8.79306	0.902708	4.1981	0.43401	147815648	147815726	SPINK1	NM_001354966	23455	8803	Downstream	147839231	147824579	-
chr8	127267801	127268397	+	50	17	1.33302	0.412481	1.5025	1.6384	20.6796	1.89401	2.71324	0.713092	127268072	127268081	CASC21	NR_117099	23463	124532	Within	127244636	127392631	+
chr1	231551895	231552371	+	44	17	1.46879	0.516468	1.32193	1.45783	16.3466	1.89401	1.44698	0.638009	231552196	231552143	TSNAX	NM_005999	23465	14390	Within	231528668	231566523	+
chr8	33461550	33461851	+	36	13	1.90042	0.624566	1.4021	1.538	11.1265	1.13723	0.260819	0.960195	33461659	33461702	MAK16	NM_032509	23480.5	39561.5	Upstream	33485181	33501262	+
chr12	47103296	47103627	+	37	13	1.77618	0.567959	1.44057	1.57648	11.7404	1.13723	0.791791	0.638009	47103358	47103442	AMIGO2	NM_001143668	23510.5	26862.5	Upstream	47079951	47076599	-
chr1	148572012	148572352	+	38	13	1.7759	0.552924	1.47805	1.61395	12.366	1.13723	3.49718	0.260819	148572164	148572200	NBPF14	NM_015383	23535	40798	Within	148595717	148531384	-
chr11	82427171	82427741	+	53	21	1.47745	0.532777	1.29546	1.43136	22.9647	3.05129	3.66623	0.43401	82427364	82427440	MIR4300HG	NR_120571	23543	547606	Upstream	82403913	81879850	-
chr5	40656109	40656428	+	35	8	1.74337	0.362661	2	2.1359	10.5244	0.948465	4.57336	0.566499	40656421	40656276	PTGER4	NM_000958	23645.5	37466.5	Upstream	40679914	40693735	+
chr10	73887252	73887707	+	45	18	1.5715	0.572088	1.27563	1.41154	17.0455	2.14929	3.49718	0.209662	73887525	73887503	PLAU	NM_001145031	23651.5	30014.5	Upstream	73911131	73917494	+
chr6	126009944	126010262	+	32	6	1.59895	0.272851	2.23704	2.37294	8.79306	1.20028	1.78529	1.04997	126009968	126010078	TRMT11	NM_001350580	23674	29171	Within	125986429	126039274	+
chr1	38967265	38967614	+	32	12	1.45693	0.49723	1.34395	1.47986	8.79306	1.02328	2.86189	0.209662	38967336	38967437	AKIRIN1	NM_001136275	23803.5	38625.5	Upstream	38991243	39006065	+
chr17	35039710	35040087	+	36	6	1.51731	0.23015	2.4021	2.538	11.1265	1.20028	1.34199	1.34199	35040074	35039913	RFFL	NM_001017368	23808.5	33909.5	Within	35063707	35005989	-
chr1	109137773	109138076	+	32	10	1.67811	0.477264	1.58496	1.72087	8.79306	0.902708	2.42809	0.372931	109137834	109137893	KIAA1324	NM_001267048	23810.5	68856.5	Within	109114114	109206781	+
chr11	118814759	118815240	+	39	12	1.28835	0.360776	1.62149	1.75739	13.0028	1.02328	2.42809	0.874147	118815104	118815020	DDX6	NM_004397	23835.5	67236.5	Upstream	118791164	118747763	-
chr7	47955496	47955923	+	38	14	1.41406	0.474134	1.37851	1.51442	12.366	1.28335	4.01668	0.161682	47955709	47955705	HUS1	NM_001363683	23905.5	7577.5	Downstream	47979615	47963287	-
chr11	114535763	114536149	+	36	13	1.48193	0.487032	1.4021	1.538	11.1265	1.13723	2.56865	0.566499	114535873	114535917	NXPE1	NM_001367953	23925	17021	Within	114559881	114518935	-
chr22	18709750	18710206	+	43	13	1.49836	0.412268	1.65208	1.78798	15.6574	1.13723	3.8394	0.31522	18709845	18709920	FAM230E	NR_136561	23935	47916	Upstream	18733913	18757894	+
chr17	46614506	46614853	+	48	18	2.19798	0.750144	1.36678	1.50269	19.1989	2.14929	0.713092	1.04997	46614587	46614643	NSFP1	NR_033799	23946.5	25994.5	Within	46590733	46640674	+
chr1	111715287	111715604	+	32	11	1.604	0.501805	1.45943	1.59534	8.79306	0.944101	2.29155	0.209662	111715592	111715461	INKA2	NM_019099	23949.5	6617.5	Downstream	111739395	111722063	-
chr2	222884824	222885187	+	35	12	1.53205	0.478053	1.46949	1.60539	10.5244	1.02328	2.42809	0.209662	222885146	222885035	ACSL3	NM_001354159	23970.5	59632.5	Within	222861035	222944638	+
chr7	66871200	66871821	+	50	20	1.27936	0.465736	1.28011	1.41601	20.6796	2.72907	4.76721	0.161682	66871474	66871504	GTF2IP23	NR_135738	24061.5	12762.5	Within	66847449	66884273	+
chr1	229367009	229367338	+	34	13	1.64209	0.571411	1.32193	1.45783	9.93457	1.13723	3.01459	0.31522	229367171	229367216	CCSAP	NM_145257	24126.5	46159.5	Upstream	229343047	229321014	-
chr3	153137912	153138241	+	33	6	1.59379	0.263728	2.28011	2.41601	9.35733	1.20028	2.29155	0.960195	153138222	153138069	RAP2B	NM_002886	24148.5	32549.5	Upstream	153162225	153170626	+
chr17	60501925	60502231	+	34	12	1.76551	0.567102	1.42884	1.56475	9.93457	1.02328	1.04997	1.04997	60502227	60502114	APPBP2	NM_006380	24164	58921	Within	60526242	60443157	-
chr7	158863209	158863613	+	34	12	1.33724	0.429538	1.42884	1.56475	9.93457	1.02328	2.56865	0.209662	158863445	158863414	WDR60	NM_001350914	24167	82781	Within	158839244	158946192	+
chr4	105537190	105537629	+	39	15	1.4116	0.494115	1.32193	1.45783	13.0028	1.45944	4.38366	0	105537514	105537448	ARHGEF38-IT1	NR_046840	24180.5	32825.5	Upstream	105561590	105570235	+
chr17	37399999	37400353	+	35	12	1.571	0.490207	1.46949	1.60539	10.5244	1.02328	2.15901	0.638009	37400330	37400173	C17orf78	NM_001321399	24192	7468	Downstream	37375984	37392708	+
chr1	163044201	163044579	+	37	13	1.55533	0.497339	1.44057	1.57648	11.7404	1.13723	2.56865	0.161682	163044321	163044351	RGS4	NM_001102445	24215	32412	Upstream	163068605	163076802	+
chr11	118425747	118426065	+	36	12	1.79882	0.545702	1.50901	1.64492	11.1265	1.02328	0.874147	0.960195	118425810	118425893	ATP5MG	NM_006476	24301	16059	Downstream	118401605	118409847	+
chr3	88313824	88314448	+	53	16	1.3496	0.370797	1.66742	1.80333	22.9647	1.66356	4.01668	0.874147	88314169	88314155	CSNKA2IP	NM_001368165	24319	153458	Upstream	88338455	88467594	+
chr12	21476979	21477345	+	34	10	1.47608	0.395112	1.66985	1.80576	9.93457	0.902708	2.42809	0.638009	21477282	21477195	RECQL	NM_002907	24473	8253	Within	21501635	21468909	-
chr1	239694448	239694752	+	32	8	1.67259	0.380555	1.87447	2.01037	8.79306	0.948465	2.29155	0.713092	239694749	239694619	CHRM3-AS2	NR_103776	24519	12525	Downstream	239719119	239707125	-
chr1	233270847	233271516	+	55	17	1.30632	0.367472	1.63743	1.77333	24.529	1.89401	2.56865	1.04997	233270923	233271176	PCNX2	NM_001328607	24543.5	22817.5	Downstream	233295725	233293999	-
chr22	49632776	49633110	+	37	13	1.76022	0.562857	1.44057	1.57648	11.7404	1.13723	5.79896	0.116806	49632868	49632920	C22orf34	NM_001289922	24576	13304	Within	49657519	49619639	-
chr7	98131228	98131655	+	38	16	1.41406	0.541868	1.19794	1.33384	12.366	1.66356	2.15901	0.116806	98131550	98131491	LMTK2	NM_014916	24580.5	78196.5	Within	98106861	98209638	+
chr9	62921817	62922128	+	34	12	1.73713	0.557985	1.42884	1.56475	9.93457	1.02328	2.56865	0.209662	62922038	62921977	LOC728673	NR_126047	24597.5	22195.5	Downstream	62897375	62899777	+
chr20	29523938	29524258	+	32	9	1.58896	0.406718	1.72247	1.85837	8.79306	0.902708	0.960195	0.260819	29524136	29524111	FAM242B	NR_133643	24620	36377	Upstream	29548718	29560475	+
chr7	139364866	139365193	+	34	10	1.65213	0.442236	1.66985	1.80576	9.93457	0.902708	1.9059	0.638009	139365170	139365031	LUC7L2	NM_001244585	24671.5	58427.5	Within	139340358	139423457	+
chr3	15848840	15849186	+	39	13	1.79102	0.543336	1.51457	1.65048	13.0028	1.13723	3.33222	0.209662	15849028	15849027	MIR563	NR_030289	24757	24836	Upstream	15873770	15873849	+
chr6	24823537	24823870	+	33	5	1.57464	0.217134	2.5025	2.6384	9.35733	1.42213	2.86189	0.874147	24823678	24823694	ARMH2	NM_001282492	24786.5	26369.5	Upstream	24798917	24797334	-
chr11	93518367	93518735	+	36	13	1.55442	0.510854	1.4021	1.538	11.1265	1.13723	1.78529	0.43401	93518650	93518585	SMCO4	NM_020179	24840	40079	Within	93543391	93478472	-
chr11	112201103	112201495	+	38	14	1.54032	0.516468	1.37851	1.51442	12.366	1.28335	1.78529	0.713092	112201149	112201294	BCO2	NM_001037290	24934	17634	Within	112176365	112218933	+
chr11	129642013	129642495	+	38	13	1.25271	0.39003	1.47805	1.61395	12.366	1.13723	0.566499	1.04997	129642337	129642302	LINC01395	NR_120582	24985	30134	Upstream	129617269	129612120	-
chr1	150783035	150783504	+	42	14	1.42295	0.431675	1.51937	1.65528	14.9781	1.28335	3.8394	0.161682	150783387	150783303	CTSK	NM_000396	24990.5	12937.5	Downstream	150808260	150796207	-
chr11	67558586	67558901	+	34	12	1.71507	0.550899	1.42884	1.56475	9.93457	1.02328	1.9059	0.566499	67558630	67558705	GSTP1	NM_000852	25067.5	27909.5	Upstream	67583811	67586653	+
chr1	224409041	224409414	+	34	10	1.44838	0.387697	1.66985	1.80576	9.93457	0.902708	0.874147	1.04997	224409341	224409268	WDR26	NM_025160	25071.5	24085.5	Within	224434299	224385142	-
chr7	128318567	128319101	+	41	15	1.21999	0.406211	1.39232	1.52822	14.3091	1.45944	2.71324	0.260819	128318812	128318835	RBM28	NM_001166135	25074	21150	Within	128343908	128297684	-
chr11	74617492	74617873	+	39	16	1.62649	0.60729	1.23447	1.37037	13.0028	1.66356	1.34199	0.874147	74617619	74617674	POLD3	NM_001363597	25101.5	25392.5	Within	74592581	74643075	+
chr5	59678373	59678677	+	32	11	1.67259	0.523264	1.45943	1.59534	8.79306	0.944101	3.49718	0.31522	59678426	59678507	MIR582	NR_030308	25178	25080	Downstream	59703703	59703605	-
chr14	92146975	92147331	+	39	13	1.74071	0.528074	1.51457	1.65048	13.0028	1.13723	3.49718	0.161682	92147330	92147172	CPSF2	NM_001322270	25185	24992	Within	92121968	92172145	+
chr7	65672851	65673229	+	39	13	1.6394	0.497339	1.51457	1.65048	13.0028	1.13723	2.86189	0.566499	65673172	65673095	INTS4P2	NR_027392	25187	45648	Within	65647853	65718688	+
chr1	60098826	60099137	+	33	9	1.68603	0.418488	1.76553	1.90144	9.35733	0.902708	4.1981	0.566499	60098847	60098931	C1orf87	NM_152377	25211.5	108588	Upstream	60073770	59990393	-
chr1	93473102	93473556	+	44	16	1.53996	0.509642	1.40439	1.54029	16.3466	1.66356	3.8394	0.260819	93473266	93473276	FNBP1L	NM_017737	25212	81332	Within	93448117	93554661	+
chr11	102555668	102556251	+	59	21	1.60804	0.520897	1.44746	1.58336	27.7504	3.05129	1.55585	1.14351	102555908	102555952	MMP7	NM_002423	25212.5	35452.5	Upstream	102530747	102520507	-
chr3	150628389	150628747	+	37	14	1.64222	0.565518	1.34104	1.47694	11.7404	1.28335	2.86189	0.31522	150628568	150628556	SELENOT	NM_016275	25248	1868	Within	150603320	150630436	+
chr11	82876305	82876637	+	32	7	1.53153	0.304903	2.04439	2.1803	8.79306	1.04538	1.34199	1.24084	82876415	82876452	PRCP	NM_001319214	25269	53531	Within	82901740	82822940	-
chr12	42351292	42351610	+	32	11	1.59895	0.500227	1.45943	1.59534	8.79306	0.944101	1.44698	0.566499	42351583	42351471	PPHLN1	NM_001364830	25285	49018	Within	42326166	42400469	+
chr17	63548538	63548862	+	42	15	2.05976	0.669495	1.42626	1.56217	14.9781	1.45944	1.78529	0.260819	63548546	63548707	KCNH6	NM_173092	25343	279	Within	63523357	63548979	+
chr14	96822429	96823062	+	56	17	1.40571	0.388371	1.66297	1.79887	25.3229	1.89401	2.71324	1.14351	96822565	96822743	VRK1	NM_003384	25364.5	58863.5	Within	96797381	96881609	+
chr1	145633083	145633600	+	48	15	1.47524	0.419568	1.61471	1.75061	19.1989	1.45944	3.17136	0.498516	145633308	145633334	GPR89A	NM_001097613	25382.5	37122.5	Within	145607959	145670464	+
chr10	79800852	79801190	+	33	11	1.55135	0.470628	1.5025	1.6384	9.35733	0.944101	2.03047	0.209662	79801089	79801025	NUTM2B-AS1	NR_120611	25573	38450	Within	79826594	79762571	-
chr8	140537465	140537797	+	32	10	1.53153	0.435575	1.58496	1.72087	8.79306	0.902708	5.79896	0	140537760	140537684	CHRAC1	NR_040712	25636	20477	Downstream	140511995	140517154	+
chr11	67143831	67144156	+	38	14	1.85786	0.62294	1.37851	1.51442	12.366	1.28335	2.15901	0.43401	67144146	67143989	LOC107984341	NR_160735	25645.5	31702.5	Upstream	67118348	67112291	-
chr14	96527973	96528276	+	32	10	1.67811	0.477264	1.58496	1.72087	8.79306	0.902708	2.15901	0.638009	96528194	96528132	PAPOLA	NM_001363666	25743.5	38970.5	Within	96502381	96567095	+
chr11	114354072	114354496	+	43	18	1.61144	0.613915	1.2115	1.34741	15.6574	2.14929	1.9059	0.161682	114354340	114354311	LOC101928940	NR_120567	25755	6350	Downstream	114380039	114360634	-
chr17	48791272	48791580	+	33	12	1.70246	0.56342	1.38702	1.52293	9.35733	1.02328	2.42809	0.0360497	48791280	48791412	TTLL6	NM_001130918	25803	29193	Within	48817229	48762233	-
chr3	133635899	133636286	+	36	11	1.4781	0.411039	1.62449	1.7604	11.1265	0.944101	2.56865	0.566499	133635986	133636063	TOPBP1	NM_007027	25848.5	35840.5	Within	133661941	133600252	-
chr7	66101561	66101891	+	33	3	1.58896	0.131465	3.08746	3.22337	9.35733	2.1211	4.57336	1.04997	66101763	66101725	ASL	NM_001024946	25908	8153	Downstream	66075818	66093573	+
chr17	67218670	67219013	+	32	10	1.48241	0.421606	1.58496	1.72087	8.79306	0.902708	4.38366	0.161682	67218942	67218890	LOC101928021	NR_136398	25933.5	43238.5	Upstream	67244775	67262080	+
chr1	244477741	244478322	+	53	18	1.44948	0.44802	1.50696	1.64286	22.9647	2.14929	3.49718	0.43401	244477954	244477987	ADSS2	NM_001365073	25971.5	69540.5	Upstream	244452060	244408491	-
chr11	121049923	121050231	+	36	13	1.85722	0.610371	1.4021	1.538	11.1265	1.13723	1.9059	0.960195	121049932	121050047	TBCEL	NM_001363644	26006	40699	Within	121024071	121090776	+
chr13	110888800	110889276	+	40	14	1.33526	0.425327	1.45066	1.58657	13.6506	1.28335	2.86189	0.31522	110889015	110889053	ANKRD10	NR_104587	26031	10499	Within	110915069	110878539	-
chr17	47795598	47795904	+	32	6	1.66166	0.283551	2.23704	2.37294	8.79306	1.20028	3.33222	0.638009	47795900	47795777	OSBPL7	NM_145798	26043	11620	Downstream	47821794	47807371	-
chr6	122373370	122373732	+	33	9	1.4485	0.35953	1.76553	1.90144	9.35733	0.902708	2.56865	0.372931	122373430	122373544	HSF2	NM_001243094	26100	46859	Upstream	122399651	122420410	+
chr20	46487247	46487660	+	35	13	1.34658	0.455192	1.36257	1.49847	10.5244	1.13723	2.42809	0.372931	46487398	46487438	ZNF334	NM_001353824	26118.5	12175.5	Downstream	46513572	46499629	-
chr11	75840770	75841091	+	36	13	1.78201	0.585652	1.4021	1.538	11.1265	1.13723	1.78529	0.498516	75840774	75840906	UVRAG-DT	NR_144531	26133.5	27417.5	Upstream	75814797	75813513	-
chr11	94947103	94947553	+	39	15	1.3771	0.482037	1.32193	1.45783	13.0028	1.45944	3.49718	0.372931	94947234	94947309	CWC15	NM_016403	26228	15291	Downstream	94973556	94962619	-
chr11	85602173	85602479	+	33	12	1.71358	0.567102	1.38702	1.52293	9.35733	1.02328	0.874147	0.638009	85602180	85602280	TMEM126B	NM_001350394	26246	33178	Upstream	85628572	85635504	+
chr2	11367484	11367828	+	33	13	1.52429	0.546495	1.28011	1.41601	9.35733	1.13723	2.71324	0	11367636	11367652	LINC00570	NR_047499	26324	35421	Upstream	11393980	11403077	+
chr11	108196122	108196459	+	35	12	1.65025	0.514935	1.46949	1.60539	10.5244	1.02328	1.44698	0.713092	108196440	108196286	NPAT	NM_002519	26347.5	39076.5	Within	108222638	108157214	-
chr10	110593876	110594215	+	33	11	1.54677	0.469239	1.5025	1.6384	9.35733	0.944101	4.76721	0.209662	110593924	110594023	SMC3	NM_005445	26351.5	12000.5	Within	110567694	110606046	+
chr13	32989791	32990108	+	32	11	1.604	0.501805	1.45943	1.59534	8.79306	0.944101	5.58425	0.0749559	32989808	32989946	KL	NM_004795	26472.5	76193.5	Upstream	33016422	33066143	+
chr11	122074200	122074510	+	33	11	1.69147	0.513136	1.5025	1.6384	9.35733	0.944101	2.03047	0.874147	122074348	122074356	MIR100HG	NR_137178	26491	46027	Within	122100846	122028328	-
chr1	68470199	68470709	+	42	15	1.30855	0.425327	1.42626	1.56217	14.9781	1.45944	2.86189	0.638009	68470502	68470478	DEPDC1	NM_017779	26628	3697	Downstream	68497082	68474151	-
chr1	118962693	118963024	+	34	12	1.63216	0.52427	1.42884	1.56475	9.93457	1.02328	3.8394	0.209662	118962994	118962875	TBX15	NM_152380	26651.5	79812.5	Within	118989510	118883046	-
chr6	144378759	144379196	+	37	13	1.34534	0.430193	1.44057	1.57648	11.7404	1.13723	2.42809	0.43401	144379062	144379001	SNORA98	NR_132778	26676.5	26789.5	Upstream	144405654	144405767	+
chr7	35159312	35159655	+	34	13	1.57506	0.548088	1.32193	1.45783	9.93457	1.13723	3.49718	0.161682	35159377	35159424	DPY19L2P1	NR_002833	26678.5	78197.5	Within	35186162	35081286	-
chr2	164660916	164661231	+	32	10	1.61418	0.459083	1.58496	1.72087	8.79306	0.902708	4.57336	0.116806	164661072	164661074	SNORA70F	NR_033309	26703.5	26568.5	Downstream	164687777	164687642	-
chr3	87819268	87819603	+	34	12	1.61267	0.51801	1.42884	1.56475	9.93457	1.02328	3.17136	0.116806	87819372	87819422	HTR1F	NM_001322209	26730.5	174402	Within	87792705	87993838	+
chr13	100115510	100115888	+	40	16	1.68144	0.61211	1.27009	1.40599	13.6506	1.66356	2.86189	0.161682	100115886	100115717	PCCA-DT	NR_132422	26756	29669	Upstream	100088943	100086030	-
chr9	62871071	62871461	+	46	21	1.87416	0.778675	1.09516	1.23106	17.7541	3.05129	1.34199	0.638009	62871452	62871314	LERFS	NR_122076	26821	13411	Within	62898087	62857855	-
chr17	35269552	35270298	+	62	22	1.32058	0.426467	1.45372	1.58962	30.2435	3.39371	1.44698	0.43401	35269992	35269922	SLFN5	NM_144975	26854	3729	Within	35243071	35273654	+
chr13	102872775	102873076	+	32	9	1.68926	0.432392	1.72247	1.85837	8.79306	0.902708	3.17136	0.43401	102872921	102872927	ERCC5	NM_000123	26894.5	3069.5	Within	102846031	102875995	+
chr17	28785348	28785801	+	38	17	1.3329	0.54269	1.11548	1.25138	12.366	1.89401	1.24084	0.566499	28785553	28785586	FAM222B	NM_001288634	26896.5	29595.5	Within	28812471	28755979	-
chr12	15855225	15855549	+	34	12	1.66743	0.535596	1.42884	1.56475	9.93457	1.02328	2.15901	0.161682	15855344	15855385	STRAP	NM_007178	26999	48089	Upstream	15882386	15903476	+
chr1	232769541	232769926	+	39	10	1.60959	0.375613	1.8625	1.9984	13.0028	0.902708	3.01459	0.960195	232769714	232769755	LINC01744	NR_110683	27018.5	42480.5	Upstream	232742715	232727253	-
chr3	42573881	42574219	+	34	9	1.59836	0.385059	1.80735	1.94326	9.93457	0.902708	2.71324	0.43401	42574002	42574010	SEC22C	NM_001201572	27028	26082	Within	42601078	42547968	-
chr12	89681747	89682070	+	32	9	1.5742	0.402941	1.72247	1.85837	8.79306	0.902708	3.17136	0.638009	89682046	89681928	ATP2B1-AS1	NR_028138	27045.5	30043.5	Upstream	89708954	89711952	+
chr3	149194525	149194952	+	37	9	1.37685	0.304801	1.926	2.0619	11.7404	0.902708	2.42809	0.874147	149194842	149194762	CP	NM_000096	27090.5	22242.5	Within	149221829	149172496	-
chr11	102074297	102074766	+	36	13	1.21967	0.400841	1.4021	1.538	11.1265	1.13723	0.566499	1.14351	102074483	102074522	CFAP300	NM_001363505	27094.5	10028.5	Within	102047437	102084560	+
chr11	108691975	108692436	+	50	18	1.72338	0.564642	1.4245	1.5604	20.6796	2.14929	1.78529	0.638009	108692280	108692272	DDX10	NM_004398	27137.5	248720	Within	108665068	108940926	+
chr1	149228075	149228506	+	39	14	1.43781	0.469734	1.41504	1.55094	13.0028	1.28335	2.29155	0.260819	149228331	149228317	LOC653513	NR_037182	27144.5	30732.5	Upstream	149201146	149197558	-
chr1	168516640	168517002	+	36	12	1.58018	0.479374	1.50901	1.64492	11.1265	1.02328	3.49718	0.43401	168516663	168516802	XCL2	NM_003175	27176	23946	Downstream	168543997	168540767	-
chr11	96479471	96479873	+	39	13	1.54153	0.467648	1.51457	1.65048	13.0028	1.13723	1.9059	0.874147	96479531	96479617	JRKL-AS1	NR_047481	27205	36392	Within	96506877	96443280	-
chr17	64102750	64103059	+	32	10	1.64552	0.467997	1.58496	1.72087	8.79306	0.902708	1.14351	0.874147	64102824	64102876	ERN1	NM_001433	27239.5	63763.5	Within	64130144	64039141	-
chr1	232603016	232603327	+	33	12	1.68603	0.557985	1.38702	1.52293	9.35733	1.02328	2.42809	0.498516	232603033	232603152	SIPA1L2	NM_001377488	27324.5	205206	Within	232630496	232397965	-
chr5	33467944	33468267	+	32	8	1.5742	0.35817	1.87447	2.01037	8.79306	0.948465	3.17136	0.638009	33468242	33468121	TARS1	NR_047678	27330.5	14.5	Downstream	33440775	33468091	+
chr8	33627320	33627641	+	37	13	1.83151	0.585652	1.44057	1.57648	11.7404	1.13723	0.791791	1.24084	33627320	33627472	DUSP26	NM_001305115	27374.5	36151.5	Upstream	33600106	33591329	-
chr14	96335775	96336076	+	32	10	1.68926	0.480435	1.58496	1.72087	8.79306	0.902708	2.56865	0.498516	96335987	96335927	ATG2B	NM_018036	27415.5	56731.5	Within	96363341	96279194	-
chr17	30144084	30144413	+	32	9	1.54549	0.395592	1.72247	1.85837	8.79306	0.902708	1.55585	1.14351	30144192	30144221	NSRP1	NM_001261467	27442.5	42226.5	Within	30116806	30186475	+
chr1	227290794	227291178	+	34	13	1.40689	0.489569	1.32193	1.45783	9.93457	1.13723	1.34199	1.04997	227291107	227291026	CDC42BPA	NM_003607	27506	301122	Within	227318492	226989864	-
chr1	198909759	198910076	+	32	11	1.604	0.501805	1.45943	1.59534	8.79306	0.944101	3.17136	0.116806	198909808	198909883	MIR181A1HG	NR_040073	27511.5	101916	Within	198937429	198808002	-
chr22	45441049	45441382	+	33	12	1.57464	0.521121	1.38702	1.52293	9.35733	1.02328	2.56865	0.209662	45441297	45441264	RIBC2	NM_015653	27523.5	8706.5	Downstream	45413692	45432509	+
chr2	161226943	161227265	+	33	7	1.62844	0.314372	2.08746	2.22337	9.35733	1.04538	4.1981	0.638009	161226948	161227091	LOC101929512	NR_110593	27539	3847	Within	161254643	161223257	-
chr7	20114126	20114436	+	32	6	1.64022	0.279892	2.23704	2.37294	8.79306	1.20028	3.33222	1.14351	20114268	20114258	MACC1-AS1	NR_046756	27634	39250	Upstream	20141915	20153531	+
chr8	99040754	99041141	+	36	11	1.4781	0.411039	1.62449	1.7604	11.1265	0.944101	2.03047	0.713092	99041018	99040990	VPS13B	NR_047582	27682.5	80811.5	Within	99013265	99121759	+
chr11	119233828	119234423	+	56	23	1.49549	0.559001	1.24793	1.38383	25.3229	3.75544	1.78529	0.874147	119234189	119234137	CBL	NM_005188	27787.5	74023.5	Within	119206338	119308149	+
chr6	111455414	111455726	+	33	11	1.68063	0.509847	1.5025	1.6384	9.35733	0.944101	1.55585	1.04997	111455480	111455561	TRAF3IP2-AS1	NR_034111	27901	48038	Upstream	111483471	111503608	+
chr17	35270870	35271276	+	43	16	1.68289	0.569896	1.37197	1.50787	15.6574	1.66356	1.78529	0.260819	35271203	35271100	SLFN5	NM_144975	28002	2581	Within	35243071	35273654	+
chr11	13696522	13696833	+	32	5	1.63494	0.232494	2.45943	2.59534	8.79306	1.42213	4.76721	0.874147	13696532	13696672	FAR1	NM_032228	28010.5	35668.5	Within	13668667	13732346	+
chr11	122953600	122953988	+	43	17	1.76096	0.633605	1.28951	1.42541	15.6574	1.89401	4.57336	0.43401	122953958	122953806	BSX	NM_001098169	28040	23775	Downstream	122981834	122977569	-
chr1	54081500	54081817	+	34	13	1.70425	0.593042	1.32193	1.45783	9.93457	1.13723	3.49718	0.161682	54081508	54081660	TCEANC2	NR_130900	28051.5	30861.5	Within	54053607	54112520	+
chr1	146966433	146966835	+	36	10	1.42295	0.359729	1.75002	1.88593	11.1265	0.902708	3.01459	0.31522	146966684	146966660	NBPF12	NM_001278141	28090	29459	Within	146938544	146996093	+
chr11	117260577	117261053	+	44	19	1.46879	0.577229	1.16993	1.30583	16.3466	2.42804	2.29155	0.498516	117260859	117260835	RNF214	NM_207343	28145	25639	Within	117232670	117286454	+
chr6	123467620	123467961	+	32	12	1.49111	0.508895	1.34395	1.47986	8.79306	1.02328	3.17136	0.0749559	123467726	123467753	TRDN-AS1	NR_110844	28187.5	3965.5	Within	123439603	123471756	+
chr5	109381518	109382037	+	47	17	1.43894	0.473678	1.41504	1.55094	18.4719	1.89401	3.17136	0.31522	109381703	109381761	PJA2	NM_014819	28196.5	47056.5	Within	109409974	109334721	-
chr1	86942635	86942974	+	34	8	1.59365	0.341265	1.95936	2.09526	9.93457	0.948465	3.66623	1.04997	86942962	86942818	SELENOF	NR_144513	28227.5	80360.5	Upstream	86914577	86862444	-
chr5	75483403	75484021	+	48	20	1.23414	0.467997	1.22239	1.3583	19.1989	2.72907	1.78529	0.31522	75483706	75483714	CERT1	NM_001130105	28269	112610	Within	75511981	75371102	-
chr1	155651396	155651707	+	32	10	1.63494	0.464987	1.58496	1.72087	8.79306	0.902708	2.86189	0.372931	155651460	155651499	YY1AP1	NM_001198899	28277.5	7889.5	Downstream	155679829	155659441	-
chr11	18764143	18764503	+	36	10	1.58896	0.401697	1.75002	1.88593	11.1265	0.902708	8.17704	0	18764191	18764278	PTPN5	NM_001278236	28398	36396	Within	18792721	18727927	-
chr6	142175421	142175809	+	36	17	1.47429	0.633605	1.03953	1.17543	11.1265	1.89401	3.66623	0.116806	142175492	142175603	VTA1	NM_001286372	28454	45333	Within	142147161	142220948	+
chr3	123230230	123230579	+	34	7	1.54798	0.290051	2.12928	2.26519	9.93457	1.04538	3.17136	0.960195	123230360	123230384	SEC22A	NM_012430	28462.5	43730.5	Within	123201942	123274135	+
chr11	106048700	106049001	+	33	12	1.74205	0.576522	1.38702	1.52293	9.35733	1.02328	1.24084	0.713092	106048894	106048871	KBTBD3	NM_198439	28496.5	2246.5	Downstream	106077347	106051097	-
chr3	155825691	155826042	+	34	10	1.53916	0.411997	1.66985	1.80576	9.93457	0.902708	2.71324	0.372931	155825770	155825825	SLC33A1	NM_004733	28560.5	4842.5	Within	155854427	155821024	-
chr8	53993691	53994076	+	36	10	1.48578	0.375613	1.75002	1.88593	11.1265	0.902708	2.42809	0.713092	53993838	53993872	TCEA1	NM_006756	28564.5	27328.5	Within	54022448	53966555	-
chr1	226112022	226112328	+	33	11	1.71358	0.519844	1.5025	1.6384	9.35733	0.944101	2.56865	0.372931	226112326	226112212	LINC01703	NR_146920	28601	21886	Downstream	226083574	226090289	+
chr1	229857028	229857358	+	35	12	1.68526	0.525858	1.46949	1.60539	10.5244	1.02328	3.17136	0.161682	229857138	229857155	LINC01682	NR_146476	28625	18356	Downstream	229885818	229875549	-
chr12	42354621	42354977	+	36	17	1.60681	0.690558	1.03953	1.17543	11.1265	1.89401	1.9059	0.209662	42354703	42354767	PPHLN1	NM_001364830	28633	45670	Within	42326166	42400469	+
chr11	122911013	122911422	+	38	11	1.47629	0.388929	1.70044	1.83634	12.366	0.944101	1.9059	0.874147	122911314	122911275	JHY	NM_001363087	28690.5	48504.5	Within	122882527	122959722	+
chr21	10384648	10384980	+	35	12	1.67511	0.52269	1.46949	1.60539	10.5244	1.02328	0.566499	0.566499	10384754	10384781	BAGE	NM_001187	28705	69847	Upstream	10413519	10454661	+
chr20	41057411	41057747	+	33	12	1.56058	0.516468	1.38702	1.52293	9.35733	1.02328	1.9059	0.566499	41057454	41057539	TOP1	NM_003286	28758	66907	Within	41028821	41124486	+
chr8	73849951	73850251	+	36	13	1.90675	0.626648	1.4021	1.538	11.1265	1.13723	4.01668	0.0749559	73850098	73850101	UBE2W	NM_001001481	28761	63883	Within	73878862	73786218	-
chr6	110819572	110819995	+	38	13	1.42743	0.444431	1.47805	1.61395	12.366	1.13723	2.15901	0.31522	110819808	110819806	SNORA40C	NR_145728	28761.5	28889.5	Upstream	110848545	110848673	+
chr17	21663299	21663775	+	44	15	1.46879	0.455707	1.49185	1.62776	16.3466	1.45944	1.66861	0.31522	21663444	21663517	KCNJ18	NM_001194958	28985	41075	Upstream	21692522	21704612	+
chr22	30209934	30210448	+	41	13	1.26746	0.365748	1.58496	1.72087	14.3091	1.13723	2.15901	0.43401	30210282	30210202	LIF-AS1	NR_149070	29002	30347	Upstream	30239193	30240538	+
chr1	2661822	2662283	+	42	16	1.44764	0.501904	1.3388	1.47471	14.9781	1.66356	0.0360497	0.874147	2661980	2662016	MMEL1	NM_033467	29036.5	71413.5	Upstream	2633016	2590639	-
chr11	88366576	88367088	+	50	19	1.55172	0.536642	1.3505	1.4864	20.6796	2.42804	1.66861	0.960195	88366810	88366826	CTSC	NM_148170	29096	46022	Upstream	88337736	88320810	-
chr1	91978370	91978684	+	32	10	1.61932	0.460545	1.58496	1.72087	8.79306	0.902708	4.38366	0.372931	91978648	91978551	BRDT	NM_001242810	29157	35901	Within	91949370	92014428	+
chr7	139006696	139007015	+	32	11	1.59394	0.498659	1.45943	1.59534	8.79306	0.944101	4.38366	0.116806	139006816	139006831	ZC3HAV1L	NM_080660	29186.5	18849.5	Downstream	139036042	139025705	-
chr11	121321900	121322208	+	36	13	1.85722	0.610371	1.4021	1.538	11.1265	1.13723	2.15901	0.638009	121321904	121322017	SC5D	NM_001024956	29187	8644	Downstream	121292867	121313410	+
chr11	83004844	83005309	+	63	23	2.15278	0.71528	1.41504	1.55094	31.0886	3.75544	4.57336	0.161682	83005104	83005057	RAB30	NM_001286059	29197.5	31944.5	Within	83034274	82973132	-
chr1	179983857	179984186	+	35	12	1.69038	0.527457	1.46949	1.60539	10.5244	1.02328	3.33222	0.31522	179984074	179984041	CEP350	NM_014810	29212.5	130854	Within	179954809	180114875	+
chr5	145965509	145966086	+	53	21	1.45953	0.526314	1.29546	1.43136	22.9647	3.05129	3.8394	0.161682	145965694	145965769	SH3RF2	NM_152550	29220.5	97494.5	Within	145936577	146063292	+
chr3	191358463	191358808	+	35	7	1.61199	0.293414	2.16993	2.30583	10.5244	1.04538	3.17136	1.66861	191358766	191358663	CCDC50	NM_174908	29242.5	40023.5	Within	191329393	191398659	+
chr1	240641247	240641592	+	32	10	1.47382	0.419162	1.58496	1.72087	8.79306	0.902708	4.01668	0.43401	240641270	240641405	GREM2	NM_022469	29264.5	151848	Upstream	240612155	240489572	-
chr7	38207346	38207729	+	37	12	1.53503	0.453089	1.54749	1.68339	11.7404	1.02328	3.66623	0.260819	38207642	38207556	STARD3NL	NM_001363340	29293.5	23131.5	Within	38178244	38230669	+
chr17	28813225	28813548	+	34	12	1.67259	0.537255	1.42884	1.56475	9.93457	1.02328	1.9059	0.566499	28813235	28813373	FAM222B	NM_001288639	29403.5	57407.5	Within	28842790	28755979	-
chr1	88655616	88655984	+	37	13	1.59759	0.510854	1.44057	1.57648	11.7404	1.13723	1.9059	0.31522	88655968	88655852	PKN2-AS1	NR_110682	29404	118288	Within	88685204	88537512	-
chr1	30853868	30854251	+	39	14	1.618	0.528604	1.41504	1.55094	13.0028	1.28335	4.76721	0	30854208	30854107	LINC01778	NR_146732	29408.5	19775.5	Downstream	30824651	30834284	+
chr1	224143413	224143754	+	35	12	1.6309	0.508895	1.46949	1.60539	10.5244	1.02328	1.44698	0.31522	224143682	224143602	FBXO28	NM_015176	29473.5	18463.5	Within	224114110	224162047	+
chr6	122818593	122818905	+	32	11	1.6297	0.509847	1.45943	1.59534	8.79306	0.944101	2.42809	0.260819	122818690	122818729	SMPDL3A	NM_006714	29492	9030	Downstream	122789257	122809719	+
chr5	148138720	148139249	+	47	17	1.41174	0.464723	1.41504	1.55094	18.4719	1.89401	3.66623	0.0749559	148139071	148139037	SPINK14	NM_001001325	29560.5	36634.5	Upstream	148168545	148175619	+
chr2	61206759	61207235	+	40	12	1.33526	0.364566	1.65711	1.79302	13.6506	1.02328	3.66623	0.372931	61207088	61207019	AHSA2P	NR_152210	29580	18072	Downstream	61177417	61188925	+
chr12	50793487	50793994	+	40	14	1.25362	0.39932	1.45066	1.58657	13.6506	1.28335	0.372931	1.78529	50793688	50793695	ATF1	NM_005171	29640.5	27421.5	Within	50764100	50821162	+
chr17	38157521	38157905	+	42	15	1.73792	0.564887	1.42626	1.56217	14.9781	1.45944	4.01668	0.260819	38157866	38157737	TBC1D3	NM_001123391	29758	18662	Downstream	38127955	38139051	+
chr1	229241134	229241519	+	36	9	1.48578	0.338052	1.88753	2.02343	11.1265	0.902708	3.01459	0.791791	229241192	229241282	LOC105373159	NR_149312	29827.5	15564.5	Downstream	229271154	229256891	-
chr1	235823053	235823388	+	33	13	1.56524	0.561177	1.28011	1.41601	9.35733	1.13723	2.03047	0.498516	235823352	235823249	MIR1537	NR_031718	29839.5	29778.5	Downstream	235853060	235852999	-
chr20	29850435	29850760	+	34	14	1.6623	0.62294	1.22239	1.3583	9.93457	1.28335	2.03047	0.372931	29850440	29850588	MIR4477A	NR_039688	29865.5	29785.5	Downstream	29880463	29880383	-
chr1	73335892	73336211	+	32	6	1.59394	0.271996	2.23704	2.37294	8.79306	1.20028	2.29155	0.566499	73336053	73336047	LINC01360	NR_110676	29882.5	2825.5	Within	73306169	73338877	+
chr1	77653373	77653677	+	32	9	1.67259	0.428125	1.72247	1.85837	8.79306	0.902708	2.56865	0.638009	77653444	77653508	ZZZ3	NM_001308237	29902	91110	Within	77683427	77562415	-
chr17	80835426	80835745	+	32	11	1.59394	0.498659	1.45943	1.59534	8.79306	0.944101	2.71324	0	80835516	80835551	LOC101928855	NR_110852	29953.5	33946.5	Upstream	80805632	80801639	-
chr12	67299205	67299561	+	34	12	1.51755	0.487453	1.42884	1.56475	9.93457	1.02328	3.33222	0.0749559	67299259	67299371	CAND1	NM_001329674	30026	20570	Within	67269357	67319953	+
chr17	62973872	62974780	+	73	26	1.27747	0.414084	1.45457	1.59047	39.8993	4.94856	1.44698	1.14351	62973962	62974320	MIR633	NR_030363	30112	30014	Downstream	62944214	62944312	+
chr16	14967378	14967759	+	35	12	1.45967	0.455468	1.46949	1.60539	10.5244	1.02328	1.55585	0.43401	14967676	14967604	NPIPA1	NM_006985	30126.5	15514.5	Downstream	14937442	14952054	+
chr1	149636965	149637324	+	39	14	1.72617	0.563943	1.41504	1.55094	13.0028	1.28335	2.56865	0.0749559	149637090	149637123	LINC00869	NR_111950	30133.5	42378.5	Within	149607011	149679523	+
chr8	58629539	58629852	+	34	12	1.72603	0.554419	1.42884	1.56475	9.93457	1.02328	5.79896	0.0749559	58629629	58629680	NSMAF	NM_003580	30157.5	46187.5	Within	58659853	58583508	-
chr5	33259733	33260144	+	37	13	1.43045	0.457407	1.44057	1.57648	11.7404	1.13723	4.38366	0.161682	33259828	33259905	LINC02160	NR_147008	30204.5	4385.5	Downstream	33229734	33255553	+
chr11	75531865	75532207	+	35	14	1.62613	0.591975	1.26303	1.39894	10.5244	1.28335	1.14351	0.209662	75532118	75532074	SERPINH1	NM_001235	30216	40747	Upstream	75562252	75572783	+
chr3	15828059	15828394	+	33	9	1.56524	0.388507	1.76553	1.90144	9.35733	0.902708	3.17136	0.791791	15828076	15828240	ANKRD28	NM_001349285	30247.5	46793.5	Upstream	15797979	15781433	-
chr13	79375768	79376202	+	36	14	1.31803	0.466487	1.30256	1.43847	11.1265	1.28335	1.34199	0.31522	79376068	79376026	RBM26	NM_001366735	30270	57118	Within	79406255	79318867	-
chr21	8174861	8175179	+	32	11	1.59895	0.500227	1.45943	1.59534	8.79306	0.944101	3.33222	0	8174874	8175001	MIR6724-1	NR_106782	30294	30386	Upstream	8205314	8205406	+
chr6	27503274	27503585	+	33	12	1.68603	0.557985	1.38702	1.52293	9.35733	1.02328	2.42809	0.260819	27503312	27503394	ZNF184	NM_007149	30311.5	52688.5	Upstream	27473118	27450741	-
chr11	112206523	112206926	+	36	16	1.41942	0.574138	1.12199	1.2579	11.1265	1.66356	1.24084	0.498516	112206844	112206752	BCO2	NM_001037290	30359.5	12208.5	Within	112176365	112218933	+
chr7	138828239	138828583	+	34	5	1.57048	0.21019	2.54432	2.68023	9.93457	1.42213	4.01668	0.874147	138828270	138828388	TMEM213	NM_001085429	30418	21652	Downstream	138797993	138806759	+
chr11	94798576	94799045	+	39	19	1.32131	0.585844	1	1.1359	13.0028	2.42804	1.24084	0.43401	94798852	94798814	AMOTL1	NM_001301007	30455.5	77937.5	Within	94768355	94876748	+
chr11	111275968	111276402	+	45	16	1.64754	0.533128	1.4361	1.572	17.0455	1.66356	2.56865	0.43401	111276086	111276109	C11orf53	NM_198498	30461	10216	Within	111245724	111286401	+
chr7	139164078	139164504	+	41	16	1.52928	0.54314	1.30485	1.44076	14.3091	1.66356	3.01459	0.209662	139164420	139164333	TTC26	NM_001144923	30514	27695	Within	139133777	139191986	+
chr2	9237174	9237489	+	33	11	1.66462	0.504991	1.5025	1.6384	9.35733	0.944101	3.01459	0.209662	9237273	9237304	ASAP2	NM_001135191	30567.5	168352	Within	9206764	9405683	+
chr2	97143572	97143883	+	35	12	1.78822	0.557985	1.46949	1.60539	10.5244	1.02328	2.56865	0.161682	97143781	97143730	ANKRD36	NM_198555	30575.5	24779.5	Downstream	97113152	97118948	+
chr5	127548022	127548461	+	36	16	1.30302	0.527056	1.12199	1.2579	11.1265	1.66356	2.03047	0.31522	127548388	127548295	PRRC1	NM_001286808	30602.5	6843.5	Within	127517639	127555085	+
chr1	39439391	39440061	+	54	10	1.28065	0.215837	2.32193	2.45783	23.7429	0.902708	3.33222	1.78529	39439676	39439695	KIAA0754	NM_015038	30654	23244	Downstream	39409072	39416482	+
chr5	176229894	176230266	+	33	10	1.40956	0.388739	1.62803	1.76394	9.35733	0.902708	1.44698	0.31522	176230130	176230077	LOC643201	NR_036494	30785	86996	Upstream	176199295	176143084	-
chr12	46403445	46403834	+	37	14	1.51135	0.520451	1.34104	1.47694	11.7404	1.28335	1.9059	1.14351	46403484	46403625	SLC38A2	NM_018976	30866.5	45452.5	Upstream	46372773	46358187	-
chr12	48297759	48298386	+	60	23	1.52054	0.530471	1.34577	1.48168	28.5743	3.75544	2.86189	1.44698	48298175	48298101	H1-7	NM_181788	30906.5	32206.5	Upstream	48328979	48330279	+
chr5	146234422	146234730	+	32	11	1.65087	0.516468	1.45943	1.59534	8.79306	0.944101	3.8394	0.31522	146234526	146234555	RBM27	NM_018989	30972	54645	Within	146203604	146289221	+
chr7	130238668	130239064	+	39	14	1.56488	0.511251	1.41504	1.55094	13.0028	1.28335	3.66623	0.0749559	130238974	130238904	SSMEM1	NM_145268	31007	22022	Downstream	130207859	130216844	+
chr6	113939865	113940233	+	36	11	1.55442	0.432261	1.62449	1.7604	11.1265	0.944101	3.01459	0.638009	113940212	113940083	HDAC2	NR_033441	31099	7022	Within	113971148	113933027	-
chr11	76237431	76237829	+	38	15	1.5171	0.545016	1.2854	1.42131	12.366	1.45944	1.55585	0.161682	76237569	76237625	WNT11	NM_004626	31128	51306	Upstream	76206502	76186324	-
chr7	123956189	123956622	+	38	15	1.39447	0.500962	1.2854	1.42131	12.366	1.45944	3.49718	0.161682	123956380	123956389	SPAM1	NM_003117	31165.5	15007.5	Within	123925240	123971413	+
chr8	66463430	66463908	+	46	19	1.52912	0.574814	1.23266	1.36857	17.7541	2.42804	3.17136	0.260819	66463667	66463686	ADHFE1	NM_144650	31166	5237	Within	66432503	66468906	+
chr6	98978962	98979321	+	35	12	1.54912	0.483379	1.46949	1.60539	10.5244	1.02328	4.38366	0	98979066	98979101	FBXL4	NR_103837	31195.5	82410.5	Upstream	98947946	98896731	-
chr2	107857917	107858351	+	40	14	1.46448	0.466487	1.45066	1.58657	13.6506	1.28335	4.96521	0.116806	107858238	107858174	RGPD4	NM_182588	31243	34410	Within	107826891	107892544	+
chr7	99752642	99753043	+	38	12	1.50575	0.432751	1.58496	1.72087	12.366	1.02328	3.17136	0.372931	99752980	99752846	CYP3A4	NM_001202855	31341.5	4123.5	Downstream	99784184	99756966	-
chr1	244483282	244483718	+	38	13	1.38487	0.43118	1.47805	1.61395	12.366	1.13723	1.44698	0.713092	244483595	244483545	ADSS2	NM_001365073	31440	75009	Upstream	244452060	244408491	-
chr3	23885307	23885630	+	34	12	1.67259	0.537255	1.42884	1.56475	9.93457	1.02328	4.1981	0.209662	23885316	23885455	NKIRAS1	NM_001377351	31521.5	4481.5	Downstream	23916990	23889950	-
chr8	143941775	143942184	+	35	13	1.35974	0.459644	1.36257	1.49847	10.5244	1.13723	1.44698	0.498516	143942080	143942010	PLEC	NM_201378	31549.5	26827.5	Within	143973529	143915152	-
chr3	143373653	143374002	+	35	12	1.59351	0.49723	1.46949	1.60539	10.5244	1.02328	5.37373	0.116806	143373990	143373824	SLC9A9-AS1	NR_048544	31582.5	26756.5	Downstream	143342245	143347071	+
chr6	137462556	137463055	+	41	15	1.30556	0.434702	1.39232	1.52822	14.3091	1.45944	2.29155	0.372931	137462752	137462804	OLIG3	NM_175747	31588.5	29392.5	Downstream	137494394	137492198	-
chr11	120268125	120268441	+	33	6	1.65936	0.274578	2.28011	2.41601	9.35733	1.20028	3.66623	0.960195	120268316	120268288	POU2F3	NM_001244682	31646	51662	Within	120236637	120319945	+
chr4	14143526	14143826	+	32	3	1.69489	0.144611	3.04439	3.1803	8.79306	2.1211	6.01785	1.04997	14143676	14143671	LINC01085	NR_033931	31709	3624	Downstream	14111967	14140052	+
chr2	231156585	231156921	+	33	12	1.56058	0.516468	1.38702	1.52293	9.35733	1.02328	5.58425	0.0749559	231156814	231156768	HTR2B	NM_000867	31711	48524	Upstream	231125042	231108229	-
chr11	92192876	92193309	+	41	15	1.50456	0.500962	1.39232	1.52822	14.3091	1.45944	1.34199	0.791791	92193212	92193113	FAT3	NM_001367949	31724.5	703380	Upstream	92224817	92896473	+
chr6	75211865	75212251	+	37	13	1.5231	0.487032	1.44057	1.57648	11.7404	1.13723	3.8394	0.116806	75211940	75212027	COX7A2	NR_158783	31743	25616	Downstream	75243801	75237674	-
chr4	67513417	67514083	+	55	21	1.3122	0.455981	1.34792	1.48383	24.529	3.05129	3.66623	0	67513731	67513725	CENPC	NM_001362481	31753	44989	Within	67545503	67468761	-
chr1	116446886	116447215	+	33	11	1.59379	0.483502	1.5025	1.6384	9.35733	0.944101	3.49718	0.116806	116447040	116447059	LINC01762	NR_125972	31775.5	23327.5	Within	116478826	116423723	-
chr14	96396375	96396796	+	42	15	1.58518	0.515241	1.42626	1.56217	14.9781	1.45944	5.79896	0.0749559	96396386	96396591	GSKIP	NM_001271904	31850.5	9295.5	Downstream	96364735	96387290	+
chr11	69123920	69124241	+	33	11	1.63351	0.495552	1.5025	1.6384	9.35733	0.944101	1.9059	0.498516	69124117	69124106	SMIM38	NM_001369201	31853.5	35270.5	Upstream	69155934	69159351	+
chr7	29716815	29717214	+	42	15	1.67259	0.54365	1.42626	1.56217	14.9781	1.45944	3.01459	0.566499	29717164	29717083	DPY19L2P3	NR_158194	31861.5	25606.5	Within	29685153	29742621	+
chr11	69203168	69203755	+	46	15	1.24518	0.369534	1.55459	1.69049	17.7541	1.45944	2.71324	0.498516	69203444	69203466	LOC338694	NR_104161	31899.5	56234.5	Upstream	69171562	69147227	-
chr7	7533995	7534306	+	33	7	1.68603	0.325491	2.08746	2.22337	9.35733	1.04538	3.17136	0.960195	7534000	7534142	LOC101927391	NR_110084	31914.5	15952.5	Downstream	7566065	7550103	-
chr3	47771036	47771357	+	34	13	1.68301	0.585652	1.32193	1.45783	9.93457	1.13723	4.1981	0.0749559	47771343	47771233	DHX30	NR_075079	31940.5	45775.5	Upstream	47803137	47816972	+
chr9	113189123	113189438	+	34	12	1.71507	0.550899	1.42884	1.56475	9.93457	1.02328	4.1981	0.116806	113189165	113189280	FKBP15	NM_015258	31996.5	28275.5	Within	113221277	113161005	-
chr3	24525967	24526277	+	34	12	1.74273	0.559785	1.42884	1.56475	9.93457	1.02328	3.17136	0.209662	24526024	24526102	THRB-AS1	NR_046244	32036	26111	Downstream	24494086	24500011	+
chr10	63553249	63553626	+	32	11	1.34872	0.421942	1.45943	1.59534	8.79306	0.944101	2.03047	0.372931	63553325	63553424	REEP3	NM_001001330	32037.5	71690.5	Within	63521400	63625128	+
chr8	79997999	79998405	+	37	13	1.44807	0.46304	1.44057	1.57648	11.7404	1.13723	2.71324	0.372931	79998318	79998235	MRPS28	NM_014018	32057	79486	Within	80030259	79918716	-
chr1	173603111	173603426	+	33	12	1.66462	0.550899	1.38702	1.52293	9.35733	1.02328	5.58425	0.209662	173603418	173603257	TEX50	NM_001195190	32068.5	33861.5	Upstream	173635337	173637130	+
chr1	108591988	108592389	+	40	15	1.585	0.540939	1.35755	1.49346	13.6506	1.45944	2.03047	0.566499	108592148	108592149	FAM102B	NM_001010883	32089.5	47131.5	Within	108560099	108639320	+
chr17	62840501	62840892	+	41	14	1.66617	0.517789	1.48543	1.62133	14.3091	1.28335	1.66861	0.960195	62840646	62840655	MARCHF10-DT	NR_135634	32195.5	4325.5	Downstream	62808501	62836371	+
chr17	58576323	58576772	+	38	15	1.34478	0.48311	1.2854	1.42131	12.366	1.45944	2.86189	0.161682	58576622	58576566	SEPTIN4	NM_001038704	32219.5	34964.5	Upstream	58544328	58541583	-
chr2	70216209	70216597	+	36	7	1.47429	0.260896	2.20945	2.34536	11.1265	1.04538	4.1981	0.566499	70216347	70216398	TIA1	NM_001351515	32225	6960	Within	70248628	70209443	-
chr17	36969593	36969929	+	35	13	1.65517	0.559507	1.36257	1.49847	10.5244	1.13723	1.9059	0.713092	36969919	36969808	LHX1	NM_005568	32287	25149	Downstream	36937474	36944612	+
chr4	3106634	3107022	+	33	9	1.35143	0.335438	1.76553	1.90144	9.35733	0.902708	3.33222	0.209662	3106868	3106829	HTT-AS	NR_045414	32314	43583	Upstream	3074514	3063245	-
chr7	131077397	131077790	+	34	11	1.37467	0.404764	1.54432	1.68023	9.93457	0.944101	1.9059	0.498516	131077608	131077604	LINC-PINT	NR_015431	32322.5	133434	Within	131109916	130944159	-
chr17	58384937	58385321	+	39	14	1.61379	0.527228	1.41504	1.55094	13.0028	1.28335	2.86189	0.43401	58385243	58385166	RNF43	NM_017763	32453	32630	Within	58417582	58352499	-
chr11	82766148	82766545	+	38	15	1.52092	0.546389	1.2854	1.42131	12.366	1.45944	1.78529	0.874147	82766268	82766313	FAM181B	NM_175885	32482.5	36407.5	Upstream	82733864	82729939	-
chr17	39575269	39575576	+	32	8	1.65624	0.376837	1.87447	2.01037	8.79306	0.948465	3.8394	0.209662	39575528	39575453	NEUROD2	NM_006160	32497.5	28344.5	Downstream	39607920	39603767	-
chr11	86037022	86037341	+	34	12	1.69356	0.543991	1.42884	1.56475	9.93457	1.02328	0.498516	0.791791	86037048	86037146	PICALM	NM_001206947	32678.5	80006.5	Within	86069860	85957175	-
chr11	100720484	100720807	+	38	13	1.86936	0.582026	1.47805	1.61395	12.366	1.13723	1.66861	0.960195	100720532	100720603	ARHGAP42-AS1	NR_133571	32690.5	36485.5	Upstream	100687955	100684160	-
chr21	9575525	9575978	+	41	15	1.43813	0.478844	1.39232	1.52822	14.3091	1.45944	1.66861	0.260819	9575766	9575773	NCOR1P4	NR_135512	32722.5	16483.5	Downstream	9543029	9559268	+
chr12	11515018	11515573	+	46	17	1.31698	0.442953	1.38466	1.52057	17.7541	1.89401	4.01668	0.116806	11515348	11515330	LINC01252	NR_033890	32733.5	49105.5	Upstream	11548029	11564401	+
chr17	29897147	29897551	+	37	12	1.45523	0.429538	1.54749	1.68339	11.7404	1.02328	1.78529	0.638009	29897298	29897333	SSH2	NM_001282130	32879	223511	Within	29930228	29673838	-
chr12	56416313	56416734	+	38	8	1.43421	0.274795	2.11548	2.25138	12.366	0.948465	5.79896	0.498516	56416598	56416542	TIMELESS	NM_003920	32902.5	161.5	Within	56449426	56416362	-
chr18	23629795	23630167	+	36	10	1.5377	0.388739	1.75002	1.88593	11.1265	0.902708	2.03047	0.713092	23629814	23629967	ANKRD29	NM_001308238	32930	31056	Within	23662911	23598925	-
chr1	9910166	9910486	+	32	11	1.58896	0.4971	1.45943	1.59534	8.79306	0.944101	2.15901	0.209662	9910450	9910349	LZIC	NM_001316975	33065	11791	Downstream	9943391	9922117	-
chr11	85724844	85725161	+	41	15	2.05512	0.684279	1.39232	1.52822	14.3091	1.45944	2.29155	0.498516	85724942	85724993	SYTL2	NM_001162953	33066.5	30782.5	Within	85758069	85694220	-
chr11	123095073	123095442	+	36	13	1.5502	0.50947	1.4021	1.538	11.1265	1.13723	2.42809	0.874147	123095152	123095236	HSPA8	NM_006597	33121.5	37769.5	Upstream	123062136	123057488	-
chr1	95267241	95267574	+	32	11	1.52693	0.477694	1.45943	1.59534	8.79306	0.944101	2.42809	0.260819	95267258	95267408	RWDD3	NM_015485	33198.5	20182.5	Downstream	95234209	95247225	+
chr9	71944720	71945103	+	36	10	1.49354	0.377574	1.75002	1.88593	11.1265	0.902708	4.76721	0.260819	71944983	71944933	C9orf85	NM_001365055	33273.5	28543.5	Within	71911638	71973455	+
chr8	43173699	43174101	+	35	14	1.38342	0.50362	1.26303	1.39894	10.5244	1.28335	3.66623	0	43173810	43173876	HGSNAT	NM_152419	33437	28954	Within	43140463	43202854	+
chr12	80796444	80796789	+	33	11	1.51987	0.461079	1.5025	1.6384	9.35733	0.944101	3.66623	0.209662	80796636	80796615	LINC01490	NR_120468	33463.5	25901.5	Downstream	80763153	80770715	+
chr3	89140951	89141269	+	34	12	1.69889	0.545702	1.42884	1.56475	9.93457	1.02328	2.71324	0.372931	89141066	89141101	EPHA3	NM_182644	33490	259235	Within	89107620	89400345	+
chr4	13497739	13498092	+	34	5	1.53044	0.204831	2.54432	2.68023	9.93457	1.42213	4.01668	0.960195	13497923	13497927	LINC01097	NR_034054	33501.5	28402.5	Downstream	13531417	13526318	-
chr9	60963139	60963485	+	33	12	1.51548	0.501541	1.38702	1.52293	9.35733	1.02328	3.01459	0.0360497	60963419	60963343	FAM74A1	NR_026803	33531	27585	Downstream	60929781	60935727	+
chr1	168820298	168820657	+	34	11	1.50486	0.443098	1.54432	1.68023	9.93457	0.944101	3.66623	0.31522	168820386	168820450	LINC00626	NR_024160	33537.5	27589.5	Downstream	168786940	168792888	+
chr17	62841900	62842231	+	43	15	2.06421	0.655337	1.45943	1.59534	15.6574	1.45944	2.86189	0.498516	62841986	62842049	MARCHF10-DT	NR_135634	33564.5	5694.5	Downstream	62808501	62836371	+
chr17	35611969	35612308	+	34	12	1.59365	0.511897	1.42884	1.56475	9.93457	1.02328	1.44698	1.04997	35612238	35612193	PEX12	NM_000286	33567.5	37344.5	Upstream	35578571	35574794	-
chr4	105674813	105675423	+	48	7	1.25033	0.165947	2.61471	2.75061	19.1989	1.04538	2.86189	1.34199	105675068	105675093	INTS12	NM_020395	33571	7509	Downstream	105708689	105682627	-
chr11	73612726	73613153	+	47	18	1.74897	0.609601	1.33703	1.47294	18.4719	2.14929	3.33222	0.372931	73613146	73612965	PLEKHB1	NM_001130033	33640.5	49879.5	Upstream	73646580	73662819	+
chr5	64802425	64802739	+	32	9	1.61932	0.41449	1.72247	1.85837	8.79306	0.902708	2.56865	0.791791	64802731	64802601	CWC27	NM_001318000	33665	44107	Within	64768917	64846689	+
chr3	58271417	58271752	+	33	13	1.56524	0.561177	1.28011	1.41601	9.35733	1.13723	2.71324	0.209662	58271656	58271585	ABHD6	NM_001320126	33793.5	23149.5	Within	58237791	58294734	+
chr12	32712862	32713338	+	39	16	1.30188	0.486087	1.23447	1.37037	13.0028	1.66356	1.78529	0.161682	32712987	32713091	DNM1L	NM_012062	33800	32550	Within	32679300	32745650	+
chr1	151645663	151646090	+	35	11	1.30243	0.372534	1.58496	1.72087	10.5244	0.944101	2.56865	0.566499	151645790	151645864	SNX27	NM_001330723	33827.5	53203.5	Within	151612049	151699080	+
chr11	129913522	129913827	+	33	12	1.7192	0.568961	1.38702	1.52293	9.35733	1.02328	2.03047	0.498516	129913822	129913682	PRDM10	NM_199438	33909.5	13964.5	Within	129947584	129899710	-
chr6	32473648	32473951	+	32	11	1.67811	0.52499	1.45943	1.59534	8.79306	0.944101	3.01459	0.0749559	32473811	32473804	HLA-DRA	NM_019111	33913.5	28753.5	Downstream	32439886	32445046	+
chr13	106501509	106501888	+	36	12	1.5093	0.457871	1.50901	1.64492	11.1265	1.02328	2.71324	0.498516	106501764	106501728	EFNB2	NM_004093	33963.5	11953.5	Within	106535662	106489745	-
chr7	116706003	116706374	+	36	12	1.54185	0.467745	1.50901	1.64492	11.1265	1.02328	2.03047	0.791791	116706322	116706218	MET	NM_001324401	33993.5	63721.5	Within	116672195	116769910	+
chr22	20285863	20286189	+	34	12	1.6572	0.53231	1.42884	1.56475	9.93457	1.02328	5.58425	0	20285881	20285964	DGCR6L	NM_033257	34034	28211	Downstream	20320060	20314237	-
chr6	127425173	127425492	+	33	10	1.64375	0.453326	1.62803	1.76394	9.35733	0.902708	4.1981	0.260819	127425444	127425354	KIAA0408	NM_014702	34056.5	13072.5	Downstream	127459389	127438405	-
chr11	74136672	74137210	+	50	19	1.47673	0.510708	1.3505	1.4864	20.6796	2.42804	1.66861	0.498516	74137142	74136970	C2CD3	NM_015531	34061	102500	Within	74171002	74034441	-
chr1	227284254	227284584	+	34	13	1.63711	0.56968	1.32193	1.45783	9.93457	1.13723	1.78529	0.43401	227284363	227284384	CDC42BPA	NM_003607	34073	294555	Within	227318492	226989864	-
chr1	59699023	59699330	+	32	11	1.65624	0.51815	1.45943	1.59534	8.79306	0.944101	3.8394	0.161682	59699180	59699178	MIR4711	NR_039861	34119.5	34049.5	Downstream	59733296	59733226	-
chr5	156292807	156293261	+	41	14	1.43496	0.445937	1.48543	1.62133	14.3091	1.28335	6.01785	0	156292886	156293011	SGCD	NM_172244	34129	465025	Upstream	156327163	156758059	+
chr17	35029341	35029810	+	41	13	1.38907	0.400841	1.58496	1.72087	14.3091	1.13723	2.42809	1.14351	35029477	35029540	RFFL	NM_001017368	34131.5	23586.5	Within	35063707	35005989	-
chr12	100108506	100108865	+	36	9	1.59339	0.362535	1.88753	2.02343	11.1265	0.902708	4.01668	0.31522	100108840	100108741	UHRF1BP1L	NM_001006947	34188.5	38778.5	Within	100142874	100069907	-
chr9	63893585	63894161	+	45	14	1.24137	0.351485	1.61667	1.75258	17.0455	1.28335	1.24084	0.638009	63893892	63893873	FRG1JP	NR_033907	34239	61824	Upstream	63859634	63832049	-
chr5	87080482	87080858	+	35	11	1.47908	0.423064	1.58496	1.72087	10.5244	0.944101	4.57336	0.43401	87080562	87080607	MIR4280	NR_036243	34284	34208	Downstream	87114954	87114878	-
chr1	44084318	44084688	+	34	11	1.46012	0.429925	1.54432	1.68023	9.93457	0.944101	2.71324	0.372931	44084470	44084485	KLF17	NM_173484	34317	50634	Upstream	44118820	44135137	+
chr12	45762008	45762524	+	48	17	1.4781	0.476432	1.44478	1.58069	19.1989	1.89401	3.17136	0.566499	45762342	45762290	LINC00938	NR_028408	34345	36547	Upstream	45727921	45725719	-
chr8	80206752	80207330	+	41	13	1.12712	0.32525	1.58496	1.72087	14.3091	1.13723	2.03047	0.713092	80207133	80207048	MIR5708	NR_049894	34347	34432	Upstream	80241388	80241473	+
chr11	70304916	70305236	+	34	12	1.68827	0.542291	1.42884	1.56475	9.93457	1.02328	1.66861	0.372931	70304942	70305014	PPFIA1	NM_177423	34387	73395	Within	70270689	70378471	+
chr1	16579013	16579328	+	33	11	1.66462	0.504991	1.5025	1.6384	9.35733	0.944101	0.713092	0.638009	16579196	16579183	NBPF1	NM_017940	34393.5	16848.5	Within	16613564	16562322	-
chr3	185517985	185518398	+	35	11	1.34658	0.385163	1.58496	1.72087	10.5244	0.944101	2.03047	0.566499	185518044	185518175	LIPH	NM_139248	34396.5	11930.5	Within	185552588	185506261	-
chr11	75491221	75491769	+	48	15	1.39179	0.395833	1.61471	1.75061	19.1989	1.45944	3.33222	0.43401	75491364	75491471	GDPD5	NM_030792	34446	56856	Within	75525941	75434639	-
chr14	19455295	19455659	+	42	14	1.83341	0.556196	1.51937	1.65528	14.9781	1.28335	3.33222	0.116806	19455404	19455454	LOC101929572	NR_110504	34452	30893	Downstream	19421025	19424584	+
chr7	74288724	74289127	+	38	14	1.49827	0.502371	1.37851	1.51442	12.366	1.28335	3.17136	0.0749559	74288918	74288925	RFC2	NM_001278791	34467.5	57424.5	Upstream	74254458	74231501	-
chr1	99038551	99038935	+	36	15	1.48965	0.564887	1.20945	1.34536	11.1265	1.45944	4.1981	0	99038788	99038757	LOC100129620	NR_033940	34468	110109	Within	99004275	99148852	+
chr11	130632034	130632399	+	41	15	1.78486	0.594292	1.39232	1.52822	14.3091	1.45944	1.14351	0.638009	130632282	130632220	MIR8052	NR_107019	34517.5	34586.5	Upstream	130666734	130666803	+
chr17	29424974	29425405	+	38	9	1.40094	0.301972	1.96347	2.09938	12.366	0.902708	2.42809	1.66861	29425292	29425194	MIR4523	NR_039749	34528.5	34459.5	Downstream	29390661	29390730	+
chr12	49504152	49504683	+	44	16	1.31665	0.435739	1.40439	1.54029	16.3466	1.66356	2.15901	0.791791	49504374	49504421	KCNH3	NM_001314030	34611.5	53916.5	Upstream	49539029	49558334	+
chr7	102878084	102878544	+	41	17	1.41625	0.534432	1.22239	1.3583	14.3091	1.89401	2.03047	0.43401	102878384	102878300	LRRC17	NM_005824	34685	66795	Upstream	102912999	102945109	+
chr2	64558797	64559310	+	46	18	1.4248	0.507407	1.30666	1.44257	17.7541	2.14929	3.49718	0	64559106	64559044	AFTPH	NM_001002243	34726.5	33950.5	Within	64524327	64593004	+
chr1	98626778	98627182	+	36	7	1.4159	0.250564	2.20945	2.34536	11.1265	1.04538	4.1981	0.791791	98626969	98626979	SNX7	NM_152238	34740	133520	Upstream	98661720	98760500	+
chr8	75372701	75373043	+	33	13	1.53321	0.549691	1.28011	1.41601	9.35733	1.13723	3.01459	0.161682	75372906	75372877	HNF4G	NM_001330561	34776	193954	Upstream	75407648	75566826	+
chr5	140073075	140073378	+	33	12	1.73055	0.572717	1.38702	1.52293	9.35733	1.02328	3.17136	0.161682	140073238	140073233	MALINC1	NR_102739	34785.5	29694.5	Downstream	140108012	140102921	-
chr11	134190327	134190691	+	37	15	1.61515	0.595925	1.24793	1.38383	11.7404	1.45944	1.78529	0.43401	134190650	134190541	NCAPD3	NM_001372070	34952	40397	Within	134225461	134150112	-
chr13	94444498	94444810	+	32	8	1.6297	0.370797	1.87447	2.01037	8.79306	0.948465	3.66623	0.43401	94444788	94444669	DCT	NM_001922	35028	7844	Within	94479682	94436810	-
chr1	32142929	32143306	+	35	9	1.47516	0.345225	1.848	1.9839	10.5244	0.902708	2.29155	0.874147	32143254	32143157	KPNA6	NM_012316	35062.5	33445.5	Within	32108055	32176563	+
chr6	112382250	112382592	+	36	12	1.67259	0.507407	1.50901	1.64492	11.1265	1.02328	2.71324	0.498516	112382558	112382430	RFPL4B	NM_001013734	35092	31127	Downstream	112347329	112351294	+
chr11	122120925	122121270	+	35	14	1.61199	0.586827	1.26303	1.39894	10.5244	1.28335	0.566499	1.44698	122121162	122121135	MIR100HG	NR_137194	35273.5	31995.5	Within	122156371	122089102	-
chr3	170394764	170395128	+	41	18	1.78976	0.715109	1.14439	1.28029	14.3091	2.14929	2.42809	0.0360497	170394781	170394900	SKIL	NM_001248008	35324	1903	Within	170359622	170396849	+
chr7	65519455	65519944	+	44	17	1.42974	0.502738	1.32193	1.45783	16.3466	1.89401	0.372931	0.260819	65519793	65519744	LOC101929322	NR_157837	35365.5	27364.5	Within	65555065	65492335	-
chr4	98623309	98623755	+	41	12	1.4607	0.389088	1.69188	1.82778	14.3091	1.02328	3.66623	0.209662	98623372	98623510	LOC105377342	NR_148380	35369	41019	Upstream	98658901	98664551	+
chr17	60386839	60387388	+	53	22	1.53397	0.579498	1.23133	1.36723	22.9647	3.39371	0.960195	0.960195	60387190	60387159	C17orf64	NM_181707	35374.5	44312.5	Upstream	60422488	60431426	+
chr12	20845949	20846253	+	36	12	1.88166	0.570833	1.50901	1.64492	11.1265	1.02328	2.71324	0.372931	20846252	20846128	SLCO1B3	NM_019844	35397	70808	Within	20810704	20916909	+
chr8	78630464	78630918	+	43	18	1.50496	0.573348	1.2115	1.34741	15.6574	2.14929	3.01459	0.260819	78630533	78630633	ZC2HC1A	NR_156423	35397	89071	Upstream	78666088	78719762	+
chr11	59550199	59550504	+	32	9	1.6671	0.426721	1.72247	1.85837	8.79306	0.902708	4.1981	0.43401	59550488	59550377	OR4D9	NM_001004711	35439.5	34494.5	Downstream	59514912	59515857	+
chr11	131627911	131628315	+	39	14	1.5339	0.501127	1.41504	1.55094	13.0028	1.28335	3.01459	0.713092	131628295	131628137	NTM-AS1	NR_126159	35443	34015	Downstream	131663556	131662128	-
chr20	58728069	58728439	+	33	11	1.41718	0.429925	1.5025	1.6384	9.35733	0.944101	1.9059	0.161682	58728152	58728202	NPEPL1	NM_024663	35455	12410	Downstream	58692799	58715844	+
chr18	12165035	12165588	+	43	14	1.23554	0.366104	1.55254	1.68845	15.6574	1.28335	2.71324	0.31522	12165358	12165331	C18orf61	NR_049896	35466.5	59398.5	Upstream	12200778	12224710	+
chr11	72534974	72535276	+	33	12	1.73628	0.574613	1.38702	1.52293	9.35733	1.02328	1.34199	0.874147	72535274	72535123	LINC01537	NR_126364	35530	38097	Upstream	72570655	72573222	+
chr11	101880797	101881124	+	33	9	1.60354	0.398012	1.76553	1.90144	9.35733	0.902708	1.14351	0.960195	101881100	101880991	ANGPTL5	NM_178127	35561.5	9712.5	Downstream	101916522	101890673	-
chr3	156263273	156263724	+	43	16	1.51497	0.513032	1.37197	1.50787	15.6574	1.66356	4.57336	0.161682	156263385	156263459	KCNAB1-AS2	NR_046617	35615.5	47939.5	Upstream	156227883	156215559	-
chr11	86636795	86637101	+	33	10	1.71358	0.472585	1.62803	1.76394	9.35733	0.902708	1.66861	1.04997	86637098	86636992	ME3	NM_001351934	35688	195841	Within	86672636	86441107	-
chr7	64264099	64264406	+	32	9	1.65624	0.423941	1.72247	1.85837	8.79306	0.902708	5.37373	0.0749559	64264364	64264245	ZNF679	NM_153363	35779.5	2678.5	Within	64228473	64266931	+
chr11	128244363	128244731	+	36	13	1.55442	0.510854	1.4021	1.538	11.1265	1.13723	2.15901	0.713092	128244507	128244550	LINC02098	NR_146647	35782	3106	Downstream	128208765	128241441	+
chr3	140977473	140977796	+	32	11	1.5742	0.492483	1.45943	1.59534	8.79306	0.944101	2.42809	0.372931	140977630	140977631	SLC25A36	NM_001104647	35799.5	3360.5	Within	140941835	140980995	+
chr20	41402467	41402782	+	32	11	1.61418	0.504991	1.45943	1.59534	8.79306	0.944101	5.58425	0	41402510	41402620	EMILIN3	NM_052846	35806.5	42662.5	Upstream	41366818	41359962	-
chr17	29894239	29894553	+	34	12	1.72053	0.552654	1.42884	1.56475	9.93457	1.02328	2.03047	0.372931	29894494	29894417	SSH2	NM_001282130	35832	220558	Within	29930228	29673838	-
chr13	110017237	110017605	+	41	15	1.77031	0.589447	1.39232	1.52822	14.3091	1.45944	3.66623	0.161682	110017570	110017436	LINC00396	NR_126387	35863	37531	Upstream	110053284	110054952	+
chr20	29116074	29116431	+	34	9	1.51329	0.364566	1.80735	1.94326	9.93457	0.902708	0.116806	0.960195	29116106	29116213	FRG1DP	NR_132316	35863.5	19420.5	Downstream	29080389	29096832	+
chr11	68177276	68177582	+	37	13	1.92129	0.614361	1.44057	1.57648	11.7404	1.13723	2.03047	0.713092	68177424	68177415	KMT5B	NM_001369431	35867	22567	Within	68213296	68154862	-
chr12	1968499	1968804	+	32	11	1.6671	0.521548	1.45943	1.59534	8.79306	0.944101	1.44698	0.566499	1968774	1968677	DCP1B	NR_135060	35883.5	27061.5	Within	2004535	1941590	-
chr6	37221516	37221892	+	34	11	1.43682	0.423064	1.54432	1.68023	9.93457	0.944101	1.78529	0.43401	37221687	37221690	TMEM217	NM_001371555	35895	9524	Within	37257599	37212180	-
chr6	133051801	133052209	+	39	14	1.51886	0.496214	1.41504	1.55094	13.0028	1.28335	4.01668	0.31522	133052006	133052009	LINC00326	NR_026969	36074	54573	Upstream	133088079	133106578	+
chr11	83107997	83108308	+	32	6	1.63494	0.278992	2.23704	2.37294	8.79306	1.20028	1.34199	1.78529	83108155	83108167	RAB30-DT	NR_038903	36087.5	34440.5	Downstream	83072065	83073712	+
chr3	128686772	128687083	+	32	12	1.63494	0.557985	1.34395	1.47986	8.79306	1.02328	3.01459	0	128686782	128686873	RPN1	NM_002950	36109.5	66959.5	Upstream	128650818	128619968	-
chr5	56269321	56269664	+	35	15	1.62139	0.63241	1.16993	1.30583	10.5244	1.45944	3.49718	0.0360497	56269640	56269487	ANKRD55	NM_024669	36162.5	169814	Upstream	56233330	56099679	-
chr6	128484249	128484601	+	39	13	1.76049	0.534075	1.51457	1.65048	13.0028	1.13723	2.71324	0.566499	128484356	128484393	PTPRK	NM_001291983	36174	484441	Within	128520599	127999984	-
chr3	171806949	171807251	+	32	8	1.68367	0.383076	1.87447	2.01037	8.79306	0.948465	1.78529	0.874147	171806950	171807089	TMEM212	NM_001164436	36248	52218	Upstream	171843348	171859318	+
chr12	46231549	46231858	+	43	15	2.21117	0.701995	1.45943	1.59534	15.6574	1.45944	1.9059	1.14351	46231559	46231699	SLC38A1	NM_001278390	36283.5	35979.5	Within	46267987	46195724	-
chr3	33182350	33182654	+	33	12	1.72486	0.570833	1.38702	1.52293	9.35733	1.02328	3.8394	0.0749559	33182352	33182479	SUSD5	NM_015551	36308	32460	Within	33218810	33150042	-
chr3	195953738	195954081	+	32	11	1.48241	0.463767	1.45943	1.59534	8.79306	0.944101	2.42809	0.116806	195953786	195953823	SDHAP1	NR_003264	36369.5	6010.5	Downstream	195990279	195959920	-
chr8	101088348	101088703	+	35	14	1.56658	0.570297	1.26303	1.39894	10.5244	1.28335	3.01459	0.161682	101088619	101088573	FLJ42969	NR_033962	36472.5	12274.5	Downstream	101052053	101076251	+
chr6	22532835	22533282	+	39	10	1.38634	0.323515	1.8625	1.9984	13.0028	0.902708	2.86189	0.260819	22533168	22533100	HDGFL1	NM_138574	36506.5	38606.5	Upstream	22569565	22571665	+
chr3	114779899	114780201	+	32	10	1.68367	0.478844	1.58496	1.72087	8.79306	0.902708	2.56865	0.498516	114780088	114780072	MIR4796	NR_039959	36525	36606	Upstream	114743525	114743444	-
chr11	77375087	77375626	+	47	15	1.38555	0.402443	1.58496	1.72087	18.4719	1.45944	1.24084	1.34199	77375263	77375336	PAK1	NM_001376293	36614.5	53340.5	Within	77411971	77322016	-
chr11	89746657	89747182	+	46	16	1.39223	0.440719	1.46713	1.60303	17.7541	1.66356	1.14351	0.960195	89746862	89746919	TRIM77	NM_001271942	36621.5	29047.5	Downstream	89710298	89717872	+
chr11	100970782	100971101	+	35	12	1.74337	0.543991	1.46949	1.60539	10.5244	1.02328	1.9059	0.638009	100970784	100970922	SNORD13I	NR_145747	36668.5	36563.5	Downstream	100934273	100934378	+
chr1	63404141	63404457	+	33	11	1.65936	0.503393	1.5025	1.6384	9.35733	0.944101	2.86189	0.31522	63404226	63404273	ALG6	NM_013339	36673	34253	Within	63367626	63438552	+
chr11	74529922	74530239	+	34	13	1.70425	0.593042	1.32193	1.45783	9.93457	1.13723	2.42809	0.31522	74530234	74530060	LOC100287896	NM_001319240	36696.5	31547.5	Downstream	74493384	74498533	+
chr1	226272794	226273224	+	35	12	1.29334	0.403566	1.46949	1.60539	10.5244	1.02328	1.34199	1.04997	226273072	226273039	LIN9	NM_001270410	36758	41853	Within	226309767	226231156	-
chr12	50541596	50541907	+	34	12	1.73713	0.557985	1.42884	1.56475	9.93457	1.02328	0.874147	0.791791	50541704	50541727	DIP2B	NM_173602	36767.5	206906	Within	50504984	50748657	+
chr11	114522950	114523272	+	36	14	1.77648	0.628744	1.30256	1.43847	11.1265	1.28335	2.86189	0.260819	114523189	114523135	NXPE1	NM_001367953	36770	4176	Within	114559881	114518935	-
chr11	71619458	71619853	+	35	11	1.40794	0.402714	1.58496	1.72087	10.5244	0.944101	2.03047	0.713092	71619794	71619693	KRTAP5-11	NM_001005405	36780.5	37801.5	Upstream	71582875	71581854	-
chr11	86992296	86992621	+	33	13	1.6134	0.578444	1.28011	1.41601	9.35733	1.13723	1.04997	0.638009	86992325	86992454	FZD4-DT	NR_038905	36838.5	8488.5	Within	86955620	87000947	+
chr1	224150635	224151330	+	68	21	1.55467	0.436954	1.64909	1.785	35.4146	3.05129	4.01668	0.791791	224150934	224150944	FBXO28	NM_015176	36872.5	11064.5	Within	224114110	224162047	+
chr2	234087487	234087846	+	35	10	1.54912	0.402816	1.71049	1.8464	10.5244	0.902708	6.46821	0.161682	234087532	234087669	SPP2	NM_006944	36965.5	10532.5	Downstream	234050701	234077134	+
chr3	182830389	182830780	+	37	11	1.50362	0.406834	1.66297	1.79887	11.7404	0.944101	2.29155	0.713092	182830625	182830603	ATP11B	NM_014616	37081.5	91044.5	Within	182793503	182921629	+
chr5	168269319	168269626	+	33	12	1.708	0.565255	1.38702	1.52293	9.35733	1.02328	5.16739	0.161682	168269384	168269471	CTB-178M22.2	NR_109894	37100.5	39890.5	Upstream	168232372	168229582	-
chr11	129320085	129320481	+	41	17	1.64513	0.620805	1.22239	1.3583	14.3091	1.89401	2.56865	0.260819	129320380	129320322	LOC399975	NR_145484	37119	86506	Upstream	129283164	129233777	-
chr1	168458296	168458692	+	34	11	1.36426	0.401697	1.54432	1.68023	9.93457	0.944101	1.14351	0.43401	168458460	168458490	LOC101928565	NR_125956	37150	5619	Downstream	168495644	168464113	-
chr5	116088625	116088926	+	36	13	1.90042	0.624566	1.4021	1.538	11.1265	1.13723	2.86189	0.0749559	116088924	116088814	ARL14EPL	NM_001195581	37310.5	29645.5	Downstream	116051465	116059130	+
chr6	118819836	118820223	+	35	7	1.43704	0.26157	2.16993	2.30583	10.5244	1.04538	4.01668	0.874147	118820100	118820059	SELENOKP3	NR_037662	37322.5	36611.5	Downstream	118782707	118783418	+
chr3	96397147	96397531	+	35	10	1.44827	0.376591	1.71049	1.8464	10.5244	0.902708	3.66623	0.43401	96397216	96397312	MIR8060	NR_107027	37376	37300	Downstream	96359963	96360039	+
chr11	94166073	94166379	+	32	8	1.66166	0.378068	1.87447	2.01037	8.79306	0.948465	1.14351	1.14351	94166358	94166238	PANX1	NM_015368	37386	15742	Within	94128840	94181968	+
chr3	13655550	13656118	+	50	6	1.39873	0.152758	2.86507	3.00097	20.6796	1.20028	5.37373	1.14351	13655825	13655815	SNORA93	NR_132775	37454	37286	Downstream	13618380	13618548	+
chr5	172416864	172417204	+	34	13	1.58896	0.552924	1.32193	1.45783	9.93457	1.13723	4.76721	0	172417060	172417054	SH3PXD2B	NM_001017995	37491	83536	Within	172454525	172333498	-
chr11	77985530	77985868	+	33	11	1.55135	0.470628	1.5025	1.6384	9.35733	0.944101	0.566499	0.874147	77985722	77985714	KCTD14	NM_023930	37577	30015	Downstream	78023276	78015714	-
chr11	86032025	86032533	+	50	22	1.56394	0.626268	1.14886	1.28477	20.6796	3.39371	0.960195	0.566499	86032418	86032348	PICALM	NM_001206947	37581	75104	Within	86069860	85957175	-
chr5	93543492	93543815	+	32	12	1.5742	0.537255	1.34395	1.47986	8.79306	1.02328	2.56865	0.161682	93543588	93543632	NR2F1-AS1	NR_109818	37666.5	1782.5	Within	93581320	93541871	-
chr11	128170632	128170963	+	35	13	1.68017	0.567959	1.36257	1.49847	10.5244	1.13723	1.24084	0.713092	128170936	128170831	LINC02098	NR_146647	37967.5	70643.5	Upstream	128208765	128241441	+
chr12	108664874	108665176	+	33	12	1.73628	0.574613	1.38702	1.52293	9.35733	1.02328	3.66623	0.0360497	108665129	108665041	CORO1C	NM_001105237	37973	19915	Within	108702998	108645110	-
chr7	92399085	92399451	+	35	14	1.5195	0.553157	1.26303	1.39894	10.5244	1.28335	2.15901	0.161682	92399138	92399221	TMBIM7P	NR_145992	38046	13281	Downstream	92437314	92412549	-
chr1	7902574	7902975	+	34	12	1.34725	0.432751	1.42884	1.56475	9.93457	1.02328	2.29155	0.209662	7902870	7902769	TNFRSF9	NM_001561	38064.5	13095.5	Downstream	7940839	7915870	-
chr1	83960803	83961263	+	44	22	1.51987	0.691618	0.968291	1.1042	16.3466	3.39371	2.42809	0.260819	83961076	83961051	TTLL7	NM_001350214	38099	96010	Within	83999132	83865023	-
chr3	115138362	115138749	+	36	13	1.4781	0.485773	1.4021	1.538	11.1265	1.13723	1.78529	0.638009	115138454	115138517	ZBTB20-AS4	NR_046877	38133.5	35494.5	Downstream	115100422	115103061	+
chr17	60487789	60488319	+	46	20	1.3791	0.545702	1.16227	1.29818	17.7541	2.72907	1.14351	0.713092	60488179	60488098	APPBP2	NM_006380	38188	44897	Within	60526242	60443157	-
chr12	77103586	77103996	+	34	11	1.31767	0.387981	1.54432	1.68023	9.93457	0.944101	3.33222	0.260819	77103693	77103751	E2F7	NM_203394	38222	82541	Upstream	77065569	77021250	-
chr10	103154873	103155285	+	35	12	1.34984	0.421197	1.46949	1.60539	10.5244	1.02328	2.15901	0.31522	103155101	103155066	NT5C2	NM_012229	38227	67063	Within	103193306	103088016	-
chr1	227279933	227280459	+	42	17	1.26875	0.467374	1.25634	1.39224	14.9781	1.89401	1.14351	0.791791	227280148	227280182	CDC42BPA	NM_003607	38296	290332	Within	227318492	226989864	-
chr7	65516596	65516921	+	51	20	2.49344	0.889914	1.30812	1.44403	21.4329	2.72907	1.55585	0	65516784	65516783	LOC101929322	NR_157837	38306.5	24423.5	Within	65555065	65492335	-
chr17	27456216	27456540	+	34	13	1.66743	0.580229	1.32193	1.45783	9.93457	1.13723	3.17136	0.209662	27456378	27456379	TBC1D3P5	NR_033892	38374	24755	Downstream	27418004	27431623	+
chr11	88465981	88466339	+	38	12	1.6866	0.48473	1.58496	1.72087	12.366	1.02328	2.71324	0.874147	88466004	88466121	GRM5-AS1	NR_049724	38415	57894	Upstream	88504575	88524054	+
chr8	63207200	63207637	+	39	16	1.41806	0.529468	1.23447	1.37037	13.0028	1.66356	3.01459	0.161682	63207517	63207455	YTHDF3	NM_001277814	38416.5	5369.5	Within	63169002	63212788	+
chr6	132474049	132474561	+	46	15	1.42758	0.423665	1.55459	1.69049	17.7541	1.45944	2.86189	0.566499	132474404	132474339	STX7	NM_001326578	38478	28437	Within	132512783	132445868	-
chr17	35050544	35050871	+	34	12	1.65213	0.530683	1.42884	1.56475	9.93457	1.02328	1.55585	0.566499	35050856	35050748	RFFL	NR_037713	38518.5	44718.5	Within	35089226	35005989	-
chr12	40117545	40117851	+	34	14	1.76551	0.661619	1.22239	1.3583	9.93457	1.28335	3.01459	0.0360497	40117560	40117656	LINC02471	NR_146526	38540	50149	Upstream	40156238	40167847	+
chr11	112125273	112125589	+	32	9	1.60907	0.411867	1.72247	1.85837	8.79306	0.902708	1.44698	1.04997	112125580	112125428	IL18	NM_001243211	38663	17828	Downstream	112164094	112143259	-
chr17	47362484	47362806	+	33	12	1.62844	0.538923	1.38702	1.52293	9.35733	1.02328	2.56865	0.209662	47362499	47362635	EFCAB13	NM_001195192	38691	68065	Within	47323954	47430710	+
chr11	103130720	103131033	+	33	13	1.67526	0.600621	1.28011	1.41601	9.35733	1.13723	1.44698	0.638009	103130798	103130840	DCUN1D5	NM_032299	38716.5	80191.5	Upstream	103092160	103050685	-
chr11	110054498	110054813	+	34	12	1.71507	0.550899	1.42884	1.56475	9.93457	1.02328	1.66861	0.874147	110054680	110054669	ZC3H12C	NM_033390	38735.5	117186	Upstream	110093391	110171841	+
chr5	139332321	139332666	+	35	12	1.61199	0.502995	1.46949	1.60539	10.5244	1.02328	4.01668	0.372931	139332600	139332532	MATR3	NM_001194956	38744.5	816.5	Downstream	139293749	139331677	+
chr8	32760421	32760800	+	47	16	1.97048	0.610495	1.4975	1.6334	18.4719	1.66356	0.43401	0.260819	32760663	32760627	NRG1	NM_001322197	38776.5	13433.5	Within	32721834	32774044	+
chr11	102148977	102149508	+	46	24	1.3765	0.653609	0.910733	1.04664	17.7541	4.13565	0.791791	0.791791	102149327	102149295	YAP1	NM_001195044	38796.5	84181.5	Within	102110446	102233424	+
chr11	118115725	118116134	+	36	11	1.39859	0.388929	1.62449	1.7604	11.1265	0.944101	1.78529	0.960195	118115928	118115932	TMPRSS4	NM_019894	38852.5	5960.5	Within	118077077	118121890	+
chr8	91141349	91141651	+	32	10	1.68367	0.478844	1.58496	1.72087	8.79306	0.902708	4.76721	0.260819	91141643	91141534	LRRC69	NM_001129890	38882	77736	Within	91102618	91219236	+
chr7	104168784	104169263	+	40	10	1.3269	0.301902	1.89812	2.03402	13.6506	0.902708	3.49718	0.713092	104169116	104169063	ORC5	NM_002553	38989.5	42683.5	Within	104208013	104126340	-
chr11	101877324	101877727	+	38	16	1.49827	0.574138	1.19794	1.33384	12.366	1.66356	1.14351	0.43401	101877462	101877501	ANGPTL5	NM_178127	38996.5	13147.5	Downstream	101916522	101890673	-
chr12	40947201	40947513	+	32	11	1.6297	0.509847	1.45943	1.59534	8.79306	0.944101	1.66861	0.43401	40947442	40947403	CNTN1	NM_175038	39001	125054	Within	40908356	41072411	+
chr5	53028200	53028539	+	33	11	1.54677	0.469239	1.5025	1.6384	9.35733	0.944101	2.42809	0.498516	53028434	53028381	ITGA2	NR_073104	39018.5	66409.5	Within	52989351	53094779	+
chr11	76830771	76831090	+	33	13	1.64375	0.589324	1.28011	1.41601	9.35733	1.13723	1.55585	0.31522	76830942	76830937	TSKU	NM_001318477	39179.5	32776.5	Downstream	76791751	76798154	+
chr17	46322283	46322704	+	48	16	1.81164	0.549591	1.52725	1.66315	19.1989	1.66356	0.960195	0.874147	46322480	46322525	ARL17B	NM_001352769	39293.5	37218.5	Within	46361787	46285275	-
chr1	50929166	50929531	+	35	12	1.52366	0.475433	1.46949	1.60539	10.5244	1.02328	2.15901	0.498516	50929356	50929351	CDKN2C	NM_001262	39345.5	45285.5	Upstream	50968694	50974634	+
chr8	102164579	102164985	+	34	12	1.33066	0.427422	1.42884	1.56475	9.93457	1.02328	3.17136	0.31522	102164681	102164761	MIR5680	NR_049859	39351	39267	Downstream	102125431	102125515	+
chr6	160624598	160625226	+	55	20	1.3916	0.460545	1.41504	1.55094	24.529	2.72907	0.874147	1.34199	160625010	160624940	LPA	NM_005577	39363	93431	Within	160664275	160531481	-
chr11	108048222	108048526	+	32	11	1.67259	0.523264	1.45943	1.59534	8.79306	0.944101	1.04997	0.960195	108048509	108048380	CUL5	NM_003478	39477	59385	Within	108008897	108107759	+
chr8	43331715	43332133	+	38	14	1.44451	0.484343	1.37851	1.51442	12.366	1.28335	2.71324	0.209662	43331818	43331908	POTEA	NM_001005365	39483	31261	Within	43292441	43363185	+
chr11	111641819	111642162	+	36	13	1.66771	0.548088	1.4021	1.538	11.1265	1.13723	1.9059	0.874147	111641846	111641969	SIK2	NM_015191	39542.5	88864.5	Within	111602448	111730855	+
chr1	181134751	181135084	+	34	4	1.62236	0.173707	2.80735	2.94326	9.93457	1.72316	5.16739	0.638009	181134862	181134892	LINC01732	NR_125966	39565.5	47288.5	Upstream	181174483	181182206	+
chr11	111579951	111580335	+	36	13	1.48965	0.489569	1.4021	1.538	11.1265	1.13723	1.66861	0.960195	111580191	111580147	LAYN	NM_001258391	39636	18398	Downstream	111540507	111561745	+
chr14	19261782	19262185	+	43	14	1.69542	0.502371	1.55254	1.68845	15.6574	1.28335	1.66861	0.498516	19261822	19261946	BMS1P22	NR_133911	39719.5	54930.5	Upstream	19301703	19316914	+
chr11	102386943	102387395	+	48	17	1.68739	0.543891	1.44478	1.58069	19.1989	1.89401	1.66861	0.713092	102386958	102387113	BIRC2	NM_001256163	39796	8499	Downstream	102347373	102378670	+
chr6	41880941	41881267	+	34	12	1.6572	0.53231	1.42884	1.56475	9.93457	1.02328	3.49718	0.209662	41880986	41881065	MED20	NM_001305456	39839	24248	Downstream	41920943	41905352	-
chr6	137084859	137085189	+	34	13	1.63711	0.56968	1.32193	1.45783	9.93457	1.13723	1.66861	0.260819	137085158	137085081	IL20RA	NM_014432	39844	85054	Upstream	137045180	136999970	-
chr8	109603154	109603537	+	35	13	1.45205	0.490847	1.36257	1.49847	10.5244	1.13723	2.56865	0.372931	109603210	109603314	SYBU	NM_001099756	39844.5	29170.5	Within	109643190	109574175	-
chr11	128482251	128482556	+	32	10	1.6671	0.474134	1.58496	1.72087	8.79306	0.902708	2.15901	0.791791	128482303	128482377	ETS1	NM_001162422	39906.5	23643.5	Within	128522310	128458760	-
chr1	235812945	235813253	+	32	11	1.65087	0.516468	1.45943	1.59534	8.79306	0.944101	2.56865	0.638009	235813129	235813106	MIR1537	NR_031718	39961	39900	Downstream	235853060	235852999	-
chr5	96975979	96976479	+	45	16	1.43006	0.462755	1.4361	1.572	17.0455	1.66356	2.71324	0.43401	96976319	96976256	LNPEP	NM_005575	40150	61283	Within	96936079	97037512	+
chr3	17702585	17702970	+	39	14	1.60959	0.525858	1.41504	1.55094	13.0028	1.28335	2.86189	0.116806	17702600	17702740	LOC105376975	NR_135536	40165.5	42884.5	Upstream	17742943	17745662	+
chr3	146210112	146210626	+	48	18	1.48385	0.50642	1.36678	1.50269	19.1989	2.14929	3.8394	0.31522	146210430	146210418	PLSCR4	NM_001128305	40246	18034	Within	146250615	146192335	-
chr3	194446462	194446892	+	40	15	1.4781	0.504457	1.35755	1.49346	13.6506	1.45944	2.71324	0.260819	194446772	194446736	ATP13A3	NR_164666	40325	38135	Within	194487002	194408542	-
chr12	62219859	62220206	+	32	9	1.46532	0.375072	1.72247	1.85837	8.79306	0.902708	3.8394	0.31522	62219905	62219983	MIR6125	NR_106740	40325.5	40421.5	Upstream	62260358	62260454	+
chr7	131150075	131150459	+	35	9	1.44827	0.338932	1.848	1.9839	10.5244	0.902708	3.01459	0.791791	131150231	131150237	LINC-PINT	NR_015431	40351	206108	Upstream	131109916	130944159	-
chr3	142538167	142538539	+	36	15	1.5377	0.583109	1.20945	1.34536	11.1265	1.45944	2.71324	0.161682	142538323	142538351	ATR	NM_001354579	40380	89119	Within	142578733	142449234	-
chr12	18130409	18130777	+	37	14	1.59759	0.550151	1.34104	1.47694	11.7404	1.28335	1.66861	0.498516	18130660	18130612	RERGL	NR_104413	40400	49725	Upstream	18090193	18080868	-
chr9	6055873	6056182	+	32	11	1.64552	0.514797	1.45943	1.59534	8.79306	0.944101	3.8394	0.116806	6056050	6056027	RANBP6	NM_012416	40403.5	45003.5	Upstream	6015624	6011024	-
chr13	95000298	95000630	+	35	13	1.67511	0.566248	1.36257	1.49847	10.5244	1.13723	4.96521	0	95000341	95000403	LINC00557	NR_047487	40424	39145	Downstream	94960040	94961319	+
chr11	95190458	95190829	+	34	16	1.45619	0.623659	1.04182	1.17772	9.93457	1.66356	1.44698	1.04997	95190494	95190646	SESN3	NM_144665	40558.5	25131.5	Within	95231202	95165512	-
chr11	76901321	76901634	+	32	9	1.62449	0.415814	1.72247	1.85837	8.79306	0.902708	1.04997	1.14351	76901388	76901437	ACER3	NM_001300953	40560.5	125320	Within	76860917	77026797	+
chr11	94808898	94809202	+	33	12	1.72486	0.570833	1.38702	1.52293	9.35733	1.02328	1.34199	0.638009	94809194	94809078	AMOTL1	NM_001301007	40695	67698	Within	94768355	94876748	+
chr3	128426311	128426711	+	38	11	1.50951	0.39768	1.70044	1.83634	12.366	0.944101	4.38366	0.0749559	128426668	128426524	DNAJB8	NM_153330	40737	35925	Downstream	128467248	128462436	-
chr12	42366687	42367136	+	44	12	1.55711	0.386488	1.79141	1.92732	16.3466	1.02328	1.66861	1.14351	42367108	42366921	PPHLN1	NM_001364830	40745.5	33557.5	Within	42326166	42400469	+
chr5	38886717	38887097	+	40	13	1.67259	0.494722	1.5502	1.6861	13.6506	1.13723	2.71324	0.116806	38887034	38886965	OSMR	NM_001323505	40896	48734	Within	38846011	38935641	+
chr22	21236786	21237129	+	37	14	1.71404	0.590249	1.34104	1.47694	11.7404	1.28335	0.874147	0.874147	21236970	21236956	GGT2	NM_001351304	40904.5	28985.5	Within	21277862	21207972	-
chr3	32726093	32726425	+	33	10	1.57939	0.435575	1.62803	1.76394	9.35733	0.902708	3.01459	0.43401	32726399	32726298	CNOT10	NM_015442	41072	47616	Within	32685187	32773875	+
chr7	120909488	120909886	+	36	12	1.43725	0.436013	1.50901	1.64492	11.1265	1.02328	2.42809	0.498516	120909790	120909714	ING3	NM_198267	41089	47293	Upstream	120950776	120956980	+
chr17	29888860	29889409	+	44	13	1.27348	0.34243	1.6845	1.8204	16.3466	1.13723	1.14351	0.960195	29889138	29889132	SSH2	NM_001282130	41093.5	215296	Within	29930228	29673838	-
chr11	71494146	71494451	+	33	12	1.7192	0.568961	1.38702	1.52293	9.35733	1.02328	3.01459	0.116806	71494372	71494334	NADSYN1	NM_018161	41096.5	7517.5	Within	71453202	71501816	+
chr1	230937545	230937982	+	42	14	1.52715	0.463285	1.51937	1.65528	14.9781	1.28335	3.8394	0.638009	230937962	230937819	TTC13	NM_024525	41097.5	31521.5	Within	230978861	230906242	-
chr17	27376522	27377003	+	49	18	1.61869	0.541164	1.39593	1.53183	19.9349	2.14929	2.56865	0.31522	27376662	27376726	TBC1D3P5	NR_033892	41241.5	54860.5	Upstream	27418004	27431623	+
chr4	8633966	8634278	+	32	11	1.6297	0.509847	1.45943	1.59534	8.79306	0.944101	1.14351	0.260819	8633972	8634118	CPZ	NM_001014447	41358	14370	Downstream	8592764	8619752	+
chr8	33641117	33641833	+	62	22	1.37591	0.444336	1.45372	1.58962	30.2435	3.39371	1.04997	1.44698	33641192	33641471	DUSP26	NM_001305115	41369	50146	Upstream	33600106	33591329	-
chr5	140401424	140401729	+	41	15	2.13598	0.711202	1.39232	1.52822	14.3091	1.45944	4.76721	0	140401712	140401577	SLC4A9	NM_001258428	41383.5	26436.5	Downstream	140360193	140375140	+
chr8	126283936	126284251	+	33	10	1.66462	0.459083	1.62803	1.76394	9.35733	0.902708	3.17136	0.260819	126284028	126284065	LOC101927657	NR_125421	41400.5	45439.5	Upstream	126325494	126329533	+
chr17	29719867	29720184	+	32	12	1.604	0.547423	1.34395	1.47986	8.79306	1.02328	2.15901	0.498516	29719880	29720000	SSH2	NM_001282131	41406.5	46187.5	Within	29761432	29673838	-
chr6	113474700	113475073	+	37	13	1.57618	0.504006	1.44057	1.57648	11.7404	1.13723	2.71324	0.498516	113474932	113474886	LINC02518	NR_149098	41439.5	46347.5	Upstream	113433447	113428539	-
chr2	118046678	118047212	+	43	11	1.2795	0.297888	1.87447	2.01037	15.6574	0.944101	3.01459	0.43401	118046920	118046925	INSIG2	NM_001321330	41472	63086	Upstream	118088417	118110031	+
chr1	92442207	92442710	+	49	20	1.54789	0.574994	1.25154	1.38744	19.9349	2.72907	3.33222	0.116806	92442550	92442506	GFI1	NM_001127215	41495.5	30585.5	Downstream	92483954	92473044	-
chr12	15923723	15924076	+	34	12	1.53044	0.491596	1.42884	1.56475	9.93457	1.02328	2.29155	0.161682	15923728	15923873	STRAP	NM_007178	41513.5	20423.5	Downstream	15882386	15903476	+
chr8	65592442	65592828	+	35	13	1.44077	0.487032	1.36257	1.49847	10.5244	1.13723	3.01459	0.0749559	65592507	65592606	ARMC1	NM_018120	41542	9822	Downstream	65634177	65602457	-
chr1	234687600	234688151	+	48	20	1.38421	0.524904	1.22239	1.3583	19.1989	2.72907	1.66861	0.566499	234687849	234687865	LOC101927787	NR_125944	41587.5	26951.5	Downstream	234646288	234660924	+
chr11	93703126	93703533	+	37	17	1.44451	0.604026	1.078	1.21391	11.7404	1.89401	0.874147	1.04997	93703350	93703354	CEP295	NM_033395	41648.5	27028.5	Within	93661681	93730358	+
chr2	226100939	226101337	+	36	11	1.43725	0.399679	1.62449	1.7604	11.1265	0.944101	3.8394	0.43401	226101070	226101132	LOC646736	NR_046102	41655	78924	Upstream	226142793	226180062	+
chr7	148739438	148739763	+	32	10	1.56451	0.444957	1.58496	1.72087	8.79306	0.902708	2.42809	0.209662	148739616	148739590	CUL1	NM_001370660	41845.5	61509.5	Within	148697755	148801110	+
chr1	108201841	108202256	+	37	15	1.41666	0.52269	1.24793	1.38383	11.7404	1.45944	1.78529	0	108201946	108202026	NBPF4	NM_001143989	42032.5	21291.5	Downstream	108244081	108223340	-
chr12	20852612	20852953	+	35	12	1.6309	0.508895	1.46949	1.60539	10.5244	1.02328	2.03047	0.43401	20852720	20852744	SLCO1B3	NM_019844	42078.5	64126.5	Within	20810704	20916909	+
chr2	188831993	188832433	+	36	6	1.30006	0.197197	2.4021	2.538	11.1265	1.20028	4.01668	0.638009	188832122	188832167	DIRC1	NR_161166	42090	98476	Upstream	188790123	188733737	-
chr3	149033472	149033830	+	33	6	1.46468	0.242365	2.28011	2.41601	9.35733	1.20028	1.66861	1.34199	149033528	149033644	GYG1	NM_004130	42112	1876	Downstream	148991539	149031775	+
chr1	226450122	226450429	+	32	11	1.65624	0.51815	1.45943	1.59534	8.79306	0.944101	2.71324	0.372931	226450196	226450249	PARP1	NM_001618	42182.5	89585.5	Upstream	226408093	226360690	-
chr3	57798268	57798726	+	47	24	1.63059	0.757787	0.941106	1.07701	18.4719	4.13565	1.9059	0.260819	57798590	57798552	SLMAP	NM_001304420	42189	131506	Within	57756308	57930003	+
chr11	105181793	105182507	+	67	23	1.49104	0.465834	1.5025	1.6384	34.5364	3.75544	2.56865	0.791791	105182228	105182167	CARD18	NM_021571	42381	44436	Upstream	105139769	105137714	-
chr11	129418142	129418466	+	33	12	1.61838	0.535596	1.38702	1.52293	9.35733	1.02328	3.17136	0.372931	129418308	129418308	BARX2	NM_003658	42457	33975	Within	129375847	129452279	+
chr11	95832816	95833126	+	35	12	1.79399	0.559785	1.46949	1.60539	10.5244	1.02328	1.34199	1.04997	95832822	95832957	CEP57	NM_014679	42474	278	Downstream	95790497	95832693	+
chr1	120391365	120391727	+	35	4	1.53629	0.159791	2.848	2.9839	10.5244	1.72316	2.56865	1.14351	120391616	120391561	PFN1P2	NR_003242	42563	40657	Downstream	120434109	120432203	-
chr11	102274727	102275113	+	35	13	1.44077	0.487032	1.36257	1.49847	10.5244	1.13723	0.43401	0.960195	102274978	102274919	BIRC3	NM_001165	42563	64483	Upstream	102317483	102339403	+
chr21	9029980	9030427	+	41	18	1.45743	0.582326	1.14439	1.28029	14.3091	2.14929	0.161682	0.638009	9030173	9030196	MIR10396B	NR_162111	42588.5	42539.5	Downstream	8987615	8987664	+
chr7	77738870	77739233	+	37	14	1.6196	0.557728	1.34104	1.47694	11.7404	1.28335	4.1981	0.116806	77739182	77739117	RSBN1L	NM_198467	42593.5	43970.5	Within	77696458	77783022	+
chr1	46090153	46090706	+	46	17	1.32174	0.444555	1.38466	1.52057	17.7541	1.89401	3.66623	0.713092	46090494	46090456	PIK3R3	NM_001328649	42606.5	50290.5	Within	46133036	46040139	-
chr11	125453397	125453729	+	33	11	1.57939	0.479133	1.5025	1.6384	9.35733	0.944101	1.9059	0.638009	125453709	125453565	FEZ1	NM_005103	42702	10683	Within	125496265	125442880	-
chr12	45258499	45259049	+	46	17	1.32895	0.44698	1.38466	1.52057	17.7541	1.89401	2.42809	0.638009	45258675	45258770	PLEKHA8P1	NR_037144	42768	85741	Upstream	45216006	45173033	-
chr12	47036918	47037404	+	51	19	1.66743	0.565352	1.37851	1.51442	21.4329	2.42804	1.14351	0.874147	47037050	47037095	AMIGO2	NM_181847	42790	38545	Downstream	47079951	47075706	-
chr6	27089826	27090135	+	39	14	2.00548	0.655196	1.41504	1.55094	13.0028	1.28335	5.58425	0.260819	27089832	27089991	H2BC11	NM_021058	42814.5	42334.5	Downstream	27132795	27132315	-
chr5	177175745	177176134	+	35	12	1.42965	0.446101	1.46949	1.60539	10.5244	1.02328	3.66623	0.31522	177175772	177175918	NSD1	NM_172349	42861.5	124274	Within	177133078	177300213	+
chr5	56190270	56190599	+	34	12	1.64209	0.527457	1.42884	1.56475	9.93457	1.02328	4.01668	0.43401	56190420	56190441	ANKRD55	NM_024669	42895.5	90755.5	Within	56233330	56099679	-
chr1	99221139	99221504	+	38	12	1.65426	0.475433	1.58496	1.72087	12.366	1.02328	4.38366	0.161682	99221258	99221305	PLPPR4	NM_014839	42969.5	88260.5	Upstream	99264291	99309582	+
chr12	112834280	112834783	+	42	14	1.32677	0.402496	1.51937	1.65528	14.9781	1.28335	4.57336	0.209662	112834620	112834539	RPH3A	NM_001347953	42994.5	64347.5	Within	112791537	112898879	+
chr5	127030280	127030659	+	37	12	1.55123	0.457871	1.54749	1.68339	11.7404	1.02328	2.71324	0.566499	127030642	127030486	C5orf63	NM_001164479	43022.5	12087.5	Downstream	127073492	127042557	-
chr3	171767176	171767503	+	34	11	1.65213	0.486459	1.54432	1.68023	9.93457	0.944101	2.71324	0.31522	171767271	171767334	PLD1	NM_002662	43143.5	166936	Within	171810483	171600403	-
chr5	86663544	86663901	+	35	10	1.5578	0.405073	1.71049	1.8464	10.5244	0.902708	4.38366	0.372931	86663626	86663710	SNORD138	NR_145802	43217.5	43154.5	Downstream	86620505	86620568	+
chr12	42440110	42440634	+	41	16	1.24327	0.44156	1.30485	1.44076	14.3091	1.66356	2.03047	0.566499	42440278	42440336	PRICKLE1	NM_001144881	43243	16384	Downstream	42483615	42456756	-
chr1	71793528	71793984	+	43	16	1.49836	0.507407	1.37197	1.50787	15.6574	1.66356	4.57336	0	71793666	71793712	NEGR1-IT1	NR_046218	43256	475	Downstream	71837012	71794231	-
chr3	158149558	158149876	+	33	10	1.64892	0.454752	1.62803	1.76394	9.35733	0.902708	4.01668	0.31522	158149658	158149678	SHOX2	NM_001163678	43297	53813	Upstream	158106420	158095904	-
chr20	34216818	34217211	+	35	11	1.4151	0.404764	1.58496	1.72087	10.5244	0.944101	2.15901	0.372931	34216936	34216980	ASIP	NM_001672	43349.5	52327.5	Upstream	34260364	34269342	+
chr20	49670236	49670556	+	32	11	1.58896	0.4971	1.45943	1.59534	8.79306	0.944101	1.9059	0.372931	49670544	49670446	B4GALT5	NM_004776	43482	37451	Within	49713878	49632945	-
chr17	60643530	60643865	+	42	16	1.99213	0.690679	1.3388	1.47471	14.9781	1.66356	2.29155	0.43401	60643556	60643649	PPM1D	NM_003620	43505.5	22581.5	Within	60600192	60666279	+
chr6	117631586	117631920	+	34	12	1.6175	0.519561	1.42884	1.56475	9.93457	1.02328	3.66623	0.31522	117631807	117631785	LOC101927919	NR_110854	43531	41059	Downstream	117675284	117672812	-
chr11	104652708	104653088	+	37	14	1.54714	0.532777	1.34104	1.47694	11.7404	1.28335	2.56865	0.638009	104652874	104652906	LINC02552	NR_120585	43596	84410	Upstream	104609302	104568488	-
chr17	51216158	51216585	+	40	16	1.48849	0.541868	1.27009	1.40599	13.6506	1.66356	2.86189	0.209662	51216504	51216396	MBTD1	NM_017643	43677.5	38947.5	Within	51260049	51177424	-
chr1	246480449	246480768	+	32	8	1.59394	0.362661	1.87447	2.01037	8.79306	0.948465	3.17136	1.04997	246480675	246480636	LINC01743	NR_040002	43678.5	35429.5	Downstream	246524287	246516038	-
chr3	152791209	152791627	+	42	13	1.59656	0.449747	1.61891	1.75481	14.9781	1.13723	2.56865	0.31522	152791510	152791442	P2RY1	NM_002563	43712	50021	Upstream	152835130	152841439	+
chr11	73420224	73420689	+	43	16	1.46936	0.497586	1.37197	1.50787	15.6574	1.66356	2.56865	0.498516	73420328	73420443	RELT	NM_032871	43789.5	22982.5	Downstream	73376667	73397474	+
chr12	41807850	41808159	+	32	7	1.64552	0.327598	2.04439	2.1803	8.79306	1.04538	4.01668	0.713092	41807854	41808017	LINC02400	NR_135040	43816.5	42423.5	Downstream	41764188	41765581	+
chr3	161177224	161177581	+	36	12	1.60231	0.486087	1.50901	1.64492	11.1265	1.02328	2.86189	0.260819	161177458	161177441	NMD3	NM_015938	43886.5	74604.5	Upstream	161221289	161252007	+
chr11	105653742	105654226	+	39	14	1.28036	0.418296	1.41504	1.55094	13.0028	1.28335	0.874147	0.960195	105653998	105653989	GRIA4	NM_001077244	43912	259522	Within	105610072	105913506	+
chr17	17032031	17032469	+	37	10	1.34227	0.330162	1.7885	1.9244	11.7404	0.902708	3.01459	0.43401	17032305	17032257	LINC02090	NR_146886	43922	42074	Downstream	16988328	16990176	+
chr17	29885921	29886230	+	32	11	1.64552	0.514797	1.45943	1.59534	8.79306	0.944101	1.44698	0.498516	29885998	29886055	SSH2	NM_001282130	44152.5	212238	Within	29930228	29673838	-
chr13	109830555	109831051	+	43	17	1.37753	0.495643	1.28951	1.42541	15.6574	1.89401	3.66623	0.161682	109830746	109830808	IRS2	NM_003749	44220	78109	Upstream	109786583	109752694	-
chr2	60925672	60926008	+	33	11	1.56058	0.473429	1.5025	1.6384	9.35733	0.944101	4.01668	0.116806	60925702	60925847	REL	NM_002908	44267	5772	Within	60881573	60931612	+
chr1	229130313	229130656	+	34	13	1.57506	0.548088	1.32193	1.45783	9.93457	1.13723	2.71324	0.209662	229130528	229130488	MIR4454	NR_039659	44316.5	44197.5	Downstream	229174801	229174682	-
chr8	125135921	125136558	+	49	14	1.22228	0.317826	1.73697	1.87287	19.9349	1.28335	2.42809	0.874147	125136240	125136215	NSMCE2	NM_001349487	44417.5	46332.5	Within	125091822	125182572	+
chr11	83330685	83331144	+	44	14	1.52319	0.441079	1.58496	1.72087	16.3466	1.28335	3.49718	0.566499	83330792	83330858	CCDC90B	NM_001286116	44507.5	71822.5	Upstream	83286407	83259092	-
chr18	22373225	22373582	+	34	11	1.51329	0.44558	1.54432	1.68023	9.93457	0.944101	2.71324	0.43401	22373271	22373390	CTAGE1	NM_172241	44511.5	40194.5	Downstream	22417915	22413598	-
chr13	75594094	75594427	+	35	12	1.67008	0.521121	1.46949	1.60539	10.5244	1.02328	2.86189	0.372931	75594363	75594282	UCHL3	NM_006002	44511.5	11759.5	Within	75549749	75606020	+
chr12	51173349	51173699	+	36	12	1.63436	0.495809	1.50901	1.64492	11.1265	1.02328	0.874147	0.638009	51173557	51173538	POU6F1	NM_001330422	44538	13411	Downstream	51218062	51186935	-
chr11	87082201	87082871	+	73	28	1.73125	0.604345	1.35147	1.48738	39.8993	5.82709	2.56865	0.566499	87082861	87082511	TMEM135	NM_022918	44603	246288	Within	87037933	87328824	+
chr6	134434079	134434447	+	33	9	1.42488	0.353668	1.76553	1.90144	9.35733	0.902708	2.03047	0.498516	134434236	134434242	CT69	NR_125852	44634	5234	Within	134478897	134429029	-
chr5	87368076	87368403	+	34	12	1.65213	0.530683	1.42884	1.56475	9.93457	1.02328	3.49718	0.372931	87368224	87368229	CCNH	NR_157068	44690.5	56769.5	Within	87412930	87311470	-
chr11	128163801	128164181	+	36	13	1.50533	0.494722	1.4021	1.538	11.1265	1.13723	1.34199	0.791791	128164024	128163995	LINC02098	NR_146647	44774	77450	Upstream	128208765	128241441	+
chr7	23445425	23445732	+	33	11	1.708	0.51815	1.5025	1.6384	9.35733	0.944101	4.38366	0.372931	23445427	23445506	RPS2P32	NR_026676	44808.5	45833.5	Upstream	23490387	23491412	+
chr11	82778525	82778826	+	41	15	2.16436	0.720653	1.39232	1.52822	14.3091	1.45944	2.71324	0.638009	82778724	82778706	FAM181B	NM_175885	44811.5	48736.5	Upstream	82733864	82729939	-
chr6	28028326	28028626	+	32	7	1.69489	0.337426	2.04439	2.1803	8.79306	1.04538	3.01459	0.713092	28028616	28028488	OR1F12	NM_001355425	44839	45853	Upstream	28073315	28074329	+
chr13	80294595	80295041	+	37	12	1.31819	0.389088	1.54749	1.68339	11.7404	1.02328	2.29155	0.43401	80294882	80294840	SPRY2	NM_001318538	44841	41158	Downstream	80339659	80335976	-
chr11	130115256	130115585	+	33	12	1.59379	0.527457	1.38702	1.52293	9.35733	1.02328	1.24084	0.713092	130115312	130115371	APLP2	NM_001243299	44853.5	29390.5	Within	130070567	130144811	+
chr11	83238342	83238857	+	44	14	1.35756	0.393117	1.58496	1.72087	16.3466	1.28335	1.14351	1.24084	83238556	83238582	ANKRD42	NM_001300972	44888.5	17499.5	Within	83193711	83256099	+
chr12	28235595	28235952	+	34	12	1.51329	0.486087	1.42884	1.56475	9.93457	1.02328	2.71324	0.43401	28235910	28235794	LOC729291	NR_148936	45035.5	50149.5	Upstream	28190738	28185624	-
chr3	28286492	28286832	+	36	12	1.68243	0.510392	1.50901	1.64492	11.1265	1.02328	3.01459	0.638009	28286794	28286663	CMC1	NR_138585	45044	38465	Within	28241618	28325127	+
chr13	90185816	90186309	+	43	19	1.38591	0.557324	1.1375	1.27341	15.6574	2.42804	3.01459	0.161682	90186154	90186097	MIR622	NR_030754	45118.5	45214.5	Upstream	90231181	90231277	+
chr3	197836109	197836667	+	48	17	1.36685	0.440571	1.44478	1.58069	19.1989	1.89401	3.17136	0.498516	197836316	197836368	LRCH3	NM_001363887	45163	52046	Within	197791225	197888434	+
chr6	135284166	135284544	+	34	12	1.42922	0.459083	1.42884	1.56475	9.93457	1.02328	2.03047	0.31522	135284510	135284412	MIR548A2	NR_030317	45196	45099	Downstream	135239159	135239256	+
chr11	117779382	117779703	+	35	12	1.73251	0.540602	1.46949	1.60539	10.5244	1.02328	4.01668	0.498516	117779396	117779498	FXYD2	NM_001680	45201.5	40513.5	Downstream	117824744	117820056	-
chr18	22741326	22741708	+	40	17	1.66383	0.643557	1.18763	1.32353	13.6506	1.89401	3.8394	0	22741516	22741519	LOC101927571	NR_110782	45320	18027	Within	22786837	22723490	-
chr7	144309998	144310578	+	57	22	1.56156	0.548525	1.33442	1.47032	26.1246	3.39371	1.44698	0.498516	144310075	144310273	ARHGEF35-AS1	NR_126022	45430	58902	Within	144355718	144251386	-
chr3	47209774	47210078	+	33	12	1.72486	0.570833	1.38702	1.52293	9.35733	1.02328	3.17136	0.116806	47209958	47209939	KIF9-AS1	NR_033373	45557	34190	Within	47164369	47244116	+
chr3	32905820	32906136	+	32	8	1.60907	0.366104	1.87447	2.01037	8.79306	0.948465	3.66623	0.43401	32905932	32905959	CCR4	NM_005508	45665	50369	Upstream	32951643	32956347	+
chr17	60346294	60346610	+	33	12	1.65936	0.549156	1.38702	1.52293	9.35733	1.02328	1.14351	0.713092	60346438	60346446	USP32	NM_032582	45681	169125	Within	60392133	60177327	-
chr12	47125012	47125579	+	49	23	1.37317	0.586606	1.05889	1.1948	19.9349	3.75544	1.24084	0.638009	47125292	47125284	PCED1B	NM_001281429	45693.5	111368	Within	47079602	47236663	+
chr1	243871550	243871852	+	32	11	1.68367	0.526729	1.45943	1.59534	8.79306	0.944101	1.9059	0.498516	243871772	243871732	LINC02774	NR_033883	45700	175617	Upstream	243917401	244047318	+
chr11	74903181	74903527	+	35	12	1.60733	0.501541	1.46949	1.60539	10.5244	1.02328	1.04997	1.04997	74903444	74903391	XRRA1	NM_182969	45737	63125	Within	74949091	74840229	-
chr7	102794453	102795096	+	48	19	1.18616	0.427311	1.29278	1.42869	19.1989	2.42804	2.03047	0.31522	102794780	102794775	FAM185A	NR_146986	45776.5	55931.5	Within	102748998	102850706	+
chr11	72388715	72389076	+	35	12	1.54054	0.480701	1.46949	1.60539	10.5244	1.02328	1.24084	0.638009	72388942	72388916	CLPB	NM_001258394	45788.5	96470.5	Within	72434684	72292425	-
chr3	29326622	29327136	+	43	5	1.32928	0.140672	2.87447	3.01037	15.6574	1.42213	2.86189	2.15901	29326888	29326887	RBMS3-AS3	NR_109804	45940	62686	Upstream	29280939	29264193	-
chr1	96767389	96767780	+	37	15	1.50362	0.554774	1.24793	1.38383	11.7404	1.45944	2.03047	0.161682	96767573	96767567	PTBP2	NM_001300988	45980.5	47464.5	Within	96721604	96815049	+
chr11	110139234	110139578	+	35	10	1.61667	0.420381	1.71049	1.8464	10.5244	0.902708	0.960195	1.24084	110139374	110139382	ZC3H12C	NM_033390	46015	32435	Within	110093391	110171841	+
chr3	153716313	153716702	+	33	10	1.34796	0.371751	1.62803	1.76394	9.35733	0.902708	2.56865	0.372931	153716554	153716517	LINC02006	NR_146713	46018.5	332958	Within	153762526	153383549	-
chr13	77280827	77281152	+	32	11	1.56451	0.489453	1.45943	1.59534	8.79306	0.944101	2.56865	0.498516	77281028	77281022	MYCBP2	NM_015057	46104.5	236334	Within	77327094	77044656	-
chr3	131335132	131335511	+	36	13	1.5093	0.496027	1.4021	1.538	11.1265	1.13723	2.42809	0.209662	131335190	131335280	LOC339874	NR_038976	46153.5	10230.5	Within	131381475	131325091	-
chr1	227272175	227272482	+	34	12	1.75976	0.565255	1.42884	1.56475	9.93457	1.02328	1.55585	0.566499	227272188	227272307	CDC42BPA	NM_003607	46163.5	282464	Within	227318492	226989864	-
chr1	228254164	228254508	+	33	12	1.52429	0.504457	1.38702	1.52293	9.35733	1.02328	2.29155	0.209662	228254478	228254380	OBSCN	NM_052843	46293	106914	Within	228208043	228361250	+
chr5	34235759	34236146	+	35	14	1.43704	0.523141	1.26303	1.39894	10.5244	1.28335	1.9059	0.161682	34235868	34235899	LOC646652	NR_157803	46372.5	41748.5	Downstream	34189580	34194204	+
chr3	176197927	176198419	+	41	16	1.32413	0.47028	1.30485	1.44076	14.3091	1.66356	3.01459	0.161682	176198188	176198175	MIR548I1	NR_031687	46377	46425	Upstream	176244550	176244598	+
chr8	58457599	58457909	+	32	8	1.64022	0.37319	1.87447	2.01037	8.79306	0.948465	3.66623	0.43401	58457604	58457744	UBXN2B	NM_001077619	46394	6253	Downstream	58411360	58451501	+
chr5	70307879	70308279	+	35	12	1.39034	0.433833	1.46949	1.60539	10.5244	1.02328	3.8394	0	70308077	70308080	LINC02197	NR_134268	46420	44344	Downstream	70354499	70352423	-
chr8	108202099	108202408	+	34	12	1.74837	0.561596	1.42884	1.56475	9.93457	1.02328	3.01459	0.116806	108202300	108202259	EIF3E	NM_001568	46463.5	1038.5	Within	108248717	108201215	-
chr5	126406520	126406883	+	40	15	1.75092	0.597566	1.35755	1.49346	13.6506	1.45944	4.01668	0.161682	126406836	126406722	GRAMD2B	NM_001146319	46582.5	87654.5	Within	126360119	126494356	+
chr3	191283674	191284108	+	42	16	1.5377	0.533128	1.3388	1.47471	14.9781	1.66356	3.49718	0.31522	191283730	191283863	UTS2B	NM_198152	46645	16724	Within	191330536	191267167	-
chr11	82686969	82687351	+	38	13	1.58064	0.492132	1.47805	1.61395	12.366	1.13723	3.17136	0.874147	82687075	82687121	FAM181B	NM_175885	46704	42779	Downstream	82733864	82729939	-
chr20	49172251	49172782	+	45	15	1.34658	0.408506	1.52356	1.65947	17.0455	1.45944	2.29155	0.498516	49172532	49172495	STAU1	NM_001319135	46778.5	59178.5	Within	49219295	49113338	-
chr11	105656750	105657111	+	40	15	1.76062	0.600877	1.35755	1.49346	13.6506	1.45944	2.29155	0.566499	105656792	105656897	GRIA4	NM_001077244	46858.5	256576	Within	105610072	105913506	+
chr1	51830955	51831352	+	34	13	1.36082	0.473537	1.32193	1.45783	9.93457	1.13723	1.78529	0.372931	51831186	51831160	NRDC	NM_001242361	46886.5	41960.5	Within	51878040	51789193	-
chr11	78579913	78580410	+	44	17	1.40672	0.494645	1.32193	1.45783	16.3466	1.89401	1.04997	0.713092	78580144	78580171	LOC101928896	NR_120566	46986.5	21596.5	Downstream	78533175	78558565	+
chr8	131950891	131951272	+	42	17	1.75161	0.645246	1.25634	1.39224	14.9781	1.89401	4.38366	0.161682	131950937	131951034	EFR3A	NM_001323558	46989.5	62557.5	Within	131904092	132013639	+
chr22	45105399	45105786	+	36	8	1.4781	0.298938	2.03953	2.17543	11.1265	0.948465	3.49718	0.566499	45105728	45105627	NUP50-DT	NR_038957	46991.5	28164.5	Downstream	45152584	45133757	-
chr1	232851707	232852240	+	50	22	1.49058	0.596894	1.14886	1.28477	20.6796	3.39371	2.42809	0.31522	232852007	232851998	MAP10	NM_019090	47082.5	41627.5	Downstream	232804891	232810346	+
chr22	41746445	41746781	+	34	12	1.60788	0.516468	1.42884	1.56475	9.93457	1.02328	4.38366	0.0749559	41746603	41746615	MEI1	NM_152513	47111	52841	Within	41699502	41799454	+
chr1	178918124	178918460	+	34	11	1.60788	0.473429	1.54432	1.68023	9.93457	0.944101	2.86189	0.43401	178918132	178918247	ANGPTL1	NM_004673	47215	68758	Upstream	178871077	178849534	-
chr7	140129577	140129927	+	33	11	1.49816	0.454492	1.5025	1.6384	9.35733	0.944101	3.01459	0.372931	140129668	140129723	KDM7A	NM_030647	47231	45007	Within	140176983	140084745	-
chr1	86961749	86962053	+	33	12	1.72486	0.570833	1.38702	1.52293	9.35733	1.02328	3.49718	0.260819	86961875	86961875	HS2ST1	NM_001134492	47267	136544	Within	86914634	87098445	+
chr5	76130521	76130829	+	32	10	1.65087	0.469516	1.58496	1.72087	8.79306	0.902708	5.37373	0.0749559	76130678	76130669	SV2C	NM_014979	47293	203281	Within	76083382	76333956	+
chr11	94925995	94926401	+	41	12	1.60461	0.427422	1.69188	1.82778	14.3091	1.02328	3.17136	0.791791	94926298	94926216	CWC15	NM_016403	47358	36421	Downstream	94973556	94962619	-
chr1	230114409	230114845	+	40	18	1.45776	0.597018	1.10962	1.24553	13.6506	2.14929	1.66861	0.161682	230114472	230114556	GALNT2	NR_120373	47390	22597	Downstream	230067237	230092030	+
chr3	142704118	142704489	+	36	12	1.54185	0.467745	1.50901	1.64492	11.1265	1.02328	2.71324	0.566499	142704381	142704313	PLS1	NM_001172312	47407.5	9359.5	Within	142656896	142713663	+
chr7	23727480	23727834	+	36	12	1.61589	0.490207	1.50901	1.64492	11.1265	1.02328	2.86189	0.638009	23727497	23727617	FAM221A	NM_001127365	47459	25007	Downstream	23680198	23702650	+
chr1	236234150	236234794	+	56	18	1.3817	0.404192	1.58496	1.72087	25.3229	2.14929	2.03047	0.713092	236234454	236234452	ERO1B	NM_019891	47486	19372	Within	236281958	236215100	-
chr5	803130	803665	+	53	21	1.57411	0.567632	1.29546	1.43136	22.9647	3.05129	1.66861	0.566499	803540	803445	ZDHHC11	NM_024786	47588.5	7793.5	Within	850986	795604	-
chr8	39631982	39632377	+	37	12	1.48839	0.439325	1.54749	1.68339	11.7404	1.02328	3.49718	0.116806	39632288	39632232	ADAM18	NR_135201	47612.5	97885.5	Within	39584567	39730065	+
chr3	52998157	52998589	+	37	14	1.36091	0.468647	1.34104	1.47694	11.7404	1.28335	1.9059	0.566499	52998412	52998377	SFMBT1	NM_016329	47700	94801	Within	53046073	52903572	-
chr17	46770823	46771127	+	32	10	1.67259	0.475694	1.58496	1.72087	8.79306	0.902708	3.33222	0.0360497	46770974	46770978	WNT3	NM_030753	47717	8470	Within	46818692	46762505	-
chr1	167042498	167042804	+	33	12	1.71358	0.567102	1.38702	1.52293	9.35733	1.02328	3.66623	0.116806	167042634	167042631	GPA33	NM_005814	47726	10184	Downstream	167090377	167052835	-
chr1	179413600	179413922	+	36	14	1.77648	0.628744	1.30256	1.43847	11.1265	1.28335	4.38366	0	179413648	179413739	AXDND1	NM_144696	47791	140974	Within	179365970	179554735	+
chr11	94445666	94446078	+	37	11	1.42698	0.386097	1.66297	1.79887	11.7404	0.944101	1.66861	1.24084	94445861	94445864	MRE11	NM_005590	47972	30302	Within	94493844	94415570	-
chr1	162678743	162679076	+	33	10	1.57464	0.434267	1.62803	1.76394	9.35733	0.902708	3.66623	0.43401	162678932	162678926	DDR2	NM_001354983	48047.5	108496	Within	162630862	162787405	+
chr11	70920243	70920591	+	35	12	1.59809	0.498659	1.46949	1.60539	10.5244	1.02328	2.86189	0.566499	70920288	70920361	MIR3664	NR_037437	48049	48148	Upstream	70872368	70872269	-
chr7	26685664	26686214	+	53	19	1.53118	0.499565	1.43296	1.56886	22.9647	2.42804	3.01459	0.260819	26685827	26685877	LINC02860	NR_161201	48069	38667	Downstream	26637870	26647272	+
chr11	68855553	68855942	+	47	18	1.91982	0.669151	1.33703	1.47294	18.4719	2.14929	4.01668	0.116806	68855816	68855778	MRPL21	NM_181515	48084.5	35529.5	Downstream	68903832	68891277	-
chr12	1738979	1739416	+	44	17	1.59987	0.56256	1.32193	1.45783	16.3466	1.89401	3.66623	0.498516	1739300	1739227	ADIPOR2	NM_001375363	48128.5	49475.5	Within	1691069	1788673	+
chr12	15594632	15595002	+	34	14	1.46012	0.547177	1.22239	1.3583	9.93457	1.28335	3.33222	0.116806	15594736	15594790	PTPRO	NM_030671	48207	3514	Within	15546610	15598331	+
chr1	225379639	225379966	+	35	12	1.70072	0.530683	1.46949	1.60539	10.5244	1.02328	2.56865	0.498516	225379909	225379857	LBR	NM_002296	48235.5	21698.5	Downstream	225428038	225401501	-
chr21	7382105	7382435	+	33	9	1.58896	0.394394	1.76553	1.90144	9.35733	0.902708	3.01459	0	7382273	7382282	LOC102724219	NM_001322044	48366	86738	Upstream	7430636	7469008	+
chr22	42235322	42235626	+	32	11	1.67259	0.523264	1.45943	1.59534	8.79306	0.944101	4.01668	0.372931	42235386	42235449	TCF20	NM_005650	48453	75462	Within	42283927	42160012	-
chr3	29885423	29885744	+	32	11	1.58401	0.495552	1.45943	1.59534	8.79306	0.944101	3.17136	0.161682	29885691	29885611	RBMS3-AS1	NR_046556	48572.5	41226.5	Downstream	29934156	29926810	-
chr17	28794006	28794372	+	38	15	1.64974	0.592668	1.2854	1.42131	12.366	1.45944	2.29155	0.43401	28794302	28794210	FAM222B	NM_001288639	48601	38210	Within	28842790	28755979	-
chr5	103168711	103169113	+	37	13	1.46247	0.467648	1.44057	1.57648	11.7404	1.13723	2.71324	0.498516	103168914	103168933	PPIP5K2	NM_015216	48612	43887	Within	103120300	103212799	+
chr5	87363819	87364140	+	32	9	1.58401	0.405451	1.72247	1.85837	8.79306	0.902708	2.86189	0.566499	87363957	87363982	CCNH	NR_157068	48950.5	52509.5	Within	87412930	87311470	-
chr22	45720563	45720993	+	36	13	1.33029	0.437196	1.4021	1.538	11.1265	1.13723	1.04997	0.960195	45720752	45720760	ATXN10	NM_001167621	48981	124529	Within	45671797	45845307	+
chr1	55089161	55089477	+	33	10	1.65936	0.45763	1.62803	1.76394	9.35733	0.902708	3.49718	0.566499	55089170	55089315	PCSK9	NR_110451	49098	24466	Downstream	55040221	55064853	+
chr3	185817009	185817344	+	34	12	1.61267	0.51801	1.42884	1.56475	9.93457	1.02328	2.56865	0.566499	185817296	185817215	MIR548AQ	NR_049838	49272.5	49330.5	Upstream	185767904	185767846	-
chr10	27051002	27051400	+	40	14	1.59694	0.508682	1.45066	1.58657	13.6506	1.28335	3.01459	0.566499	27051204	27051210	ANKRD26	NM_001256053	49293	47086	Within	27100494	27004115	-
chr11	110142405	110143015	+	51	23	1.32847	0.545255	1.11548	1.25138	21.4329	3.75544	0.960195	0.791791	110142760	110142720	ZC3H12C	NM_033390	49319	29131	Within	110093391	110171841	+
chr3	193893272	193893653	+	36	10	1.50138	0.379556	1.75002	1.88593	11.1265	0.902708	4.1981	0.372931	193893292	193893447	LINC02038	NR_146718	49453.5	52635.5	Upstream	193844009	193840827	-
chr11	124490358	124490734	+	41	16	1.73264	0.615366	1.30485	1.44076	14.3091	1.66356	2.42809	0.43401	124490544	124490541	OR8B8	NM_012378	49461	50397	Upstream	124441085	124440149	-
chr8	132824686	132825045	+	35	13	1.54912	0.523661	1.36257	1.49847	10.5244	1.13723	2.56865	0.209662	132824942	132824886	PHF20L1	NM_016018	49478.5	23941.5	Within	132775387	132848807	+
chr11	78368025	78368617	+	46	20	1.23466	0.488551	1.16227	1.29818	17.7541	2.72907	0.791791	0.638009	78368283	78368305	GAB2	NM_080491	49499	153029	Within	78417820	78215292	-
chr11	106200149	106200740	+	50	20	1.3443	0.489377	1.28011	1.41601	20.6796	2.72907	3.49718	0.43401	106200546	106200489	LOC101928535	NR_120552	49573.5	62783.5	Upstream	106250018	106263228	+
chr8	123604029	123604422	+	37	13	1.49597	0.478357	1.44057	1.57648	11.7404	1.13723	3.66623	0.0360497	123604344	123604230	KLHL38	NM_001081675	49575.5	40216.5	Downstream	123653801	123644442	-
chr11	85904638	85905019	+	44	16	1.83502	0.60729	1.40439	1.54029	16.3466	1.66356	3.33222	0.791791	85904828	85904816	CCDC83	NM_173556	49728.5	15191.5	Within	85855100	85920020	+
chr1	118939550	118939854	+	32	11	1.67259	0.523264	1.45943	1.59534	8.79306	0.944101	5.37373	0.116806	118939740	118939710	TBX15	NM_152380	49808	56656	Within	118989510	118883046	-
chr6	163142014	163142362	+	35	11	1.59809	0.457104	1.58496	1.72087	10.5244	0.944101	4.57336	0.116806	163142106	163142150	PACRG-AS3	NR_122120	49814	39456	Downstream	163192002	163181644	-
chr22	17705473	17705787	+	32	11	1.61932	0.506599	1.45943	1.59534	8.79306	0.944101	1.14351	0.713092	17705745	17705679	BCL2L13	NR_073068	49969	25225	Within	17655661	17730855	+
chr6	112397224	112397780	+	42	19	1.20029	0.494174	1.10434	1.24024	14.9781	2.42804	1.78529	0.498516	112397476	112397503	RFPL4B	NM_001013734	50173	46208	Downstream	112347329	112351294	+
chr2	95941424	95941737	+	33	12	1.67526	0.554419	1.38702	1.52293	9.35733	1.02328	0.791791	0.566499	95941732	95941625	ANKRD36C	NM_001310154	50243.5	92649.5	Within	95991824	95848931	-
chr11	130052719	130053048	+	37	12	1.78698	0.527457	1.54749	1.68339	11.7404	1.02328	1.9059	0.713092	130052931	130052910	LINC00167	NR_024233	50260.5	47397.5	Downstream	130002623	130005486	+
chr5	57532906	57533276	+	36	8	1.54601	0.312672	2.03953	2.17543	11.1265	0.948465	3.8394	0.713092	57533196	57533114	ACTBL2	NM_001017992	50280	53074	Upstream	57482811	57480017	-
chr12	88630573	88631039	+	45	16	1.5344	0.496519	1.4361	1.572	17.0455	1.66356	3.66623	0.0360497	88630946	88630855	KITLG	NM_000899	50335	138014	Upstream	88580471	88492792	-
chr17	60650382	60650726	+	45	15	2.07858	0.630571	1.52356	1.65947	17.0455	1.45944	3.49718	0.31522	60650382	60650541	PPM1D	NM_003620	50362	15725	Within	60600192	60666279	+
chr11	99071149	99071483	+	34	10	1.6175	0.432967	1.66985	1.80576	9.93457	0.902708	1.24084	0.791791	99071278	99071328	CNTN5	NM_001243271	50368	1238385	Within	99020948	100309701	+
chr12	46775432	46775796	+	43	18	1.87707	0.715109	1.2115	1.34741	15.6574	2.14929	1.66861	0.31522	46775788	46775650	SLC38A4	NM_018018	50383	10854	Within	46825997	46764760	-
chr5	74257750	74258129	+	42	16	1.76085	0.610495	1.3388	1.47471	14.9781	1.66356	5.58425	0.0360497	74258120	74258010	LINC01335	NR_105009	50385.5	48469.5	Downstream	74308325	74306409	-
chr11	93146874	93147178	+	37	13	1.93393	0.618402	1.44057	1.57648	11.7404	1.13723	1.04997	0.31522	93147016	93146996	SLC36A4	NM_001286139	50400	2853	Within	93197426	93144173	-
chr5	149191700	149192032	+	35	12	1.67511	0.52269	1.46949	1.60539	10.5244	1.02328	4.38366	0.209662	149191708	149191864	ABLIM3	NM_001301018	50420	68572	Within	149141446	149260438	+
chr11	121074339	121074651	+	43	15	2.18991	0.695245	1.45943	1.59534	15.6574	1.45944	3.01459	0.43401	121074480	121074478	TBCEL	NM_001363644	50424	16281	Within	121024071	121090776	+
chr1	174209819	174210177	+	36	10	1.59784	0.403941	1.75002	1.88593	11.1265	0.902708	1.78529	0.498516	174210152	174210024	RABGAP1L	NR_158981	50479	36343	Within	174159519	174246341	+
chr22	31699455	31699801	+	33	13	1.51548	0.543336	1.28011	1.41601	9.35733	1.13723	4.76721	0.209662	31699662	31699624	PRR14L	NM_173566	50504	18281	Within	31750132	31681347	-
chr12	18140526	18140917	+	37	14	1.50362	0.517789	1.34104	1.47694	11.7404	1.28335	1.34199	0.874147	18140688	18140698	RERGL	NR_104413	50528.5	59853.5	Upstream	18090193	18080868	-
chr8	66562446	66562846	+	39	17	1.54924	0.614597	1.152	1.28791	13.0028	1.89401	3.01459	0.0749559	66562745	66562678	MYBL1	NM_001080416	50572	472	Within	66613218	66562174	-
chr7	36145795	36146166	+	38	13	1.62751	0.506723	1.47805	1.61395	12.366	1.13723	4.57336	0.0749559	36145880	36145958	LOC101928618	NR_108089	50671.5	45328.5	Downstream	36095309	36100652	+
chr13	89449443	89449978	+	45	9	1.33651	0.243271	2.20163	2.33754	17.0455	0.902708	2.71324	0.874147	89449644	89449703	LINC01040	NR_131228	50798.5	27895.5	Downstream	89500509	89477606	-
chr22	11948021	11948428	+	46	15	1.79588	0.532964	1.55459	1.69049	17.7541	1.45944	0.372931	1.24084	11948070	11948154	LOC102723769	NR_110761	50819.5	8309.5	Within	11897405	11956534	+
chr12	22493157	22493506	+	35	13	1.59351	0.538666	1.36257	1.49847	10.5244	1.13723	3.17136	0.260819	22493227	22493331	C2CD5	NM_001286174	50865.5	44755.5	Within	22544197	22448576	-
chr8	109413137	109413524	+	36	8	1.4781	0.298938	2.03953	2.17543	11.1265	0.948465	2.29155	0.791791	109413222	109413323	PKHD1L1	NM_177531	50870.5	123876	Within	109362460	109537207	+
chr11	130967220	130967648	+	43	16	1.59638	0.540602	1.37197	1.50787	15.6574	1.66356	2.03047	0.566499	130967415	130967412	SNX19	NM_001347921	50947	61778	Upstream	130916487	130905656	-
chr6	148559998	148560311	+	33	11	1.67526	0.508218	1.5025	1.6384	9.35733	0.944101	5.79896	0.116806	148560198	148560196	SASH1	NM_001346509	51004.5	8104.5	Downstream	148509150	148552050	+
chr5	97234142	97234532	+	35	12	1.42599	0.444957	1.46949	1.60539	10.5244	1.02328	2.15901	0.372931	97234208	97234300	RIOK2	NM_001159749	51090	67592	Upstream	97183247	97166745	-
chr17	62013774	62014088	+	33	12	1.66993	0.552654	1.38702	1.52293	9.35733	1.02328	1.44698	0.960195	62013985	62013939	MED13	NM_005121	51347	71327	Within	62065278	61942604	-
chr11	74897417	74897883	+	49	17	1.67079	0.527551	1.47393	1.60984	19.9349	1.89401	2.42809	0.960195	74897827	74897671	XRRA1	NM_182969	51441	57421	Within	74949091	74840229	-
chr1	35934478	35934859	+	40	15	1.6682	0.569335	1.35755	1.49346	13.6506	1.45944	1.9059	0.161682	35934596	35934647	AGO1	NM_012199	51460.5	4137.5	Downstream	35883208	35930531	+
chr13	75430334	75430843	+	40	17	1.24869	0.482984	1.18763	1.32353	13.6506	1.89401	2.29155	0.498516	75430537	75430562	TBC1D4	NM_001286659	51579.5	145926	Within	75482168	75284663	-
chr11	66103766	66104129	+	40	17	1.75092	0.677242	1.18763	1.32353	13.6506	1.89401	2.29155	0.31522	66104079	66103945	SF3B2	NM_006842	51584.5	34639.5	Downstream	66052363	66069308	+
chr5	125544623	125545146	+	41	11	1.24565	0.304153	1.80735	1.94326	14.3091	0.944101	2.42809	0.874147	125544838	125544857	LINC02240	NR_109887	51624.5	57342.5	Within	125493260	125602227	+
chr11	120291545	120292015	+	49	19	1.65657	0.584598	1.32193	1.45783	19.9349	2.42804	3.17136	0.260819	120291589	120291726	POU2F3	NM_014352	51641	28165	Within	120240139	120319945	+
chr11	125005676	125006144	+	47	17	1.59575	0.525296	1.41504	1.55094	18.4719	1.89401	2.42809	0.874147	125006031	125005948	CCDC15	NM_025004	51709	35579	Within	124954201	125041489	+
chr11	116887681	116888009	+	33	12	1.59865	0.529065	1.38702	1.52293	9.35733	1.02328	1.04997	1.04997	116887702	116887795	APOA1-AS	NR_126362	51729	32116	Downstream	116836116	116855729	+
chr7	141603000	141603326	+	34	11	1.6572	0.487951	1.54432	1.68023	9.93457	0.944101	3.17136	0.498516	141603092	141603131	AGK	NM_018238	51754	52080	Within	141551409	141655243	+
chr12	40959937	40960284	+	33	9	1.51111	0.375072	1.76553	1.90144	9.35733	0.902708	2.15901	0.874147	40959965	40960085	CNTN1	NM_175038	51754.5	112300	Within	40908356	41072411	+
chr1	12455197	12455746	+	54	20	1.56291	0.526816	1.38904	1.52495	23.7429	2.72907	2.86189	0.209662	12455606	12455476	SNORA59B	NR_003022	51773.5	51925.5	Upstream	12507245	12507397	+
chr8	86456684	86457043	+	34	12	1.50486	0.483379	1.42884	1.56475	9.93457	1.02328	2.29155	0.43401	86456766	86456822	RMDN1	NM_016033	51822.5	15484.5	Downstream	86508686	86472348	-
chr3	150494441	150494892	+	39	13	1.37404	0.416839	1.51457	1.65048	13.0028	1.13723	2.71324	0.31522	150494577	150494662	SERP1	NM_014445	51829.5	47330.5	Downstream	150546496	150541997	-
chr17	27345794	27346121	+	33	13	1.60354	0.574906	1.28011	1.41601	9.35733	1.13723	1.14351	0.31522	27346004	27345975	WSB1	NM_015626	51844.5	30031.5	Downstream	27294113	27315926	+
chr6	120066850	120067219	+	34	10	1.46408	0.3919	1.66985	1.80576	9.93457	0.902708	2.71324	0.31522	120067088	120067060	MIR3144	NR_036098	51856.5	51777.5	Downstream	120015178	120015257	+
chr17	64078014	64078453	+	43	17	1.55638	0.559997	1.28951	1.42541	15.6574	1.89401	1.44698	0.566499	64078385	64078258	ERN1	NM_001433	51910.5	39092.5	Within	64130144	64039141	-
chr1	53387884	53388283	+	39	13	1.55312	0.471164	1.51457	1.65048	13.0028	1.13723	4.1981	0.0360497	53388074	53388094	SLC25A3P1	NR_002314	51936.5	50285.5	Downstream	53440020	53438369	-
chr5	134578031	134578420	+	37	14	1.51135	0.520451	1.34104	1.47694	11.7404	1.28335	5.37373	0.161682	134578164	134578201	JADE2	NM_015288	52118.5	5001.5	Within	134526107	134583227	+
chr22	45465574	45466052	+	46	12	1.52912	0.36304	1.85415	1.99005	17.7541	1.02328	4.1981	0.713092	45465940	45465826	RIBC2	NM_015653	52121	33304	Downstream	45413692	45432509	+
chr11	86192069	86192432	+	41	17	1.79469	0.677242	1.22239	1.3583	14.3091	1.89401	2.42809	0.498516	86192300	86192268	EED	NM_001330334	52132.5	86559.5	Upstream	86244383	86278810	+
chr17	35321269	35321655	+	37	14	1.5231	0.524496	1.34104	1.47694	11.7404	1.28335	1.9059	0.31522	35321358	35321429	SLFN11	NM_001104588	52159	28847	Downstream	35373621	35350309	-
chr5	50717783	50718406	+	51	19	1.30075	0.441029	1.37851	1.51442	21.4329	2.42804	3.17136	0.43401	50718085	50718073	PARP8	NM_001178055	52164.5	128424	Within	50665930	50846519	+
chr1	93131291	93131668	+	35	13	1.47516	0.498659	1.36257	1.49847	10.5244	1.13723	1.9059	0.372931	93131406	93131454	MTF2	NM_007358	52197.5	7596.5	Within	93079282	93139076	+
chr13	109114924	109115226	+	32	11	1.68367	0.526729	1.45943	1.59534	8.79306	0.944101	3.49718	0.209662	109115162	109115083	MYO16-AS1	NR_047700	52228	48829	Downstream	109167303	109163904	-
chr1	66982355	66982686	+	33	13	1.58416	0.567959	1.28011	1.41601	9.35733	1.13723	2.56865	0.31522	66982637	66982544	MIER1	NM_001077704	52265.5	6098.5	Within	66930255	66988619	+
chr12	65504866	65505198	+	33	11	1.57939	0.479133	1.5025	1.6384	9.35733	0.944101	4.96521	0.0360497	65504976	65504991	LOC105369187	NR_135033	52279	39205	Downstream	65557311	65544237	-
chr12	1866193	1866501	+	32	10	1.65087	0.469516	1.58496	1.72087	8.79306	0.902708	3.49718	0.161682	1866200	1866307	CACNA2D4	NM_172364	52305	74385	Within	1918652	1791962	-
chr22	21814982	21815611	+	48	17	1.21256	0.390841	1.44478	1.58069	19.1989	1.89401	1.04997	0.874147	21815307	21815285	MAPK1	NM_002745	52348.5	55639.5	Within	21867645	21759657	-
chrX	153231583	153231933	+	35	12	1.58896	0.495809	1.46949	1.60539	10.5244	1.02328	6.24093	0.0749559	153231596	153231740	MAGEA1	NM_004988	52475	47878	Downstream	153179283	153183880	+
chr1	75075723	75076037	+	32	8	1.61932	0.368436	1.87447	2.01037	8.79306	0.948465	3.17136	0.43401	75075824	75075861	LHX8	NM_001001933	52553	85653	Upstream	75128433	75161533	+
chr17	62012540	62012852	+	33	12	1.68063	0.556196	1.38702	1.52293	9.35733	1.02328	1.44698	1.04997	62012738	62012716	MED13	NM_005121	52582	70092	Within	62065278	61942604	-
chr8	111288699	111289090	+	39	18	1.5849	0.665728	1.074	1.20991	13.0028	2.14929	4.96521	0.0749559	111289052	111288948	LINC01609	NR_125418	52691.5	189934	Upstream	111236203	111098960	-
chr3	18372359	18372819	+	46	15	1.58896	0.471558	1.55459	1.69049	17.7541	1.45944	4.1981	0.31522	18372694	18372612	SATB1	NM_002971	52750	27211	Within	18425339	18345378	-
chr14	19661327	19661785	+	45	20	1.5612	0.631489	1.13124	1.26715	17.0455	2.72907	3.49718	0.0360497	19661628	19661582	OR11H2	NM_001197287	52776	51347	Downstream	19714332	19712903	-
chr8	80432594	80433023	+	36	12	1.33339	0.404506	1.50901	1.64492	11.1265	1.02328	2.86189	0.638009	80432834	80432830	ZBTB10	NM_001277145	52783.5	93456.5	Upstream	80485592	80526265	+
chr3	105816298	105816765	+	40	8	1.36099	0.247728	2.18763	2.32353	13.6506	0.948465	3.17136	0.960195	105816448	105816494	CBLB	NR_135810	52869.5	161072	Within	105869401	105655460	-
chr11	105192574	105192877	+	33	12	1.73055	0.572717	1.38702	1.52293	9.35733	1.02328	1.24084	0.566499	105192740	105192736	CARD18	NM_021571	52956.5	55011.5	Upstream	105139769	105137714	-
chr11	129229786	129230105	+	33	10	1.64375	0.453326	1.62803	1.76394	9.35733	0.902708	1.04997	0.960195	129230082	129229964	LOC399975	NR_145484	53218.5	3831.5	Downstream	129283164	129233777	-
chr6	37116737	37117076	+	33	11	1.54677	0.469239	1.5025	1.6384	9.35733	0.944101	2.71324	0.116806	37116944	37116921	PIM1	NM_002648	53244.5	58521.5	Upstream	37170151	37175428	+
chr8	105264856	105265503	+	56	23	1.3753	0.514073	1.24793	1.38383	25.3229	3.75544	4.57336	0.0749559	105265174	105265206	ZFPM2	NM_012082	53257.5	539360	Upstream	105318437	105804539	+
chr11	109475325	109475685	+	35	13	1.54482	0.522206	1.36257	1.49847	10.5244	1.13723	2.56865	0.498516	109475424	109475469	C11orf87	NM_207645	53316	46338	Downstream	109422189	109429167	+
chr2	152663874	152664330	+	37	13	1.28929	0.412268	1.44057	1.57648	11.7404	1.13723	2.71324	0.260819	152664130	152664108	PRPF40A	NM_001365598	53359	12507	Within	152717461	152651595	-
chr1	92540075	92540609	+	43	15	1.2795	0.406211	1.45943	1.59534	15.6574	1.45944	2.86189	0.372931	92540338	92540350	GFI1	NM_005263	53417	67300	Upstream	92486925	92473042	-
chr1	12245192	12245526	+	34	11	1.6175	0.476264	1.54432	1.68023	9.93457	0.944101	4.76721	0.161682	12245445	12245382	MIR4632	NR_039775	53647	53586	Downstream	12191712	12191773	+
chr18	21295906	21296227	+	39	13	1.93051	0.585652	1.51457	1.65048	13.0028	1.13723	4.1981	0.209662	21296096	21296065	GREB1L	NM_001142966	53825.5	230046	Within	21242241	21526112	+
chr11	76615920	76616285	+	39	14	1.69779	0.554672	1.41504	1.55094	13.0028	1.28335	4.1981	0.260819	76616108	76616081	LRRC32	NM_001370189	53835.5	41420.5	Downstream	76669938	76657523	-
chr7	106714837	106715254	+	38	13	1.44797	0.450826	1.47805	1.61395	12.366	1.13723	4.01668	0.0749559	106715091	106715074	CCDC71L	NM_175884	53887.5	60685.5	Upstream	106661158	106654360	-
chr5	122982419	122982838	+	35	16	1.32729	0.552214	1.08246	1.21837	10.5244	1.66356	2.71324	0	122982647	122982629	PPIC	NM_000943	54096.5	40620.5	Downstream	123036725	123023249	-
chr11	129948513	129948852	+	34	10	1.59365	0.426581	1.66985	1.80576	9.93457	0.902708	1.14351	0.791791	129948816	129948741	PRDM10	NM_020228	54152.5	48972.5	Within	130002835	129899710	-
chr6	37059699	37060009	+	32	11	1.64022	0.513136	1.45943	1.59534	8.79306	0.944101	3.01459	0.116806	37059716	37059823	FGD2	NM_173558	54200	30785	Downstream	37005654	37029069	+
chr11	130502828	130503535	+	61	21	1.37095	0.429538	1.49476	1.63067	29.4054	3.05129	2.03047	0.638009	130502906	130503176	ADAMTS15	NM_139055	54208.5	26536.5	Downstream	130448973	130476645	+
chr8	75333046	75333362	+	33	12	1.65936	0.549156	1.38702	1.52293	9.35733	1.02328	3.01459	0.209662	75333179	75333197	CASC9	NR_103849	54315	110088	Upstream	75278889	75223116	-
chr11	46226020	46226532	+	43	10	1.33448	0.282443	2	2.1359	15.6574	0.902708	4.1981	0.43401	46226273	46226274	LOC101928894	NR_120565	54322	49171	Downstream	46171954	46177105	+
chr8	54561472	54561938	+	53	21	1.80719	0.651681	1.29546	1.43136	22.9647	3.05129	4.76721	0.116806	54561587	54561668	RP1	NM_006269	54390	69129	Upstream	54616095	54630834	+
chr7	21373486	21373830	+	35	12	1.61667	0.504457	1.46949	1.60539	10.5244	1.02328	2.71324	0.161682	21373798	21373710	SP4	NR_137166	54424	55245	Upstream	21428082	21428903	+
chr5	34244043	34244432	+	46	15	1.87897	0.557626	1.55459	1.69049	17.7541	1.45944	3.66623	0.161682	34244374	34244288	LOC646652	NR_157803	54657.5	50033.5	Downstream	34189580	34194204	+
chr1	150418609	150419047	+	37	14	1.34227	0.462227	1.34104	1.47694	11.7404	1.28335	2.71324	0.260819	150418914	150418862	RPRD2	NM_001297673	54718	57737	Within	150364110	150476565	+
chr10	27558872	27559180	+	32	11	1.65087	0.516468	1.45943	1.59534	8.79306	0.944101	3.66623	0.0749559	27558913	27559038	RAB18	NM_021252	54723	16787	Downstream	27504303	27542239	+
chr11	102397692	102398150	+	53	17	1.83875	0.536766	1.58496	1.72087	22.9647	1.89401	2.56865	0.874147	102397706	102397905	TMEM123	NM_052932	54844	1588	Within	102452765	102396333	-
chr11	101574639	101574969	+	37	13	1.78156	0.56968	1.44057	1.57648	11.7404	1.13723	2.03047	0.498516	101574758	101574793	MIR3920	NR_037485	54899	54985	Upstream	101519905	101519819	-
chr11	78362669	78363133	+	46	21	1.57526	0.65449	1.09516	1.23106	17.7541	3.05129	1.55585	0.260819	78363050	78362959	GAB2	NM_080491	54919	147609	Within	78417820	78215292	-
chr11	66125075	66125384	+	32	11	1.64552	0.514797	1.45943	1.59534	8.79306	0.944101	1.34199	1.04997	66125187	66125220	PACS1	NM_018026	54958.5	119514	Within	66070271	66244744	+
chr17	77336348	77336745	+	38	16	1.52092	0.582815	1.19794	1.33384	12.366	1.66356	4.96521	0	77336432	77336521	SEPTIN9	NM_001293695	55048.5	164046	Within	77281498	77500593	+
chr12	77120362	77120876	+	47	20	1.45294	0.562689	1.19265	1.32855	18.4719	2.72907	3.66623	0.0360497	77120612	77120610	E2F7	NM_203394	55050	99369	Upstream	77065569	77021250	-
chr12	41708966	41709280	+	32	11	1.61932	0.506599	1.45943	1.59534	8.79306	0.944101	3.33222	0.498516	41709142	41709148	LINC02400	NR_135040	55065	56458	Upstream	41764188	41765581	+
chr11	123580545	123580872	+	34	8	1.65213	0.353788	1.95936	2.09526	9.93457	0.948465	2.42809	0.566499	123580854	123580749	GRAMD1B	NM_020716	55083.5	47080.5	Within	123525625	123627789	+
chr11	94076262	94076630	+	34	13	1.46806	0.510854	1.32193	1.45783	9.93457	1.13723	2.56865	0.498516	94076563	94076488	HEPHL1	NM_001098672	55093	37762	Within	94021353	94114208	+
chr12	15377418	15377792	+	34	11	1.44451	0.425327	1.54432	1.68023	9.93457	0.944101	3.17136	0.43401	15377701	15377624	PTPRO	NM_002848	55098	220726	Within	15322507	15598331	+
chr11	95734446	95734852	+	36	12	1.40893	0.427422	1.50901	1.64492	11.1265	1.02328	1.14351	1.04997	95734616	95734610	FAM76B	NM_001330357	55133	34303	Downstream	95789782	95768952	-
chr13	27565067	27565548	+	44	16	1.45352	0.481035	1.40439	1.54029	16.3466	1.66356	5.16739	0.161682	27565296	27565308	LNX2	NM_153371	55221.5	19395.5	Within	27620529	27545912	-
chr5	34244685	34245035	+	35	10	1.58896	0.413174	1.71049	1.8464	10.5244	0.902708	2.29155	0.566499	34244862	34244860	LOC646652	NR_157803	55280	50656	Downstream	34189580	34194204	+
chr18	21738791	21739176	+	37	7	1.52705	0.262929	2.24793	2.38383	11.7404	1.04538	2.29155	0.713092	21738809	21738949	MIR320C1	NR_031565	55466.5	55394.5	Downstream	21683517	21683589	+
chr1	171919650	171919951	+	32	11	1.68926	0.528479	1.45943	1.59534	8.79306	0.944101	3.66623	0.116806	171919888	171919810	DNM3-IT1	NR_046845	55609.5	55113.5	Downstream	171864191	171864687	+
chr1	155506170	155506486	+	33	11	1.65936	0.503393	1.5025	1.6384	9.35733	0.944101	2.29155	0.43401	155506477	155506327	ASH1L-AS1	NR_147963	55713	57616	Upstream	155562041	155563944	+
chr11	105966296	105966734	+	39	14	1.41483	0.462227	1.41504	1.55094	13.0028	1.28335	0.960195	0.791791	105966654	105966530	MSANTD4	NM_032424	55725	41383	Downstream	106022240	106007898	-
chr8	132505555	132505929	+	36	2	1.52948	0.0773321	3.62449	3.7604	11.1265	2.64397	2.71324	1.34199	132505758	132505752	HPYR1	NR_026684	55737	54755	Downstream	132561479	132560497	-
chr11	73162296	73162621	+	32	7	1.56451	0.31147	2.04439	2.1803	8.79306	1.04538	2.03047	1.24084	73162570	73162502	P2RY2	NM_176072	55821.5	79968.5	Upstream	73218280	73242427	+
chr17	64334791	64335192	+	39	11	1.54537	0.396689	1.73697	1.87287	13.0028	0.944101	1.24084	1.44698	64335013	64334995	PECAM1	NM_000442	55868.5	15576.5	Within	64390860	64319415	-
chr11	99076698	99077029	+	35	12	1.68017	0.52427	1.46949	1.60539	10.5244	1.02328	1.34199	0.791791	99076723	99076856	CNTN5	NM_001243271	55915.5	1.23284e+06	Within	99020948	100309701	+
chr11	107401723	107402078	+	40	13	1.79038	0.529561	1.5502	1.6861	13.6506	1.13723	1.9059	0.791791	107401742	107401872	CWF19L2	NM_152434	55945.5	75555.5	Within	107457846	107326345	-
chr11	68628318	68628649	+	33	2	1.58416	0.0873783	3.5025	3.6384	9.35733	2.64397	2.71324	1.9059	68628395	68628437	GAL	NM_015973	56059.5	62691.5	Upstream	68684543	68691175	+
chr7	80978312	80978723	+	35	13	1.35313	0.457407	1.36257	1.49847	10.5244	1.13723	2.42809	0.260819	80978417	80978458	SEMA3C	NM_001350120	56128.5	235980	Upstream	80922389	80742537	-
chr11	119437814	119438313	+	45	17	1.43293	0.492663	1.35364	1.48954	17.0455	1.89401	2.29155	0.498516	119438101	119438071	USP2-AS1	NR_034160	56286.5	61169.5	Within	119381777	119499233	+
chr21	9877196	9877704	+	50	20	1.56394	0.569335	1.28011	1.41601	20.6796	2.72907	0.874147	0.372931	9877364	9877394	LINC01667	NR_038377	56389	95602	Upstream	9821061	9781848	-
chr5	77582043	77582526	+	42	14	1.3817	0.419162	1.51937	1.65528	14.9781	1.28335	3.49718	0.498516	77582328	77582287	OTP	NM_032109	56428.5	46426.5	Downstream	77638713	77628711	-
chr11	73589874	73590176	+	37	13	1.94674	0.622498	1.44057	1.57648	11.7404	1.13723	1.44698	0.498516	73590029	73590038	PLEKHB1	NM_001130033	56555	72794	Upstream	73646580	73662819	+
chr16	34106748	34107120	+	34	11	1.45227	0.427613	1.54432	1.68023	9.93457	0.944101	0.638009	0.116806	34106978	34106968	MIR9901	NR_162093	56643	56739	Upstream	34163577	34163673	+
chr16	69189150	69189457	+	32	11	1.65624	0.51815	1.45943	1.59534	8.79306	0.944101	2.86189	0	69189156	69189265	UTP4	NM_032830	56655.5	20282.5	Downstream	69132648	69169021	+
chr3	142092678	142093001	+	32	11	1.5742	0.492483	1.45943	1.59534	8.79306	0.944101	2.56865	0.209662	142092747	142092793	TFDP2	NM_001178139	56704.5	148412	Within	142149544	141944427	-
chr5	149828549	149828927	+	36	14	1.51329	0.535596	1.30256	1.43847	11.1265	1.28335	5.16739	0.161682	149828590	149828718	PPARGC1B	NM_001172699	56799	26284	Within	149771939	149855022	+
chr11	117041421	117041773	+	37	13	1.67021	0.534075	1.44057	1.57648	11.7404	1.13723	1.24084	1.24084	117041486	117041583	SIK3	NM_001366687	56831	137080	Within	117098428	116904517	-
chr11	78517740	78518153	+	42	17	1.61589	0.595251	1.25634	1.39224	14.9781	1.89401	1.44698	0.874147	78518026	78517959	NARS2	NM_024678	56917.5	81979.5	Within	78574864	78435967	-
chr6	111966214	111966555	+	39	13	1.81728	0.551303	1.51457	1.65048	13.0028	1.13723	3.33222	0.43401	111966234	111966366	LINC02527	NR_149099	56987.5	66080.5	Upstream	111909397	111900304	-
chr12	27389750	27390093	+	33	11	1.52874	0.463767	1.5025	1.6384	9.35733	0.944101	2.86189	0.209662	27389811	27389879	ARNTL2	NM_020183	57086.5	35891.5	Within	27332835	27425813	+
chr5	17598497	17598820	+	33	12	1.62339	0.537255	1.38702	1.52293	9.35733	1.02328	1.14351	0.116806	17598614	17598635	H3Y1	NM_001355258	57190.5	56208.5	Downstream	17655849	17654867	-
chr12	27523788	27524261	+	51	19	1.71325	0.58089	1.37851	1.51442	21.4329	2.42804	4.76721	0.0749559	27524129	27524069	SMCO2	NM_001145010	57215.5	21839.5	Downstream	27466809	27502185	+
chr11	122145698	122146062	+	40	13	1.74611	0.516468	1.5502	1.6861	13.6506	1.13723	0.31522	1.78529	122145698	122145850	MIR100HG	NR_137182	57229	56778	Within	122203109	122089102	-
chr5	50722980	50723356	+	39	13	1.64812	0.499985	1.51457	1.65048	13.0028	1.13723	2.56865	0.372931	50723288	50723228	PARP8	NM_001178055	57238	123351	Within	50665930	50846519	+
chr17	30173968	30174303	+	32	9	1.51781	0.388507	1.72247	1.85837	8.79306	0.902708	1.78529	1.66861	30173997	30174117	NSRP1	NM_032141	57320.5	12339.5	Within	30116815	30186475	+
chr7	151574670	151574978	+	34	11	1.75405	0.516468	1.54432	1.68023	9.93457	0.944101	3.01459	0.209662	151574784	151574807	PRKAG2	NM_024429	57434	18710	Within	151632258	151556114	-
chr21	6991240	6991563	+	33	13	1.62339	0.582026	1.28011	1.41601	9.35733	1.13723	1.34199	0.116806	6991406	6991385	LOC102724219	NM_001322044	57456.5	95828.5	Upstream	7048858	7087230	+
chr11	123323613	123324001	+	36	9	1.47429	0.335438	1.88753	2.02343	11.1265	0.902708	1.34199	1.04997	123323732	123323780	MIR4493	NR_039714	57705	57632	Downstream	123381512	123381439	-
chr3	48030822	48031205	+	37	12	1.53503	0.453089	1.54749	1.68339	11.7404	1.02328	4.1981	0.31522	48030887	48030958	MAP4	NM_030885	57834.5	57935.5	Within	48088848	47973078	-
chr5	71513336	71513861	+	42	18	1.27117	0.495809	1.17834	1.31424	14.9781	2.14929	1.78529	0.260819	71513559	71513591	BDP1	NM_018429	57948.5	54221.5	Within	71455650	71567820	+
chr8	48979217	48979621	+	41	14	1.61256	0.501127	1.48543	1.62133	14.3091	1.28335	4.57336	0.0360497	48979296	48979382	SNAI2	NM_003068	57990	61822	Upstream	48921429	48917597	-
chr11	89235674	89236133	+	41	17	1.41933	0.535596	1.22239	1.3583	14.3091	1.89401	1.24084	0.161682	89235965	89235917	TYR	NM_000372	58029.5	59855.5	Within	89177874	89295759	+
chr12	51482967	51483368	+	37	14	1.46612	0.504876	1.34104	1.47694	11.7404	1.28335	3.33222	0.116806	51483286	51483215	SLC4A8	NM_001039960	58337.5	32595.5	Within	51424830	51515763	+
chr1	120782172	120782570	+	36	14	1.43725	0.508682	1.30256	1.43847	11.1265	1.28335	2.71324	0.116806	120782423	120782378	NOTCH2NLR	NR_157049	58433	11518	Within	120723938	120793889	+
chr2	55361246	55361555	+	32	11	1.64552	0.514797	1.45943	1.59534	8.79306	0.944101	4.76721	0.209662	55361474	55361425	CCDC88A	NM_018084	58455.5	73559.5	Within	55419856	55287841	-
chr3	56615460	56615941	+	45	16	1.48655	0.481035	1.4361	1.572	17.0455	1.66356	2.56865	0.372931	56615804	56615719	CCDC66	NM_001141947	58526.5	6119.5	Within	56557174	56621820	+
chr12	32592692	32593016	+	33	8	1.61838	0.357064	1.91754	2.05344	9.35733	0.948465	2.71324	0.638009	32592795	32592820	FGD4	NM_001304480	58562	53197	Within	32534292	32646051	+
chr8	66554484	66554801	+	32	7	1.604	0.31933	2.04439	2.1803	8.79306	1.04538	2.29155	0.638009	66554790	66554669	MYBL1	NM_001080416	58575.5	7531.5	Downstream	66613218	66562174	-
chr11	108067525	108067837	+	34	12	1.73156	0.556196	1.42884	1.56475	9.93457	1.02328	1.66861	0.713092	108067792	108067698	CUL5	NM_003478	58784	40078	Within	108008897	108107759	+
chr13	75423198	75423507	+	33	12	1.69695	0.561596	1.38702	1.52293	9.35733	1.02328	2.71324	0.161682	75423219	75423292	TBC1D4	NM_001286659	58815.5	138690	Within	75482168	75284663	-
chr17	27834089	27834409	+	32	11	1.58896	0.4971	1.45943	1.59534	8.79306	0.944101	2.56865	0.372931	27834286	27834247	LYRM9	NM_001076680	59116	44064	Downstream	27893365	27878313	-
chr12	46766623	46767131	+	50	16	1.56394	0.455468	1.58496	1.72087	20.6796	1.66356	1.55585	0.791791	46766993	46766920	SLC38A4	NM_018018	59120	2117	Within	46825997	46764760	-
chr7	35194650	35194970	+	32	3	1.58896	0.135573	3.04439	3.1803	8.79306	2.1211	2.42809	1.24084	35194876	35194818	TBX20	NM_001077653	59290	7619	Downstream	35254100	35202429	-
chr7	87935620	87936064	+	41	15	1.46728	0.488551	1.39232	1.52822	14.3091	1.45944	3.49718	0.209662	87935795	87935843	DBF4	NM_001318060	59350	26290	Downstream	87876492	87909552	+
chr6	155149593	155149913	+	33	9	1.63861	0.406718	1.76553	1.90144	9.35733	0.902708	5.79896	0.0360497	155149870	155149766	TIAM2	NM_012454	59465	107970	Within	155090288	155257723	+
chr7	27603206	27603605	+	34	13	1.354	0.471164	1.32193	1.45783	9.93457	1.13723	1.66861	0.498516	27603302	27603383	HIBADH	NM_152740	59477.5	77964.5	Within	27662883	27525441	-
chr7	81502024	81502416	+	40	18	1.62139	0.66403	1.10962	1.24553	13.6506	2.14929	2.56865	0	81502118	81502198	LOC105369146	NR_136264	59599	13526	Downstream	81561819	81515746	-
chr21	6326888	6327202	+	33	12	1.66993	0.552654	1.38702	1.52293	9.35733	1.02328	0.161682	0.31522	6326900	6326968	LOC102724219	NM_001322044	59709	98080	Upstream	6267336	6228965	-
chr20	51742583	51742905	+	32	12	1.57909	0.538923	1.34395	1.47986	8.79306	1.02328	2.03047	0.43401	51742882	51742796	SALL4	NM_020436	59777	39586	Downstream	51802521	51782330	-
chr11	100993908	100994279	+	39	13	1.67033	0.506723	1.51457	1.65048	13.0028	1.13723	2.71324	0.874147	100993996	100994076	SNORD13I	NR_145747	59820.5	59715.5	Downstream	100934273	100934378	+
chr1	40221098	40221499	+	35	10	1.38687	0.360626	1.71049	1.8464	10.5244	0.902708	2.29155	0.791791	40221320	40221326	RLF	NM_012421	59912.5	19622.5	Within	40161386	40240921	+
chr12	50823722	50824367	+	53	16	1.30566	0.358725	1.66742	1.80333	22.9647	1.66356	1.04997	0.874147	50823868	50824026	ATF1	NM_005171	59944.5	2882.5	Downstream	50764100	50821162	+
chr12	50223414	50223727	+	37	13	1.87832	0.600621	1.44057	1.57648	11.7404	1.13723	0.713092	1.04997	50223568	50223568	LIMA1	NM_001113546	59949.5	47783.5	Within	50283520	50175787	-
chr11	94913275	94913808	+	38	9	1.13284	0.244184	1.96347	2.09938	12.366	0.902708	0.874147	1.44698	94913504	94913527	CWC15	NM_016403	60014.5	49077.5	Downstream	94973556	94962619	-
chr11	125014013	125014463	+	42	15	1.48303	0.482037	1.42626	1.56217	14.9781	1.45944	1.34199	1.14351	125014162	125014215	CCDC15	NM_025004	60037	27251	Within	124954201	125041489	+
chr11	128461974	128462287	+	33	12	1.67526	0.554419	1.38702	1.52293	9.35733	1.02328	1.55585	0.713092	128462196	128462148	ETS1	NM_001162422	60179.5	3370.5	Within	128522310	128458760	-
chr17	35061043	35061351	+	33	12	1.70246	0.56342	1.38702	1.52293	9.35733	1.02328	1.34199	0.713092	35061114	35061174	RAD51L3-RFFL	NR_037714	60325	52086	Within	35121522	35009111	-
chr5	27532478	27532844	+	35	15	1.5195	0.592668	1.16993	1.30583	10.5244	1.45944	3.33222	0.116806	27532658	27532668	PURPL	NR_038848	60370	36260	Downstream	27472291	27496401	+
chr11	129222593	129222901	+	33	13	1.70246	0.610371	1.28011	1.41601	9.35733	1.13723	1.14351	0.638009	129222828	129222760	LOC399975	NR_145484	60417	11030	Downstream	129283164	129233777	-
chr7	94455124	94455535	+	35	10	1.35313	0.351852	1.71049	1.8464	10.5244	0.902708	1.66861	0.566499	94455364	94455344	COL1A2	NM_000089	60435.5	24102.5	Downstream	94394894	94431227	+
chr16	15949040	15949368	+	35	10	1.69554	0.440887	1.71049	1.8464	10.5244	0.902708	4.57336	0	15949042	15949202	CEP20	NM_001304499	60601	83486	Upstream	15888603	15865718	-
chr13	73624786	73625129	+	35	12	1.62139	0.505928	1.46949	1.60539	10.5244	1.02328	2.56865	0.372931	73624904	73624938	LINC00392	NR_047009	60714.5	37078.5	Downstream	73564243	73587879	+
chr9	73090990	73091306	+	32	11	1.60907	0.503393	1.45943	1.59534	8.79306	0.944101	3.33222	0.161682	73091137	73091129	ANXA1	NM_000700	60716	79245	Upstream	73151864	73170393	+
chr17	35648068	35648385	+	33	12	1.65412	0.547423	1.38702	1.52293	9.35733	1.02328	1.44698	0.638009	35648233	35648237	AP2B1	NM_001282	60905.5	78184.5	Within	35587321	35726411	+
chr6	121496400	121496745	+	33	10	1.51987	0.419162	1.62803	1.76394	9.35733	0.902708	3.66623	0.43401	121496688	121496611	GJA1	NM_000165	60927.5	46845.5	Downstream	121435645	121449727	+
chr22	22358975	22359278	+	32	9	1.67811	0.429538	1.72247	1.85837	8.79306	0.902708	2.42809	0.498516	22359276	22359126	BMS1P20	NR_027293	61029.5	36158.5	Downstream	22298097	22322968	+
chr1	246627248	246627797	+	43	15	1.24454	0.395112	1.45943	1.59534	15.6574	1.45944	2.71324	0.566499	246627581	246627533	CNST	NM_152609	61067.5	41072.5	Within	246566455	246668595	+
chr3	113995148	113995578	+	35	12	1.29334	0.403566	1.46949	1.60539	10.5244	1.02328	3.66623	0.260819	113995394	113995365	CCDC191	NM_001353766	61163	31227	Within	114056526	113964136	-
chr7	26090740	26091209	+	38	14	1.28743	0.431675	1.37851	1.51442	12.366	1.28335	3.49718	0.260819	26090995	26090970	NFE2L3	NM_004289	61222.5	96161.5	Upstream	26152197	26187136	+
chr9	36634049	36634428	+	33	12	1.38353	0.457871	1.38702	1.52293	9.35733	1.02328	3.49718	0.0749559	36634310	36634243	MELK	NM_014791	61344.5	43443.5	Within	36572894	36677682	+
chr7	22952599	22952923	+	33	3	1.61838	0.133899	3.08746	3.22337	9.35733	2.1211	2.56865	1.44698	22952811	22952775	FAM126A	NM_032581	61369	18531	Within	23014130	22934230	-
chr11	86007531	86007877	+	40	14	1.83695	0.585131	1.45066	1.58657	13.6506	1.28335	1.24084	1.04997	86007808	86007734	PICALM	NM_007166	61380	50529	Within	86069084	85957175	-
chr3	190939145	190939482	+	34	13	1.6031	0.557847	1.32193	1.45783	9.93457	1.13723	2.86189	0.0749559	190939250	190939275	SNAR-I	NR_024343	61384.5	61263.5	Downstream	190877929	190878050	+
chr1	161443798	161444319	+	41	16	1.25043	0.444103	1.30485	1.44076	14.3091	1.66356	0.0360497	0.566499	161444032	161444050	FCGR2A	NM_021642	61397.5	75770.5	Upstream	161505456	161519829	+
chr8	121700746	121701143	+	35	8	1.40085	0.291408	2	2.1359	10.5244	0.948465	4.1981	0.874147	121700828	121700929	HAS2-AS1	NR_002835	61599.5	55620.5	Downstream	121639345	121645324	+
chr12	27841721	27842047	+	34	12	1.6572	0.53231	1.42884	1.56475	9.93457	1.02328	3.49718	0.116806	27841997	27841919	KLHL42	NM_020782	61652	38844	Downstream	27780232	27803040	+
chr11	96279572	96279889	+	32	10	1.604	0.456186	1.58496	1.72087	8.79306	0.902708	0.960195	1.34199	96279586	96279681	MIR1260B	NR_036125	61706.5	61795.5	Upstream	96341437	96341526	+
chr5	144108760	144109082	+	32	10	1.57909	0.449103	1.58496	1.72087	8.79306	0.902708	2.29155	0.260819	144108984	144108936	YIPF5	NM_001024947	61738	49243	Downstream	144170659	144158164	-
chr5	17593903	17594310	+	34	11	1.32739	0.390841	1.54432	1.68023	9.93457	0.944101	0.638009	0.372931	17594203	17594133	H3Y1	NM_001355258	61742.5	60760.5	Downstream	17655849	17654867	-
chr11	94083002	94083339	+	34	12	1.6031	0.514935	1.42884	1.56475	9.93457	1.02328	2.56865	0.498516	94083152	94083152	HEPHL1	NM_001098672	61817.5	31037.5	Within	94021353	94114208	+
chr7	43212574	43212972	+	36	13	1.43725	0.472348	1.4021	1.538	11.1265	1.13723	2.42809	0.116806	43212854	43212822	MIR3943	NR_037508	61879	61779	Downstream	43150894	43150994	+
chr11	69232068	69232388	+	37	13	1.83723	0.587482	1.44057	1.57648	11.7404	1.13723	2.29155	0.372931	69232368	69232264	MYEOV	NM_001300924	61926	65059	Upstream	69294154	69297287	+
chr1	238423849	238424270	+	40	14	1.5097	0.480892	1.45066	1.58657	13.6506	1.28335	3.49718	0.31522	238424064	238424050	LINC01139	NR_015407	61957.5	56323.5	Downstream	238486017	238480383	-
chr8	122631924	122632232	+	33	12	1.70246	0.56342	1.38702	1.52293	9.35733	1.02328	4.01668	0.0360497	122631954	122632029	LINC01151	NR_126348	62028	38306	Downstream	122694106	122670384	-
chr14	94702612	94702943	+	33	11	1.58416	0.48058	1.5025	1.6384	9.35733	0.944101	3.8394	0.0749559	94702774	94702783	SERPINA13P	NR_015340	62053.5	55783.5	Downstream	94640724	94646994	+
chr14	55334032	55334397	+	35	15	1.52366	0.594292	1.16993	1.30583	10.5244	1.45944	3.33222	0.0749559	55334059	55334198	FBXO34	NM_152231	62061.5	18868.5	Within	55272153	55353083	+
chr13	86849549	86849945	+	38	11	1.52476	0.401697	1.70044	1.83634	12.366	0.944101	5.16739	0.566499	86849588	86849714	LINC00430	NR_132371	62172	87060	Upstream	86911919	86936807	+
chr9	27018449	27018751	+	32	8	1.68367	0.383076	1.87447	2.01037	8.79306	0.948465	3.66623	0.260819	27018749	27018615	IFT74	NM_025103	62189	47534	Within	26956411	27066134	+
chr6	119131301	119131636	+	32	10	1.51781	0.431675	1.58496	1.72087	8.79306	0.902708	2.03047	0.31522	119131602	119131473	MIR548B	NR_030315	62325.5	62422.5	Upstream	119069143	119069046	-
chr1	58957825	58958311	+	38	14	1.2424	0.416575	1.37851	1.51442	12.366	1.28335	3.17136	0.161682	58957994	58958051	LINC01358	NR_110626	62407	130179	Upstream	59020475	59088247	+
chr5	172391758	172392112	+	34	11	1.52612	0.449356	1.54432	1.68023	9.93457	0.944101	4.57336	0.161682	172391850	172391922	SH3PXD2B	NM_001017995	62590	58437	Within	172454525	172333498	-
chr11	77349041	77349484	+	41	12	1.47059	0.391723	1.69188	1.82778	14.3091	1.02328	1.34199	1.04997	77349181	77349232	PAK1	NM_001376293	62708.5	27246.5	Within	77411971	77322016	-
chr5	79752424	79752733	+	32	11	1.64552	0.514797	1.45943	1.59534	8.79306	0.944101	4.57336	0.161682	79752479	79752571	CMYA5	NM_153610	62743.5	47642.5	Within	79689835	79800221	+
chr2	95928757	95929126	+	37	11	1.59327	0.43109	1.66297	1.79887	11.7404	0.944101	1.34199	0.372931	95928818	95928912	ANKRD36C	NM_001310154	62882.5	80010.5	Within	95991824	95848931	-
chr1	117992469	117992801	+	34	10	1.62725	0.435575	1.66985	1.80576	9.93457	0.902708	4.1981	0.566499	117992612	117992629	WDR3	NM_006784	62897	26092	Downstream	117929738	117966543	+
chr8	97421157	97421510	+	34	13	1.53044	0.532562	1.32193	1.45783	9.93457	1.13723	6.69969	0.116806	97421189	97421318	SNORD3H	NR_145760	63069.5	62859.5	Downstream	97358264	97358474	+
chr17	48381463	48381796	+	33	12	1.57464	0.521121	1.38702	1.52293	9.35733	1.02328	2.56865	0.209662	48381486	48381592	LOC101927166	NR_110804	63202.5	84410.5	Upstream	48444832	48466040	+
chr5	118345598	118346034	+	38	10	1.38487	0.331677	1.82597	1.96188	12.366	0.902708	3.8394	0.566499	118345764	118345784	LINC02148	NR_104609	63243	61039	Downstream	118282573	118284777	+
chr5	79675547	79675871	+	33	11	1.61838	0.490963	1.5025	1.6384	9.35733	0.944101	3.33222	0.566499	79675650	79675686	TENT2	NM_001297745	63269	12536	Within	79612440	79688245	+
chr14	106787517	106787867	+	34	11	1.54356	0.454492	1.54432	1.68023	9.93457	0.944101	2.56865	0.260819	106787832	106787705	MIR5195	NR_049827	63307	63192	Downstream	106850999	106850884	-
chr9	41584191	41584508	+	32	11	1.604	0.501805	1.45943	1.59534	8.79306	0.944101	3.01459	0.43401	41584335	41584331	FAM27E2	NR_103714	63323.5	65090.5	Upstream	41647673	41649440	+
chr6	129646646	129646972	+	34	12	1.6572	0.53231	1.42884	1.56475	9.93457	1.02328	1.55585	0.566499	129646958	129646809	ARHGAP18	NM_033515	63368	70676	Within	129710177	129576133	-
chr7	28749462	28749843	+	34	13	1.41797	0.493423	1.32193	1.45783	9.93457	1.13723	3.17136	0.161682	28749576	28749641	CREB5	NM_001011666	63520.5	76241.5	Within	28686132	28825894	+
chr11	108403717	108404036	+	33	13	1.64375	0.589324	1.28011	1.41601	9.35733	1.13723	1.24084	0.566499	108403730	108403868	C11orf65	NR_147053	63654.5	72678.5	Within	108467531	108331198	-
chr13	18676268	18676597	+	32	10	1.54549	0.439547	1.58496	1.72087	8.79306	0.902708	4.01668	0.0360497	18676416	18676433	LINC00417	NR_047508	63666.5	61666.5	Downstream	18740099	18738099	-
chr7	140113101	140113455	+	33	12	1.48123	0.490207	1.38702	1.52293	9.35733	1.02328	3.01459	0.209662	140113368	140113300	KDM7A	NM_030647	63705	28533	Within	140176983	140084745	-
chr7	97795920	97796278	+	34	12	1.50907	0.48473	1.42884	1.56475	9.93457	1.02328	4.01668	0.209662	97796196	97796134	TAC1	NM_013998	64014	55627	Downstream	97732085	97740472	+
chr3	102004734	102005171	+	37	12	1.34534	0.397101	1.54749	1.68339	11.7404	1.02328	2.42809	0.43401	102004848	102004890	LINC02085	NR_026934	64094.5	7026.5	Downstream	101940858	101997926	+
chr1	112554851	112555169	+	42	15	2.09863	0.682127	1.42626	1.56217	14.9781	1.45944	4.38366	0.0749559	112554975	112554987	ST7L	NM_001308264	64131	31496	Within	112619141	112523514	-
chr13	79341878	79342201	+	34	13	1.67259	0.582026	1.32193	1.45783	9.93457	1.13723	3.17136	0.43401	79341898	79342014	RBM26	NM_001286631	64181.5	23172.5	Within	79406221	79318867	-
chr12	16672145	16672739	+	51	22	1.36426	0.535596	1.17688	1.31278	21.4329	3.39371	4.38366	0.0749559	16672320	16672424	LMO3	NR_045012	64228	124071	Upstream	16608214	16548371	-
chr1	92767573	92767877	+	32	11	1.67259	0.523264	1.45943	1.59534	8.79306	0.944101	2.86189	0.372931	92767722	92767728	RPL5	NR_146333	64260	74199	Upstream	92831985	92841924	+
chr2	209835975	209836342	+	36	13	1.55865	0.512246	1.4021	1.538	11.1265	1.13723	7.41939	0.260819	209836022	209836129	UNC80	NM_182587	64327.5	163136	Within	209771831	209999295	+
chr6	142211700	142212020	+	33	11	1.63861	0.4971	1.5025	1.6384	9.35733	0.944101	2.03047	0.498516	142211882	142211870	VTA1	NM_016485	64598	12824	Within	142147262	142224684	+
chr5	14008957	14009363	+	39	16	1.52634	0.569896	1.23447	1.37037	13.0028	1.66356	2.15901	0.116806	14009124	14009106	DNAH5	NM_001369	64680	318832	Upstream	13944480	13690328	-
chr8	51834182	51834508	+	34	8	1.6572	0.354874	1.95936	2.09526	9.93457	0.948465	2.42809	0.713092	51834354	51834348	PCMTD1	NM_001286783	64691	16763	Within	51899036	51817582	-
chr1	83510772	83511182	+	36	13	1.39518	0.458523	1.4021	1.538	11.1265	1.13723	4.38366	0.161682	83511028	83510989	LINC01712	NR_146478	64924	56206	Downstream	83446053	83454771	+
chr1	161440275	161440623	+	38	15	1.73507	0.623323	1.2854	1.42131	12.366	1.45944	0.209662	0.260819	161440298	161440388	FCGR2A	NM_021642	65007	79380	Upstream	161505456	161519829	+
chr11	80697485	80697915	+	40	19	1.4781	0.638979	1.03562	1.17153	13.6506	2.42804	0.713092	0.874147	80697627	80697698	LINC02720	NR_120570	65103	53500	Downstream	80762803	80751200	-
chr1	167787299	167787732	+	39	14	1.43116	0.467564	1.41504	1.55094	13.0028	1.28335	4.01668	0.161682	167787691	167787506	MPZL1	NM_003953	65534.5	4403.5	Within	167721981	167791919	+
chr5	156992545	156992851	+	32	9	1.66166	0.425327	1.72247	1.85837	8.79306	0.902708	4.57336	0.260819	156992736	156992707	HAVCR1	NM_012206	65543	36714	Downstream	157058241	157029412	-
chr11	90934589	90934942	+	33	12	1.48543	0.491596	1.38702	1.52293	9.35733	1.02328	1.04997	0.638009	90934779	90934767	MIR1261	NR_031663	65563.5	65645.5	Upstream	90869202	90869120	-
chr11	111606025	111606326	+	36	13	1.90042	0.624566	1.4021	1.538	11.1265	1.13723	1.44698	0.638009	111606158	111606179	LAYN	NM_001258391	65668.5	44430.5	Downstream	111540507	111561745	+
chr1	225362025	225362330	+	36	13	1.87549	0.616375	1.4021	1.538	11.1265	1.13723	2.15901	0.498516	225362258	225362193	LBR	NM_002296	65860.5	39323.5	Downstream	225428038	225401501	-
chr5	78294228	78294776	+	53	19	1.53677	0.501389	1.43296	1.56886	22.9647	2.42804	3.33222	0.372931	78294621	78294520	SCAMP1-AS1	NR_105014	66039	64261	Downstream	78360541	78358763	-
chr3	166964640	166964977	+	35	11	1.65025	0.472024	1.58496	1.72087	10.5244	0.944101	2.42809	0.31522	166964646	166964768	LOC105374194	NR_135545	66126.5	32984.5	Downstream	166898682	166931824	+
chr6	69730085	69730421	+	32	7	1.51329	0.301273	2.04439	2.1803	8.79306	1.04538	4.57336	0.638009	69730128	69730227	LMBRD1	NM_001363722	66213	56244	Within	69796466	69674009	-
chr5	163371109	163371586	+	42	13	1.39908	0.394118	1.61891	1.75481	14.9781	1.13723	2.86189	0.713092	163371426	163371374	CCNG1	NM_001364015	66222.5	73668.5	Upstream	163437570	163445016	+
chr5	64231987	64232371	+	37	10	1.53103	0.376591	1.7885	1.9244	11.7404	0.902708	4.1981	0.116806	64232242	64232211	RNF180	NM_001323292	66337	103752	Within	64165842	64335931	+
chr1	114444622	114444927	+	32	11	1.6671	0.521548	1.45943	1.59534	8.79306	0.944101	3.01459	0.372931	114444682	114444748	TRIM33	NM_033020	66428.5	51982.5	Within	114511203	114392792	-
chr11	96574812	96575130	+	32	10	1.59895	0.454752	1.58496	1.72087	8.79306	0.902708	1.44698	0.498516	96574938	96574967	LINC02737	NR_135097	66547	60221	Downstream	96508424	96514750	+
chr1	62621509	62621927	+	39	14	1.48252	0.484343	1.41504	1.55094	13.0028	1.28335	2.71324	0.43401	62621601	62621714	DOCK7	NM_001272002	66668	37617	Within	62688386	62584101	-
chr6	113583118	113583447	+	41	15	1.98016	0.659321	1.39232	1.52822	14.3091	1.45944	3.66623	0.31522	113583278	113583275	LINC02541	NR_125844	66792.5	40251.5	Downstream	113650075	113623534	-
chr22	45672330	45672674	+	40	13	1.84763	0.546495	1.5502	1.6861	13.6506	1.13723	1.9059	0.638009	45672666	45672527	LINC01589	NR_131244	66855	68071	Upstream	45605647	45604431	-
chr4	94690519	94690835	+	33	9	1.65936	0.411867	1.76553	1.90144	9.35733	0.902708	5.16739	0.0749559	94690825	94690719	BMPR1B-DT	NR_121610	66856	52990	Downstream	94757533	94743667	-
chr11	130137284	130137634	+	35	14	1.58896	0.578444	1.26303	1.39894	10.5244	1.28335	1.78529	0.566499	130137500	130137484	APLP2	NM_001243299	66892	7352	Within	130070567	130144811	+
chr17	46158124	46158486	+	34	12	1.49239	0.479374	1.42884	1.56475	9.93457	1.02328	2.29155	0.43401	46158137	46158290	KANSL1	NM_001193465	67069	128390	Within	46225374	46029915	-
chr3	57956994	57957329	+	32	10	1.51781	0.431675	1.58496	1.72087	8.79306	0.902708	1.9059	0.566499	57957016	57957126	SLMAP	NM_001304422	67160.5	27158.5	Downstream	57890001	57930003	+
chr6	131875099	131875544	+	39	11	1.39257	0.357465	1.73697	1.87287	13.0028	0.944101	2.42809	0.713092	131875265	131875327	ENPP1	NM_006208	67302.5	19833.5	Within	131808019	131895155	+
chr11	117394995	117395390	+	36	7	1.44817	0.256273	2.20945	2.34536	11.1265	1.04538	2.03047	1.55585	117395312	117395255	CEP164	NM_014956	67339.5	18073.5	Within	117327853	117413266	+
chr6	119136230	119136859	+	49	9	1.23782	0.206916	2.32193	2.45783	19.9349	0.902708	2.56865	1.04997	119136540	119136534	MIR548B	NR_030315	67401.5	67498.5	Upstream	119069143	119069046	-
chr20	30218935	30219252	+	34	12	1.70425	0.547423	1.42884	1.56475	9.93457	1.02328	1.34199	0.372931	30219249	30219092	LINC01597	NR_145432	67443.5	59811.5	Downstream	30286537	30278905	-
chr11	130227116	130227563	+	39	12	1.38634	0.388217	1.62149	1.75739	13.0028	1.02328	1.14351	0.713092	130227375	130227338	ST14	NM_021978	67558.5	16977.5	Downstream	130159781	130210362	+
chr11	111803443	111803929	+	40	11	1.30779	0.327309	1.77259	1.90849	13.6506	0.944101	1.44698	1.24084	111803700	111803692	ALG9	NM_001352416	67595	21492	Within	111871281	111782194	-
chr3	146401397	146401875	+	47	18	1.56237	0.54456	1.33703	1.47294	18.4719	2.14929	4.1981	0.0749559	146401805	146401690	PLSCR2	NM_001199978	67665	31651	Downstream	146469301	146433287	-
chr12	39551969	39552302	+	33	12	1.57464	0.521121	1.38702	1.52293	9.35733	1.02328	2.86189	0.209662	39552270	39552144	ABCD2	NM_005164	67667.5	2103.5	Within	39619803	39550032	-
chr17	28110465	28110806	+	32	12	1.49111	0.508895	1.34395	1.47986	8.79306	1.02328	1.04997	0.874147	28110645	28110638	NLK	NM_016231	67959.5	85742.5	Within	28042676	28196378	+
chr17	646605	646961	+	39	16	1.74071	0.649937	1.23447	1.37037	13.0028	1.66356	7.92027	0.791791	646708	646711	VPS53	NM_001366254	68056	114818	Within	714839	531965	-
chr12	50572864	50573273	+	42	14	1.63169	0.495001	1.51937	1.65528	14.9781	1.28335	0.791791	0.791791	50573053	50573054	DIP2B	NM_173602	68084.5	175588	Within	50504984	50748657	+
chr1	35999113	35999739	+	42	15	1.06607	0.346512	1.42626	1.56217	14.9781	1.45944	1.66861	0.791791	35999412	35999427	AGO3	NM_024852	68322	73073	Within	35931104	36072499	+
chr12	18329653	18330137	+	46	21	1.51017	0.627445	1.09516	1.23106	17.7541	3.05129	3.17136	0.116806	18329912	18329916	PIK3C2G	NM_001288772	68378	318521	Within	18261517	18648416	+
chr5	91448581	91448901	+	33	6	1.63861	0.271146	2.28011	2.41601	9.35733	1.20028	5.16739	0.960195	91448882	91448772	ARRDC3-AS1	NR_027435	68395	28026	Downstream	91380346	91420715	+
chr13	80949740	80950201	+	39	15	1.34424	0.470535	1.32193	1.45783	13.0028	1.45944	4.76721	0.31522	80950130	80950010	LINC00377	NR_125770	68419.5	94471.5	Upstream	81018390	81044442	+
chr6	115992251	115992652	+	37	14	1.46612	0.504876	1.34104	1.47694	11.7404	1.28335	3.01459	0.43401	115992424	115992447	FRK	NM_002031	68439.5	61303.5	Within	116060891	115931148	-
chr2	37602747	37603244	+	42	18	1.34278	0.523742	1.17834	1.31424	14.9781	2.14929	4.96521	0.0360497	37602914	37602953	CDC42EP3	NM_001371570	68646.5	38947.5	Downstream	37671642	37641943	-
chr6	110746986	110747397	+	41	18	1.58509	0.633333	1.14439	1.28029	14.3091	2.14929	3.49718	0	110747227	110747198	CDK19	NM_001300964	68663.5	137214	Within	110815855	110609977	-
chr11	89590423	89590804	+	41	15	1.7099	0.569335	1.39232	1.52822	14.3091	1.45944	2.42809	0.566499	89590800	89590639	FOLH1B	NM_153696	68682.5	108104	Upstream	89659296	89698718	+
chr12	22475111	22475626	+	42	18	1.29585	0.505437	1.17834	1.31424	14.9781	2.14929	2.42809	0.43401	22475296	22475329	C2CD5	NM_001286174	68828.5	26792.5	Within	22544197	22448576	-
chr1	86773237	86773601	+	37	14	1.61515	0.556196	1.34104	1.47694	11.7404	1.28335	3.01459	0.116806	86773514	86773465	SH3GLB1	NM_001206652	68844	25235	Downstream	86704575	86748184	+
chr8	90714805	90715216	+	38	7	1.46911	0.246296	2.2854	2.42131	12.366	1.04538	4.57336	1.04997	90714848	90715005	TMEM64	NM_001008495	68927.5	93011.5	Upstream	90646083	90621999	-
chr11	77404923	77405341	+	35	15	1.33047	0.518939	1.16993	1.30583	10.5244	1.45944	0.874147	0.960195	77405050	77405132	PAK1	NM_001376284	68962	83116	Within	77474094	77322016	-
chr5	80476947	80477354	+	36	9	1.40547	0.319779	1.88753	2.02343	11.1265	0.902708	2.56865	1.04997	80477238	80477191	ZFYVE16	NR_146174	69087.5	6228.5	Within	80408063	80483379	+
chr11	125993913	125994376	+	42	16	1.44139	0.499736	1.3388	1.47471	14.9781	1.66356	1.44698	0.638009	125994222	125994161	CDON	NM_016952	69147.5	37327.5	Within	126063292	125956817	-
chr11	103780514	103780856	+	33	15	1.53321	0.634259	1.08746	1.22337	9.35733	1.45944	2.03047	0.372931	103780600	103780639	MIR4693	NR_039842	69220	69295	Upstream	103849905	103849980	+
chr11	81960255	81960634	+	34	13	1.42545	0.496027	1.32193	1.45783	9.93457	1.13723	0.791791	0.960195	81960509	81960475	MIR4300	NR_036186	69608.5	69704.5	Upstream	81890836	81890740	-
chr11	77342074	77342383	+	32	11	1.64552	0.514797	1.45943	1.59534	8.79306	0.944101	1.14351	0.713092	77342080	77342197	PAK1	NM_001376293	69742.5	20212.5	Within	77411971	77322016	-
chr13	89166731	89167066	+	34	8	1.61267	0.34534	1.95936	2.09526	9.93457	0.948465	5.37373	0.713092	89166974	89166924	LINC01047	NR_131229	69991.5	47948.5	Downstream	89236890	89214847	-
chr8	32791742	32792105	+	40	14	1.75092	0.557728	1.45066	1.58657	13.6506	1.28335	0.0360497	2.03047	32792028	32791977	NRG1	NM_001322197	70089.5	17879.5	Downstream	32721834	32774044	+
chr3	128796164	128796503	+	32	6	1.4999	0.255949	2.23704	2.37294	8.79306	1.20028	2.15901	1.34199	128796316	128796325	RAB7A	NM_004637	70151.5	18464.5	Within	128726182	128814798	+
chr3	57826442	57826901	+	50	20	1.73089	0.630113	1.28011	1.41601	20.6796	2.72907	3.01459	0.161682	57826478	57826622	SLMAP	NM_001304420	70363.5	103332	Within	57756308	57930003	+
chr11	92295021	92295351	+	42	15	2.02231	0.657323	1.42626	1.56217	14.9781	1.45944	2.29155	0.372931	92295254	92295196	FAT3	NM_001367949	70369	601287	Within	92224817	92896473	+
chr7	134850048	134850353	+	32	6	1.6671	0.284481	2.23704	2.37294	8.79306	1.20028	3.49718	0.713092	134850242	134850207	CALD1	NM_033157	70567.5	120528	Within	134779633	134970729	+
chr18	26477726	26478073	+	32	8	1.46532	0.333397	1.87447	2.01037	8.79306	0.948465	4.38366	0.0360497	26477762	26477872	KCTD1	NM_001142730	70653.5	22989.5	Within	26548553	26454910	-
chr12	104887878	104888258	+	37	17	1.54714	0.646944	1.078	1.21391	11.7404	1.89401	3.49718	0.116806	104888225	104888067	SLC41A2	NM_001352169	70676	85516	Within	104958744	104802552	-
chr11	73527244	73527577	+	32	11	1.52693	0.477694	1.45943	1.59534	8.79306	0.944101	0.638009	1.04997	73527338	73527399	FAM168A	NM_001286051	70701.5	126924	Within	73598112	73400486	-
chr22	11967987	11968371	+	41	14	1.69654	0.527228	1.48543	1.62133	14.3091	1.28335	0.713092	0.566499	11968006	11968141	LOC102723769	NR_110761	70774	11645	Downstream	11897405	11956534	+
chr3	52974948	52975506	+	50	18	1.4238	0.466487	1.4245	1.5604	20.6796	2.14929	2.71324	0.372931	52975256	52975233	SFMBT1	NM_016329	70846	71655	Within	53046073	52903572	-
chr21	9891684	9892180	+	49	19	1.56974	0.553953	1.32193	1.45783	19.9349	2.42804	1.14351	0.791791	9892127	9891983	LINC01667	NR_038377	70871	110084	Upstream	9821061	9781848	-
chr12	24141220	24141635	+	39	13	1.49324	0.452998	1.51457	1.65048	13.0028	1.13723	3.33222	0.260819	24141402	24141425	MIR920	NR_030625	70992.5	71067.5	Upstream	24212420	24212495	+
chr1	223921418	223921746	+	34	12	1.64709	0.529065	1.42884	1.56475	9.93457	1.02328	5.16739	0.0360497	223921712	223921601	GTF2IP20	NR_132119	71062	29683	Downstream	223992644	223951265	-
chr11	112412575	112412904	+	33	4	1.59379	0.175819	2.76553	2.90144	9.35733	1.72316	2.56865	1.24084	112412692	112412733	LINC02763	NR_120560	71604.5	75096.5	Upstream	112484344	112487836	+
chr3	124829636	124829957	+	34	12	1.68301	0.540602	1.42884	1.56475	9.93457	1.02328	3.49718	0.116806	124829828	124829817	ITGB5	NM_001354764	71614.5	67848.5	Within	124901411	124761948	-
chr11	119657263	119657834	+	43	18	1.19659	0.455867	1.2115	1.34741	15.6574	2.14929	3.01459	0.260819	119657562	119657541	NECTIN1	NM_203285	71651.5	19451.5	Within	119729200	119638097	-
chr11	69891287	69891617	+	36	13	1.73341	0.56968	1.4021	1.538	11.1265	1.13723	2.42809	0.260819	69891461	69891464	FGF3	NM_005247	72036	81485	Upstream	69819416	69809967	-
chrY	56881867	56882347	+	38	13	1.25793	0.391655	1.47805	1.61395	12.366	1.13723	0.116806	0.566499	56882162	56882109	SPRY3	NM_005840	72147	86870	Upstream	56954254	56968977	+
chr12	46753687	46754012	+	38	14	1.85786	0.62294	1.37851	1.51442	12.366	1.28335	2.29155	0.31522	46753708	46753825	SLC38A4	NM_018018	72147.5	10910.5	Downstream	46825997	46764760	-
chr11	73069941	73070274	+	33	13	1.57464	0.564548	1.28011	1.41601	9.35733	1.13723	0.874147	0.874147	73070040	73070074	FCHSD2	NM_014824	72210.5	233364	Within	73142318	72836744	-
chr8	39069123	39069448	+	34	12	1.6623	0.533948	1.42884	1.56475	9.93457	1.02328	2.56865	0.31522	39069186	39069285	ADAM9	NR_027639	72300.5	35974.5	Within	38996985	39105260	+
chr8	132847687	132848151	+	43	15	1.47253	0.467493	1.45943	1.59534	15.6574	1.45944	4.1981	0.43401	132847779	132847897	PHF20L1	NM_016018	72532	888	Within	132775387	132848807	+
chr12	40228624	40229033	+	41	17	1.59284	0.601073	1.22239	1.3583	14.3091	1.89401	2.15901	0.372931	40228670	40228795	LINC02471	NR_146526	72590.5	60981.5	Downstream	40156238	40167847	+
chr11	85555719	85556033	+	33	12	1.66993	0.552654	1.38702	1.52293	9.35733	1.02328	1.66861	0.713092	85555827	85555870	TMEM126B	NM_001350394	72696	79628	Upstream	85628572	85635504	+
chr3	192587535	192587918	+	34	7	1.41056	0.264302	2.12928	2.26519	9.93457	1.04538	4.1981	0.43401	192587829	192587778	FGF12-AS2	NR_046598	72705.5	71153.5	Downstream	192515021	192516573	+
chr11	130521574	130521914	+	32	6	1.49549	0.255196	2.23704	2.37294	8.79306	1.20028	3.01459	1.24084	130521662	130521711	ADAMTS15	NM_139055	72771	45099	Downstream	130448973	130476645	+
chr12	40900564	40900905	+	33	10	1.5377	0.424079	1.62803	1.76394	9.35733	0.902708	1.55585	0.713092	40900737	40900747	CNTN1	NM_001256064	72797.5	71982.5	Within	40827937	40972717	+
chr1	185230007	185230358	+	33	9	1.49389	0.370797	1.76553	1.90144	9.35733	0.902708	2.71324	0.960195	185230088	185230175	SWT1	NM_017673	73016.5	61598.5	Within	185157166	185291781	+
chr8	99820485	99820821	+	33	13	1.56058	0.559507	1.28011	1.41601	9.35733	1.13723	3.01459	0.0749559	99820789	99820701	COX6C	NM_004374	73054	57211	Downstream	99893707	99877864	-
chr2	111568195	111568504	+	32	8	1.64552	0.374397	1.87447	2.01037	8.79306	0.948465	4.1981	0.0749559	111568328	111568351	MIR4435-2HG	NR_024373	73188.5	139042	Upstream	111495161	111429308	-
chr2	69086201	69086544	+	33	6	1.52874	0.252964	2.28011	2.41601	9.35733	1.20028	4.38366	0.43401	69086332	69086354	ANTXR1	NM_053034	73229.5	86184.5	Within	69013143	69172557	+
chr11	119454974	119455443	+	48	17	1.62623	0.524176	1.44478	1.58069	19.1989	1.89401	3.33222	0.43401	119455438	119455221	USP2-AS1	NR_034160	73431.5	44024.5	Within	119381777	119499233	+
chr5	53062914	53063337	+	38	11	1.42743	0.376057	1.70044	1.83634	12.366	0.944101	2.42809	0.874147	53063268	53063160	ITGA2	NR_073104	73774.5	31653.5	Within	52989351	53094779	+
chr11	73523831	73524256	+	38	13	1.42072	0.44234	1.47805	1.61395	12.366	1.13723	0.638009	1.04997	73524050	73524042	FAM168A	NM_001286051	74068.5	123558	Within	73598112	73400486	-
chr2	227238521	227238896	+	34	11	1.44066	0.424192	1.54432	1.68023	9.93457	0.944101	6.24093	0.0360497	227238604	227238656	COL4A3	NM_000091	74085.5	76083.5	Within	227164623	227314792	+
chr11	90943272	90943677	+	42	14	1.64781	0.49989	1.51937	1.65528	14.9781	1.28335	2.15901	0.874147	90943578	90943520	MIR1261	NR_031663	74272.5	74354.5	Upstream	90869202	90869120	-
chr1	172733291	172733605	+	32	11	1.61932	0.506599	1.45943	1.59534	8.79306	0.944101	1.78529	0.43401	172733518	172733458	FASLG	NM_000639	74346	66572	Downstream	172659102	172666876	+
chr1	247004301	247004601	+	33	12	1.74786	0.578444	1.38702	1.52293	9.35733	1.02328	3.49718	0.260819	247004414	247004444	ZNF670-ZNF695	NR_037894	74362	58905	Within	247078813	246945546	-
chr9	39538888	39539202	+	40	14	2.02415	0.644763	1.45066	1.58657	13.6506	1.28335	2.56865	0.209662	39538996	39539027	ZNF658B	NR_003528	74519	95231	Upstream	39464526	39443814	-
chr21	10595869	10596255	+	35	11	1.44077	0.412104	1.58496	1.72087	10.5244	0.944101	1.14351	0.960195	10595956	10596032	TPTE	NM_199261	74549	10208	Within	10521513	10606270	+
chr11	93405280	93405609	+	40	13	1.93187	0.571411	1.5502	1.6861	13.6506	1.13723	3.01459	0.713092	93405530	93405477	DEUP1	NM_181645	74728.5	33026.5	Within	93330716	93438471	+
chr12	27894820	27895295	+	46	9	1.53878	0.274	2.23266	2.36857	17.7541	0.902708	4.76721	0.960195	27895224	27895091	PTHLH	NM_198966	74918.5	63025.5	Downstream	27969976	27958083	-
chr11	86169209	86169663	+	38	13	1.32997	0.414084	1.47805	1.61395	12.366	1.13723	1.66861	0.791791	86169309	86169420	EED	NM_001330334	74947	109374	Upstream	86244383	86278810	+
chr17	32801981	32802311	+	34	5	1.63711	0.219108	2.54432	2.68023	9.93457	1.42213	3.17136	1.14351	32802284	32802165	MYO1D	NM_001303280	74978	42335	Within	32877124	32759811	-
chr5	25265804	25266187	+	34	11	1.41056	0.415332	1.54432	1.68023	9.93457	0.944101	2.42809	0.43401	25265956	25265996	LINC02211	NR_136209	75043.5	36284.5	Within	25190952	25302280	+
chr1	90946098	90946563	+	40	13	1.36685	0.404289	1.5502	1.6861	13.6506	1.13723	2.03047	0.713092	90946438	90946352	ZNF644	NM_016620	75177.5	31031.5	Within	91021508	90915299	-
chr5	22217463	22217778	+	32	10	1.61418	0.459083	1.58496	1.72087	8.79306	0.902708	3.66623	0.372931	22217474	22217604	PMCHL1	NR_003921	75269.5	65350.5	Downstream	22142351	22152270	+
chr3	182027472	182027893	+	37	10	1.39647	0.343494	1.7885	1.9244	11.7404	0.902708	3.33222	0.43401	182027787	182027729	LINC01206	NR_104146	75319.5	17006.5	Downstream	181952363	182010676	+
chr11	110017839	110018184	+	37	12	1.7041	0.502995	1.54749	1.68339	11.7404	1.02328	1.66861	0.960195	110018176	110018028	ZC3H12C	NM_033390	75379.5	153830	Upstream	110093391	110171841	+
chr5	51932473	51932795	+	33	12	1.62844	0.538923	1.38702	1.52293	9.35733	1.02328	4.76721	0.209662	51932506	51932600	LINC02118	NR_147166	75396	111275	Upstream	52008030	52043909	+
chr1	107131924	107132232	+	32	8	1.65087	0.375613	1.87447	2.01037	8.79306	0.948465	5.37373	0.31522	107132227	107132075	PRMT6	NM_018137	75405	72784	Downstream	107056673	107059294	+
chr12	15713674	15714184	+	47	17	1.46433	0.482037	1.41504	1.55094	18.4719	1.89401	3.01459	0.713092	15714054	15713971	EPS8	NM_004447	75459	93794	Within	15789388	15620135	-
chr3	127746952	127747288	+	33	10	1.56058	0.43039	1.62803	1.76394	9.35733	0.902708	3.17136	0.31522	127746992	127747117	MGLL	NM_007283	75762	58059	Within	127822882	127689061	-
chr5	61407899	61408316	+	38	16	1.44797	0.554862	1.19794	1.33384	12.366	1.66356	2.15901	0.209662	61408008	61408048	ZSWIM6	NM_020928	75850.5	138064	Within	61332257	61546172	+
chr3	57831940	57832393	+	40	12	1.40305	0.383076	1.65711	1.79302	13.6506	1.02328	1.44698	0.960195	57832194	57832178	SLMAP	NM_001304420	75858.5	97836.5	Within	57756308	57930003	+
chr2	84535006	84535335	+	34	12	1.64209	0.527457	1.42884	1.56475	9.93457	1.02328	5.16739	0.0360497	84535085	84535131	SUCLG1	NM_003849	75890.5	111644	Upstream	84459280	84423527	-
chr6	144658790	144659340	+	47	18	1.35784	0.473272	1.33703	1.47294	18.4719	2.14929	2.29155	0.638009	144659201	144659060	UTRN	NM_001375323	75918	193969	Within	144583147	144853034	+
chr8	62324666	62324988	+	32	9	1.57909	0.404192	1.72247	1.85837	8.79306	0.902708	5.37373	0.260819	62324814	62324833	NKAIN3	NM_001304533	75974	641640	Within	62248853	62966467	+
chr7	43653278	43653621	+	32	11	1.48241	0.463767	1.45943	1.59534	8.79306	0.944101	1.9059	0.791791	43653420	43653439	COA1	NR_146945	76073.5	44993.5	Within	43729523	43608456	-
chr1	112319881	112320379	+	41	15	1.30818	0.435575	1.39232	1.52822	14.3091	1.45944	3.66623	0.0360497	112320124	112320121	CTTNBP2NL	NM_018704	76083	141034	Upstream	112396213	112461164	+
chr8	70394843	70395212	+	33	12	1.42102	0.47028	1.38702	1.52293	9.35733	1.02328	1.55585	0.31522	70394996	70395020	LOC101926892	NR_110653	76105.5	90659.5	Upstream	70471133	70485687	+
chr3	108452993	108453316	+	33	13	1.62339	0.582026	1.28011	1.41601	9.35733	1.13723	2.71324	0.260819	108453115	108453149	MYH15	NM_014981	76167.5	72787.5	Within	108529322	108380367	-
chr16	10462224	10462544	+	33	12	1.63861	0.542291	1.38702	1.52293	9.35733	1.02328	4.57336	0.116806	10462517	10462421	ATF7IP2	NR_045816	76324	21254	Within	10386060	10483638	+
chr17	35663617	35664105	+	46	16	1.49779	0.474134	1.46713	1.60303	17.7541	1.66356	2.42809	0.791791	35663962	35663917	AP2B1	NM_001282	76540	62550	Within	35587321	35726411	+
chr11	78265088	78265409	+	33	11	1.63351	0.495552	1.5025	1.6384	9.35733	0.944101	2.29155	0.713092	78265382	78265279	GAB2	NM_012296	76631.5	49959.5	Within	78341880	78215289	-
chr9	66241408	66241751	+	35	12	1.62139	0.505928	1.46949	1.60539	10.5244	1.02328	1.78529	0.372931	66241536	66241564	LOC642929	NR_027472	76673.5	81621.5	Upstream	66164906	66159958	-
chr6	111406791	111407150	+	34	12	1.50486	0.483379	1.42884	1.56475	9.93457	1.02328	2.15901	0.498516	111406853	111406918	REV3L	NM_001286432	76744.5	107940	Within	111483715	111299030	-
chr1	243774100	243774404	+	32	10	1.67259	0.475694	1.58496	1.72087	8.79306	0.902708	2.56865	0.498516	243774104	243774189	AKT3	NM_001370074	76827	274529	Within	243851079	243499723	-
chr1	235806671	235807068	+	37	12	1.48089	0.437111	1.54749	1.68339	11.7404	1.02328	1.55585	0.960195	235806752	235806835	LYST	NM_001301365	76838.5	145840	Within	235883708	235661030	-
chr12	46748949	46749358	+	39	12	1.51514	0.424287	1.62149	1.75739	13.0028	1.02328	1.66861	0.791791	46749270	46749174	SLC38A4	NM_018018	76843.5	15606.5	Downstream	46825997	46764760	-
chr3	149580903	149581449	+	47	19	1.36779	0.503225	1.26303	1.39894	18.4719	2.42804	2.15901	0.791791	149581220	149581206	WWTR1	NM_001168280	76849	63942	Within	149658025	149517234	-
chr11	76937590	76937954	+	37	14	1.61515	0.556196	1.34104	1.47694	11.7404	1.28335	1.24084	0.43401	76937651	76937718	ACER3	NM_001300953	76855	89025	Within	76860917	77026797	+
chr6	122866032	122866437	+	38	15	1.49088	0.535596	1.2854	1.42131	12.366	1.45944	4.1981	0.209662	122866358	122866298	SMPDL3A	NM_006714	76977.5	56515.5	Downstream	122789257	122809719	+
chr11	2784362	2784697	+	34	10	1.61267	0.431675	1.66985	1.80576	9.93457	0.902708	4.57336	0.161682	2784388	2784546	KCNQ1-AS1	NR_130721	77039.5	55604.5	Downstream	2861569	2840134	-
chr6	128805774	128806102	+	33	11	1.59865	0.484976	1.5025	1.6384	9.35733	0.944101	2.71324	0.498516	128805813	128805906	LAMA2	NM_000426	77199	710627	Upstream	128883137	129516565	+
chr5	143889206	143889535	+	34	12	1.64209	0.527457	1.42884	1.56475	9.93457	1.02328	4.38366	0.161682	143889365	143889380	HMHB1	NM_021182	77210.5	68654.5	Downstream	143812160	143820716	+
chr1	164851823	164852144	+	34	7	1.68301	0.315351	2.12928	2.26519	9.93457	1.04538	7.17527	0.209662	164852128	164851995	PBX1-AS1	NR_038072	77342.5	82868.5	Upstream	164774641	164769115	-
chr13	67449748	67450057	+	32	11	1.64552	0.514797	1.45943	1.59534	8.79306	0.944101	5.58425	0.116806	67449822	67449884	LINC00364	NR_130792	77516.5	69908.5	Downstream	67372386	67379994	+
chr12	43681050	43681451	+	35	14	1.38687	0.504876	1.26303	1.39894	10.5244	1.28335	1.55585	0.161682	43681254	43681250	PUS7L	NM_031292	77539.5	37740.5	Downstream	43758790	43718991	-
chr1	45881025	45881355	+	37	13	1.78156	0.56968	1.44057	1.57648	11.7404	1.13723	3.01459	0.260819	45881250	45881200	MAST2	NM_001324320	77584	154934	Within	45803606	46036124	+
chr1	120098568	120099182	+	42	20	1.08691	0.471046	1.03395	1.16985	14.9781	2.72907	1.66861	0.116806	120098886	120098877	SEC22B	NM_004892	77645	52022	Downstream	120176520	120150897	-
chr8	33677964	33678282	+	33	12	1.64892	0.545702	1.38702	1.52293	9.35733	1.02328	0.31522	1.24084	33678242	33678191	DUSP26	NM_001305115	78017	86794	Upstream	33600106	33591329	-
chr22	11819021	11819426	+	46	13	1.80474	0.464184	1.74723	1.88314	17.7541	1.13723	0.0749559	0.260819	11819033	11819140	LOC102723769	NR_110761	78181.5	137310	Upstream	11897405	11956534	+
chr2	161386413	161386808	+	41	12	1.6493	0.439325	1.69188	1.82778	14.3091	1.02328	4.1981	0.209662	161386460	161386570	PSMD14	NM_005805	78186.5	25106.5	Within	161308424	161411717	+
chr11	122022435	122022751	+	37	14	1.86049	0.640682	1.34104	1.47694	11.7404	1.28335	1.14351	0.260819	122022726	122022621	MIR100HG	NR_137178	78253	5735	Downstream	122100846	122028328	-
chr3	125278773	125279094	+	33	11	1.63351	0.495552	1.5025	1.6384	9.35733	0.944101	2.42809	0.713092	125278794	125278935	ZNF148	NM_001348433	78346.5	53265.5	Within	125357280	125225668	-
chr11	129737249	129737590	+	34	11	1.5843	0.466487	1.54432	1.68023	9.93457	0.944101	1.66861	0.566499	129737321	129737370	TMEM45B	NM_001331212	78360.5	122092	Upstream	129815780	129859511	+
chr3	89185972	89186401	+	39	11	1.44451	0.370797	1.73697	1.87287	13.0028	0.944101	2.56865	0.638009	89186077	89186145	EPHA3	NM_182644	78566.5	214158	Within	89107620	89400345	+
chr11	72892835	72893301	+	40	9	1.36391	0.279292	2.03562	2.17153	13.6506	0.902708	0.874147	1.66861	72893028	72893061	ATG16L2	NM_033388	78658	63433	Downstream	72814410	72829635	+
chr3	39546196	39546504	+	33	12	1.70246	0.56342	1.38702	1.52293	9.35733	1.02328	4.57336	0.116806	39546260	39546334	MOBP	NR_103505	78671	16853	Downstream	39467679	39529497	+
chr1	93526642	93527005	+	36	14	1.57583	0.557728	1.30256	1.43847	11.1265	1.28335	4.01668	0.260819	93526955	93526866	FNBP1L	NM_001164473	78693.5	27837.5	Within	93448130	93554661	+
chr3	108450388	108450855	+	44	14	1.49709	0.433523	1.58496	1.72087	16.3466	1.28335	3.33222	0.713092	108450706	108450649	MYH15	NM_014981	78700.5	70254.5	Within	108529322	108380367	-
chr11	105530866	105531389	+	45	23	1.36717	0.635957	0.938599	1.0745	17.0455	3.75544	1.55585	0.372931	105531174	105531150	GRIA4	NM_001077244	78944.5	382378	Upstream	105610072	105913506	+
chr11	86453739	86454054	+	35	12	1.76551	0.550899	1.46949	1.60539	10.5244	1.02328	1.04997	0.498516	86453937	86453924	CCDC81	NM_001156474	79010.5	30790.5	Downstream	86374886	86423106	+
chr11	128129550	128129851	+	32	11	1.68926	0.528479	1.45943	1.59534	8.79306	0.944101	1.66861	0.638009	128129624	128129674	LINC02098	NR_146647	79064.5	111740	Upstream	128208765	128241441	+
chr11	103188412	103188776	+	41	16	1.78976	0.635653	1.30485	1.44076	14.3091	1.66356	1.14351	0.791791	103188434	103188521	DYNC2H1	NM_001377	79169	291269	Within	103109425	103479863	+
chr17	22123455	22123922	+	47	16	1.59917	0.495455	1.4975	1.6334	18.4719	1.66356	0.874147	0.791791	22123670	22123706	UBBP4	NR_144546	79305.5	81467.5	Upstream	22202994	22205156	+
chr11	100766489	100766821	+	33	12	1.57939	0.52269	1.38702	1.52293	9.35733	1.02328	1.14351	0.960195	100766570	100766643	ARHGAP42	NM_001367945	79368	227286	Within	100687287	100993941	+
chr18	21520959	21521309	+	34	13	1.54356	0.537127	1.32193	1.45783	9.93457	1.13723	2.42809	0.161682	21521002	21521070	ESCO1	NM_052911	79570	8149	Downstream	21600704	21529283	-
chr11	130996007	130996351	+	33	13	1.52429	0.546495	1.28011	1.41601	9.35733	1.13723	0.713092	0.638009	130996159	130996151	SNX19	NM_001347921	79692	90523	Upstream	130916487	130905656	-
chr17	59787221	59787713	+	55	22	1.77628	0.646635	1.28379	1.4197	24.529	3.39371	1.66861	0.638009	59787300	59787447	VMP1	NM_001329397	79814	54788	Within	59707653	59842255	+
chr13	98672624	98672966	+	34	13	1.57967	0.549691	1.32193	1.45783	9.93457	1.13723	4.01668	0	98672688	98672777	SLC15A1	NM_005073	79877	11005	Downstream	98752672	98683800	-
chr11	123301315	123301825	+	47	17	1.46433	0.482037	1.41504	1.55094	18.4719	1.89401	2.86189	0.566499	123301583	123301577	MIR4493	NR_039714	79942	79869	Downstream	123381512	123381439	-
chr12	40907803	40908293	+	45	16	1.45925	0.472199	1.4361	1.572	17.0455	1.66356	2.29155	0.874147	40908190	40908060	CNTN1	NM_001256064	80111	64669	Within	40827937	40972717	+
chr2	94288396	94288728	+	40	15	1.91441	0.653363	1.35755	1.49346	13.6506	1.45944	0.960195	0	94288696	94288580	BMS1P14	NR_146105	80143	96032	Upstream	94208419	94192530	-
chr3	31901439	31901751	+	35	12	1.78249	0.556196	1.46949	1.60539	10.5244	1.02328	4.76721	0.0749559	31901714	31901665	OSBPL10	NM_017784	80255	240771	Within	31981850	31660824	-
chr1	164478720	164479045	+	33	7	1.6134	0.31147	2.08746	2.22337	9.35733	1.04538	4.38366	0.43401	164478870	164478876	PBX1	NM_002585	80300.5	372948	Upstream	164559183	164851831	+
chr6	135417175	135417511	+	33	12	1.56058	0.516468	1.38702	1.52293	9.35733	1.02328	2.56865	0.638009	135417284	135417320	AHI1	NM_001134832	80422	29560	Within	135497765	135387783	-
chr9	18492543	18492852	+	32	10	1.64552	0.467997	1.58496	1.72087	8.79306	0.902708	3.49718	0.260819	18492674	18492676	MIR3152	NR_036107	80607.5	80681.5	Upstream	18573305	18573379	+
chr12	17753772	17754126	+	34	10	1.52612	0.408506	1.66985	1.80576	9.93457	0.902708	3.01459	0.498516	17753899	17753932	MIR3974	NR_039770	80651	80555	Downstream	17673298	17673394	+
chr11	103172685	103173002	+	34	12	1.70425	0.547423	1.42884	1.56475	9.93457	1.02328	0.791791	1.55585	103172706	103172812	DCUN1D5	NM_032299	80683.5	122158	Upstream	103092160	103050685	-
chr5	77261059	77261395	+	34	12	1.60788	0.516468	1.42884	1.56475	9.93457	1.02328	4.57336	0.116806	77261376	77261236	PDE8B	NM_001349750	80924	167028	Within	77180303	77428255	+
chr11	86455659	86455997	+	34	14	1.59836	0.598981	1.22239	1.3583	9.93457	1.28335	0.874147	0.372931	86455796	86455816	CCDC81	NM_001156474	80942	32722	Downstream	86374886	86423106	+
chr1	214069445	214069786	+	33	8	1.5377	0.339263	1.91754	2.05344	9.35733	0.948465	6.24093	0.161682	214069751	214069681	PROX1	NM_002763	81083.5	28111.5	Downstream	213988532	214041504	+
chr9	41439963	41440342	+	39	12	1.63508	0.457871	1.62149	1.75739	13.0028	1.02328	3.66623	0.372931	41439975	41440124	LOC107984035	NR_148348	81291.5	41948.5	Within	41358861	41482101	+
chr12	34103619	34103969	+	35	12	1.58896	0.495809	1.46949	1.60539	10.5244	1.02328	4.1981	0	34103932	34103845	ALG10	NM_032834	81299	75493	Downstream	34022495	34028301	+
chr7	51311711	51312053	+	36	13	1.67259	0.549691	1.4021	1.538	11.1265	1.13723	4.01668	0	51312040	51311887	LOC107986794	NR_157843	81374	80495	Downstream	51393256	51392377	-
chr1	225346470	225346785	+	33	12	1.66462	0.550899	1.38702	1.52293	9.35733	1.02328	1.9059	0.638009	225346600	225346631	LBR	NM_002296	81410.5	54873.5	Downstream	225428038	225401501	-
chr6	75830515	75830843	+	34	12	1.64709	0.529065	1.42884	1.56475	9.93457	1.02328	5.37373	0.161682	75830628	75830676	MYO6	NM_001368865	81441	88858	Within	75749238	75919537	+
chr5	109770626	109770989	+	34	10	1.48828	0.398377	1.66985	1.80576	9.93457	0.902708	2.15901	0.498516	109770930	109770815	MAN2A1	NM_002372	81442.5	98817.5	Within	109689365	109869625	+
chr6	144323901	144324384	+	40	11	1.31591	0.329342	1.77259	1.90849	13.6506	0.944101	2.71324	0.713092	144324228	144324161	SNORA98	NR_132778	81511.5	81624.5	Upstream	144405654	144405767	+
chr8	129935389	129935701	+	36	13	1.83341	0.602546	1.4021	1.538	11.1265	1.13723	2.42809	0.209662	129935400	129935530	CYRIB	NM_001353270	81584	95953	Within	130017129	129839592	-
chr11	111683724	111684422	+	55	19	1.25205	0.39364	1.48543	1.62133	24.529	2.42804	0.960195	1.04997	111684052	111684068	SIK2	NM_015191	81625	46782	Within	111602448	111730855	+
chr11	128126966	128127276	+	33	12	1.69147	0.559785	1.38702	1.52293	9.35733	1.02328	1.55585	0.638009	128127242	128127149	LINC02098	NR_146647	81644	114320	Upstream	128208765	128241441	+
chr5	28205626	28205969	+	36	12	1.66771	0.505928	1.50901	1.64492	11.1265	1.02328	4.57336	0.0749559	28205658	28205756	LINC02103	NR_134265	81867.5	80590.5	Downstream	28287665	28286388	-
chr11	108385342	108385798	+	44	17	1.53321	0.53912	1.32193	1.45783	16.3466	1.89401	2.56865	0.566499	108385396	108385573	C11orf65	NM_001351110	81959	77052	Within	108467529	108308518	-
chr1	243835146	243835658	+	43	20	1.33448	0.564887	1.06711	1.20302	15.6574	2.72907	1.44698	0.43401	243835312	243835420	LINC02774	NR_033883	81999	211916	Upstream	243917401	244047318	+
chr2	120094899	120095336	+	34	6	1.23626	0.198551	2.32193	2.45783	9.93457	1.20028	2.42809	1.04997	120095024	120095097	EPB41L5	NM_001184937	82041.5	84001.5	Within	120013076	120179119	+
chr1	238567885	238568291	+	45	19	1.76116	0.676751	1.20163	1.33754	17.0455	2.42804	3.66623	0.0360497	238568286	238568074	LINC01139	NR_015407	82071	87705	Upstream	238486017	238480383	-
chr5	31449736	31450184	+	40	13	1.41871	0.41963	1.5502	1.6861	13.6506	1.13723	3.8394	0.31522	31450014	31449995	DROSHA	NM_013235	82133	49466	Within	31532093	31400494	-
chr11	72896455	72896789	+	36	12	1.71265	0.519561	1.50901	1.64492	11.1265	1.02328	1.44698	0.791791	72896656	72896632	ATG16L2	NM_033388	82212	66987	Downstream	72814410	72829635	+
chr6	154247555	154247912	+	33	11	1.46879	0.44558	1.5025	1.6384	9.35733	0.944101	3.01459	0.116806	154247584	154247725	IPCEF1	NM_001130699	82347.5	93251.5	Within	154330081	154154482	-
chr11	120467766	120468085	+	33	12	1.64375	0.543991	1.38702	1.52293	9.35733	1.02328	1.66861	0.713092	120468062	120467944	ARHGEF12	NM_001301084	82599.5	22011.5	Within	120385326	120489937	+
chr11	90952170	90952501	+	38	15	1.82418	0.655337	1.2854	1.42131	12.366	1.45944	2.86189	0.498516	90952496	90952308	MIR1261	NR_031663	83133.5	83215.5	Upstream	90869202	90869120	-
chr3	18045563	18045896	+	36	13	1.71779	0.564548	1.4021	1.538	11.1265	1.13723	5.79896	0.209662	18045588	18045679	LOC339862	NR_161333	83178.5	223188	Within	17962551	18268918	+
chr1	184891085	184891471	+	36	9	1.48193	0.337176	1.88753	2.02343	11.1265	0.902708	2.56865	0.791791	184891389	184891326	NIBAN1	NM_052966	83230	100247	Within	184974508	184791031	-
chr10	116766278	116766704	+	43	16	1.60388	0.54314	1.37197	1.50787	15.6574	1.66356	3.17136	0.0749559	116766630	116766526	HSPA12A	NM_001330164	83231	95300	Within	116849722	116671191	-
chr11	117014914	117015284	+	48	19	2.06135	0.742597	1.29278	1.42869	19.1989	2.42804	5.79896	0.260819	117015241	117015134	SIK3	NM_001366687	83329	110582	Within	117098428	116904517	-
chr3	166981982	166982351	+	36	14	1.5502	0.54866	1.30256	1.43847	11.1265	1.28335	2.29155	0.116806	166982304	166982204	LOC105374194	NR_135545	83484.5	50342.5	Downstream	166898682	166931824	+
chr11	108748551	108748857	+	33	12	1.71358	0.567102	1.38702	1.52293	9.35733	1.02328	1.9059	1.14351	108748557	108748637	DDX10	NM_004398	83636	192222	Within	108665068	108940926	+
chr6	42368424	42368746	+	32	8	1.57909	0.359282	1.87447	2.01037	8.79306	0.948465	3.17136	0.498516	42368568	42368582	TRERF1	NM_033502	83639	143655	Within	42452224	42224930	-
chr6	109774681	109775209	+	46	13	1.38432	0.35605	1.74723	1.88314	17.7541	1.13723	3.8394	0.791791	109774863	109774927	FIG4	NM_014845	83650	50481	Within	109691295	109825426	+
chr1	10882822	10883131	+	32	11	1.64552	0.514797	1.45943	1.59534	8.79306	0.944101	4.76721	0.0749559	10883117	10883003	C1orf127	NM_001366227	83710.5	63495.5	Downstream	10966687	10946472	-
chr14	29843889	29844212	+	32	7	1.5742	0.313398	2.04439	2.1803	8.79306	1.04538	5.16739	0.31522	29844054	29844046	PRKD1	NM_002742	83796.5	267570	Within	29927847	29576480	-
chr8	105976426	105976788	+	34	11	1.49239	0.439426	1.54432	1.68023	9.93457	0.944101	2.42809	0.372931	105976730	105976630	ZFPM2-AS1	NR_125797	83896	196198	Within	106060503	105780409	-
chr11	71703171	71703486	+	33	8	1.66462	0.367266	1.91754	2.05344	9.35733	0.948465	3.01459	0.960195	71703183	71703271	FAM86C1	NM_001099653	84181.5	97905.5	Upstream	71787510	71801234	+
chr13	54396016	54396476	+	39	12	1.34716	0.377246	1.62149	1.75739	13.0028	1.02328	4.01668	0	54396148	54396238	MIR1297	NR_031628	84198	84275	Upstream	54312048	54311971	-
chr12	19524641	19524957	+	32	9	1.60907	0.411867	1.72247	1.85837	8.79306	0.902708	2.71324	0.638009	19524948	19524799	AEBP2	NM_001267043	84201	2572	Downstream	19440598	19522227	+
chr12	46995382	46995912	+	44	17	1.31914	0.463847	1.32193	1.45783	16.3466	1.89401	1.14351	1.34199	46995635	46995655	AMIGO2	NM_181847	84304	80059	Downstream	47079951	47075706	-
chr12	21099814	21100341	+	43	11	1.29649	0.301845	1.87447	2.01037	15.6574	0.944101	1.9059	1.34199	21100113	21100100	SLCO1B7	NM_001009562	84382.5	9971.5	Downstream	21015695	21090106	+
chr11	73057643	73058135	+	44	18	1.42102	0.529065	1.24393	1.37983	16.3466	2.14929	1.14351	0.874147	73057844	73057857	FCHSD2	NM_014824	84429	221145	Within	73142318	72836744	-
chr3	141487322	141487715	+	35	14	1.4151	0.515154	1.26303	1.39894	10.5244	1.28335	1.34199	0.209662	141487576	141487524	ZBTB38	NM_001376188	84505.5	37728.5	Downstream	141403013	141449790	+
chr20	47586237	47586554	+	33	12	1.65412	0.547423	1.38702	1.52293	9.35733	1.02328	2.29155	0.31522	47586346	47586383	NCOA3	NM_001174087	84509.5	70474.5	Within	47501886	47656870	+
[truncated: 1,245 more rows]
