# Supplementary material for: Retinoic acid receptor β modulates mechanosensing and invasion in pancreatic cancer cells via myosin light chain 2
Source: Oncogenesis. 2023 May 2;12(1):23. doi: 10.1038/s41389-023-00467-1 (PMC10154384; doi:10.1038/s41389-023-00467-1)
Supplement: Supplementary file 3 — Supplementary data 2 [file 41389_2023_467_MOESM3_ESM.xlsx]

## Sheet: STRING_Log2FC>1.5 Summary
Biological Process	FDR	observed	background	count in gene set	% of gene set
cell projection organization	0.0145	69	1067	69 out of 1067	0.0646673
lamellipodium organization	0.0145	10	40	10 out of 40	0.25
plasma membrane bounded cell projection organization	0.0145	68	1034	68 out of 1034	0.065764
cellular component organization or biogenesis	0.0213	243	5342	243 out of 5342	0.0454886
plasma membrane bounded cell projection assembly	0.0213	34	413	34 out of 413	0.0823245
cellular component organization	0.0252	234	5163	234 out of 5163	0.0453225
regulation of localization	0.0323	128	2524	128 out of 2524	0.0507132
lamellipodium assembly	0.0364	8	32	8 out of 32	0.25
cell migration	0.0438	52	812	52 out of 812	0.0640394
Cellular Component	FDR	observed	background	count in gene set	% of gene set
membrane-bounded organelle	0.0026	462	11244	462 out of 11244	0.0410886
intracellular organelle part	0.0026	377	8882	377 out of 8882	0.0424454
intracellular organelle	0.0056	489	12193	489 out of 12193	0.040105
intracellular membrane-bounded organelle	0.0056	426	10365	426 out of 10365	0.0410999
organelle part	0.0056	381	9111	381 out of 9111	0.0418176
organelle	0.0062	495	12432	495 out of 12432	0.0398166
intracellular part	0.0123	545	13996	545 out of 13996	0.0389397
intracellular	0.0185	553	14286	553 out of 14286	0.0387092
nuclear part	0.0185	197	4359	197 out of 4359	0.0451939
cell	0.0216	616	16271	616 out of 16271	0.0378588
cell part	0.0216	615	16244	615 out of 16244	0.0378601
basal part of cell	0.0244	8	44	8 out of 44	0.181818
protein-containing complex	0.0287	211	4792	211 out of 4792	0.0440317
plasma membrane region	0.0287	60	1061	60 out of 1061	0.0565504
cytoplasm	0.0324	445	11238	445 out of 11238	0.0395978
endomembrane system	0.0324	193	4347	193 out of 4347	0.0443984
nucleoplasm	0.038	157	3446	157 out of 3446	0.0455601
endosomal part	0.0416	33	501	33 out of 501	0.0658683
Reactome Pathways	FDR	observed	background	count in gene set	% of gene set
MET activates PTK2 signaling	0.0331	8	29	8 out of 29	0.275862
MET promotes cell motility	0.0331	9	39	9 out of 39	0.230769
Non-integrin membrane-ECM interactions	0.0386	10	58	10 out of 58	0.172414
UniProt keywords	FDR	observed	background	count in gene set	% of gene set
Phosphoprotein	1.72e-06	366	8066	366 out of 8066	0.0453757
Alternative splicing	0.003	422	10223	422 out of 10223	0.0412795
Endosome	0.0127	38	534	38 out of 534	0.071161

## Sheet: STRING_Log2FC>1.5 All
Biological Process
#term ID	term description	observed gene count	background gene count	false discovery rate	matching proteins in your network (IDs)	matching proteins in your network (labels)
GO:0030030	cell projection organization	69	1067	0.0145	ENSP00000215730,ENSP00000222399,ENSP00000225512,ENSP00000227349,ENSP00000242067,ENSP00000245323,ENSP00000252934,ENSP00000265070,ENSP00000265361,ENSP00000265362,ENSP00000278568,ENSP00000278919,ENSP00000278935,ENSP00000281171,ENSP00000281821,ENSP00000282561,ENSP00000282588,ENSP00000289153,ENSP00000294742,ENSP00000298050,ENSP00000298910,ENSP00000307259,ENSP00000315465,ENSP00000336712,ENSP00000337451…	AKAP9,ANO6,ARL13B,ARL6,ARPC5,ATXN10,BBS9,C11orf63,CCDC67,CCDC88A,CDC14A,CEP164,CNTN1,CTTN,DNAH14,DNM3,DSCAML1,DYNLRB1,EFNB2,EPHA3,EPHA4,ETV1,FEZ1,FGD4,GAB2,GDPD5,GJA1,GLI3,GOLPH3,HDAC2,HYLS1,IFT74,ITGA1,ITGB1,KIFAP3,KLF5,LAMA2,LAMB1,LPPR4,LRRK2,MANF,MAP4,MTMR2,MTR,MYCBP2,NCK1,NEK2,NLGN1,P2RY12,PAK1,PARD6B,PIK3CB,PIP5K1A,PTPRK,PTPRO,RERE,ROCK1,RPS6KA5,SEMA3A,SEMA3C,SLC11A2,SNAP29,SRGAP2,TBC1D32,TN…
GO:0097581	lamellipodium organization	10	40	0.0145	ENSP00000265070,ENSP00000281171,ENSP00000294742,ENSP00000307259,ENSP00000338728,ENSP00000359073,ENSP00000365745,ENSP00000379350,ENSP00000417273,ENSP00000459615	ARPC5,CCDC88A,CTTN,GOLPH3,ITGB1,NCK1,P2RY12,PTPRO,SRGAP2,VAV3
GO:0120036	plasma membrane bounded cell projection organization	68	1034	0.0145	ENSP00000215730,ENSP00000222399,ENSP00000225512,ENSP00000227349,ENSP00000242067,ENSP00000245323,ENSP00000252934,ENSP00000265070,ENSP00000265361,ENSP00000265362,ENSP00000278568,ENSP00000278919,ENSP00000278935,ENSP00000281171,ENSP00000281821,ENSP00000282561,ENSP00000282588,ENSP00000289153,ENSP00000294742,ENSP00000298910,ENSP00000307259,ENSP00000315465,ENSP00000336712,ENSP00000337451,ENSP00000337722…	AKAP9,ANO6,ARL13B,ARL6,ARPC5,ATXN10,BBS9,C11orf63,CCDC88A,CDC14A,CEP164,CNTN1,CTTN,DNAH14,DNM3,DSCAML1,DYNLRB1,EFNB2,EPHA3,EPHA4,ETV1,FEZ1,FGD4,GAB2,GDPD5,GJA1,GLI3,GOLPH3,HDAC2,HYLS1,IFT74,ITGA1,ITGB1,KIFAP3,KLF5,LAMA2,LAMB1,LPPR4,LRRK2,MANF,MAP4,MTMR2,MTR,MYCBP2,NCK1,NEK2,NLGN1,P2RY12,PAK1,PARD6B,PIK3CB,PIP5K1A,PTPRK,PTPRO,RERE,ROCK1,RPS6KA5,SEMA3A,SEMA3C,SLC11A2,SNAP29,SRGAP2,TBC1D32,TNIK,TNPO…
GO:0071840	cellular component organization or biogenesis	243	5342	0.0213	ENSP00000009041,ENSP00000215730,ENSP00000216639,ENSP00000218867,ENSP00000220913,ENSP00000222399,ENSP00000222547,ENSP00000225512,ENSP00000227349,ENSP00000227638,ENSP00000228468,ENSP00000228567,ENSP00000230085,ENSP00000230124,ENSP00000231021,ENSP00000235372,ENSP00000242067,ENSP00000243662,ENSP00000244020,ENSP00000244040,ENSP00000245323,ENSP00000252934,ENSP00000256001,ENSP00000256897,ENSP00000258962…	ACPP,ACTR3B,ADAMTS20,ADAMTS4,AEBP2,AGK,AGPS,AGTPBP1,AKAP9,AKT3,ANGPT1,ANKRD28,ANO6,ANTXR1,ARHGAP18,ARL13B,ARL6,ARPC5,ASCC3,ASIC1,ASIP,ATF1,ATG16L2,ATG2B,ATG5,ATP11B,ATP5J2,ATP5L,ATXN10,ATXN7L3,B4GALT1,BBS9,BCL10,BET1,BRDT,C11orf63,CADM1,CAPZA3,CCDC67,CCDC88A,CCNH,CD3G,CDC14A,CDC42BPA,CDH18,CDH9,CEP164,CHCHD3,CHMP1A,CHRAC1,CMTM8,CNTN1,COA6,COL11A1,COL1A2,COL2A1,COL4A3,COLEC12,COX14,CPT1A,CTSK,CTTN…
GO:0120031	plasma membrane bounded cell projection assembly	34	413	0.0213	ENSP00000215730,ENSP00000227349,ENSP00000242067,ENSP00000252934,ENSP00000265070,ENSP00000278935,ENSP00000281171,ENSP00000307259,ENSP00000336712,ENSP00000337722,ENSP00000338728,ENSP00000348573,ENSP00000349679,ENSP00000354560,ENSP00000354916,ENSP00000355966,ENSP00000356705,ENSP00000357883,ENSP00000359073,ENSP00000365745,ENSP00000366915,ENSP00000377769,ENSP00000379350,ENSP00000381270,ENSP00000382697…	AKAP9,ANO6,ARL13B,ARL6,ATXN10,BBS9,C11orf63,CCDC88A,CDC14A,CEP164,CTTN,DNAH14,DNM3,DYNLRB1,FGD4,GOLPH3,HYLS1,IFT74,ITGB1,KIFAP3,KLF5,NCK1,NEK2,P2RY12,PIP5K1A,PTPRO,ROCK1,SNAP29,SRGAP2,TBC1D32,TNIK,TNPO1,TTC8,VAV3
GO:0016043	cellular component organization	234	5163	0.0252	ENSP00000009041,ENSP00000215730,ENSP00000216639,ENSP00000218867,ENSP00000220913,ENSP00000222399,ENSP00000222547,ENSP00000225512,ENSP00000227349,ENSP00000227638,ENSP00000228468,ENSP00000228567,ENSP00000230085,ENSP00000230124,ENSP00000231021,ENSP00000235372,ENSP00000242067,ENSP00000243662,ENSP00000244020,ENSP00000244040,ENSP00000245323,ENSP00000252934,ENSP00000256001,ENSP00000256897,ENSP00000258962…	ACPP,ACTR3B,ADAMTS20,ADAMTS4,AEBP2,AGK,AGPS,AGTPBP1,AKAP9,AKT3,ANGPT1,ANKRD28,ANO6,ANTXR1,ARHGAP18,ARL13B,ARL6,ARPC5,ASCC3,ASIC1,ASIP,ATF1,ATG16L2,ATG2B,ATG5,ATP11B,ATP5J2,ATP5L,ATXN10,ATXN7L3,B4GALT1,BBS9,BCL10,BET1,BRDT,C11orf63,CADM1,CAPZA3,CCDC67,CCDC88A,CCNH,CD3G,CDC14A,CDC42BPA,CDH18,CDH9,CEP164,CHCHD3,CHMP1A,CHRAC1,CMTM8,CNTN1,COA6,COL11A1,COL1A2,COL2A1,COL4A3,COLEC12,COX14,CPT1A,CTSK,CTTN…
GO:0032879	regulation of localization	128	2524	0.0323	ENSP00000222399,ENSP00000225512,ENSP00000225577,ENSP00000227638,ENSP00000228468,ENSP00000228567,ENSP00000230085,ENSP00000251507,ENSP00000260197,ENSP00000263713,ENSP00000263826,ENSP00000265062,ENSP00000265070,ENSP00000265361,ENSP00000265362,ENSP00000265641,ENSP00000265643,ENSP00000274496,ENSP00000276410,ENSP00000278568,ENSP00000278919,ENSP00000281171,ENSP00000282561,ENSP00000283109,ENSP00000284273…	AKAP7,AKAP9,AKT3,ALG10B,ANGPT1,ANO6,APPL1,ARHGAP18,ASIC1,ATG5,B4GALT1,CA2,CACNA1A,CACNA2D1,CACNA2D4,CADM1,CARD18,CCDC88A,CHRNA6,CITED2,CNTN1,CPT1A,CRKL,DDR2,DLG1,DNM3,ENPP1,EPB41L5,EPHA3,ETS1,EVI5,FASLG,FEZ1,FGF14,GAB2,GAL,GH1,GJA1,GLI3,GLMN,GNAI1,GOLPH3,GPR89A,GRM5,HCN1,IL12A,IRS1,ITGA2,ITGB1,KCNAB2,KCNB2,LAMA2,LAMB1,LGALS9,LMBRD1,LRCH1,LRRK2,LYPLA1,MACF1,MAP2K6,MAPK11,MET,MTMR2,MYCBP2,MYO18A,NC…
GO:0030032	lamellipodium assembly	8	32	0.0364	ENSP00000265070,ENSP00000281171,ENSP00000307259,ENSP00000338728,ENSP00000359073,ENSP00000379350,ENSP00000417273,ENSP00000459615	CCDC88A,GOLPH3,ITGB1,NCK1,P2RY12,PTPRO,SRGAP2,VAV3
GO:0016477	cell migration	52	812	0.0438	ENSP00000222399,ENSP00000225577,ENSP00000245323,ENSP00000262738,ENSP00000263713,ENSP00000265070,ENSP00000265361,ENSP00000265362,ENSP00000281171,ENSP00000281821,ENSP00000282561,ENSP00000282588,ENSP00000289153,ENSP00000294742,ENSP00000296585,ENSP00000297268,ENSP00000298910,ENSP00000303231,ENSP00000304767,ENSP00000307259,ENSP00000332659,ENSP00000332757,ENSP00000337451,ENSP00000338629,ENSP00000338728…	ANGPT1,ANO6,ARL13B,ARPC5,B4GALT1,CCDC88A,CCL4L1,CCR4,CDC42BPA,CELSR1,COL1A2,CTTN,EFNB2,EPB41L5,EPHA3,EPHA4,FUT10,GJA1,GLI3,GOLPH3,IL12A,ITGA1,ITGA2,ITGB1,LAMB1,LRRK2,LYST,MDGA1,MYO18A,NCK1,P2RY1,P2RY12,PDCD10,PDE4D,PECAM1,PIK3C2G,PIK3CB,PIP5K1A,PROS1,PROX1,PTPRK,PTPRO,RERE,ROCK1,RPS6KB1,SDC3,SEMA3A,SEMA3C,SRGAP2,TBX20,VAV3,XCL2
Cellular component
#term ID	term description	observed gene count	background gene count	false discovery rate	matching proteins in your network (IDs)	matching proteins in your network (labels)
GO:0043227	membrane-bounded organelle	462	11244	0.0026	ENSP00000007414,ENSP00000009041,ENSP00000168148,ENSP00000193322,ENSP00000209875,ENSP00000215659,ENSP00000215730,ENSP00000216277,ENSP00000216639,ENSP00000218867,ENSP00000220913,ENSP00000222399,ENSP00000222547,ENSP00000223167,ENSP00000225512,ENSP00000225577,ENSP00000227638,ENSP00000228468,ENSP00000228567,ENSP00000229829,ENSP00000230085,ENSP00000230124,ENSP00000233712,ENSP00000235372,ENSP00000238789…	ACER3,ACPP,ADAMTS4,ADIG,AEBP2,AGK,AGPS,AGR3,AGTPBP1,AKAP7,AKAP9,AKT3,ALDH3A2,ALG10,ALG10B,ALG6,ANAPC13,ANKRD17,ANKRD28,ANO6,ANTXR1,APPL1,ARHGAP18,ARL13B,ARL17B,ARL6,ARNTL2,ARPC5,ASAP2,ASB15,ASCC3,ASIC1,ATAD2B,ATF1,ATG16L2,ATG2B,ATG5,ATP11B,ATP5J2,ATP5L,ATXN7L3,B4GALT1,BBS9,BBX,BCAS2,BCL10,BET1,BRDT,BRINP3,CACNA1A,CACNA2D1,CALD1,CAPZA3,CBLB,CBX5,CCDC88A,CCDC90B,CCNG1,CCNH,CD3G,CDC14A,CDC7,CDK14,CE…
GO:0044446	intracellular organelle part	377	8882	0.0026	ENSP00000007414,ENSP00000009041,ENSP00000168148,ENSP00000193322,ENSP00000209875,ENSP00000215659,ENSP00000215730,ENSP00000216277,ENSP00000216639,ENSP00000218867,ENSP00000220913,ENSP00000222399,ENSP00000222547,ENSP00000225512,ENSP00000225577,ENSP00000227638,ENSP00000228567,ENSP00000229829,ENSP00000230085,ENSP00000230124,ENSP00000233712,ENSP00000238789,ENSP00000242067,ENSP00000243045,ENSP00000243662…	ACER3,ACPP,ACTR3B,ADAMTS4,AEBP2,AGK,AGPS,AGTPBP1,AK5,AKAP9,ALDH3A2,ALG10,ALG10B,ALG6,ANAPC13,ANKRD17,ANKRD28,ANO6,ANTXR1,APPL1,ARHGAP18,ARL13B,ARL6,ARNTL2,ARPC5,ASAP2,ASCC3,ATAD2B,ATF1,ATG16L2,ATG2B,ATG5,ATP11B,ATP5J2,ATP5L,ATXN7L3,B4GALT1,BBS9,BBX,BCAS2,BCL10,BET1,CALD1,CAPZA3,CBLB,CBX5,CCDC67,CCDC88A,CCDC90B,CCNG1,CCNH,CD3G,CDC14A,CDC42BPA,CDC7,CELSR1,CEP164,CEP170,CFDP1,CHCHD3,CHMP1A,CHRAC1,CI…
GO:0043229	intracellular organelle	489	12193	0.0056	ENSP00000007414,ENSP00000009041,ENSP00000168148,ENSP00000193322,ENSP00000209875,ENSP00000215659,ENSP00000215730,ENSP00000216277,ENSP00000216639,ENSP00000218867,ENSP00000220913,ENSP00000222399,ENSP00000222547,ENSP00000223167,ENSP00000225512,ENSP00000225577,ENSP00000227638,ENSP00000228468,ENSP00000228567,ENSP00000229829,ENSP00000230085,ENSP00000230124,ENSP00000233712,ENSP00000235372,ENSP00000238789…	ACER3,ACPP,ACTBL2,ACTR3B,ADAMTS4,ADIG,AEBP2,AGK,AGPS,AGR3,AGTPBP1,AK5,AKAP7,AKAP9,AKT3,ALDH3A2,ALG10,ALG10B,ALG6,ANAPC13,ANKRD17,ANKRD28,ANO6,ANTXR1,APPL1,ARHGAP18,ARL13B,ARL17B,ARL6,ARNTL2,ARPC5,ASAP2,ASB15,ASCC3,ASIC1,ATAD2B,ATF1,ATG16L2,ATG2B,ATG5,ATP11B,ATP5J2,ATP5L,ATXN7L3,B4GALT1,BBS9,BBX,BCAS2,BCL10,BET1,BRDT,BRINP3,CACNA1A,CACNA2D1,CALD1,CAPZA3,CBLB,CBX5,CCDC67,CCDC88A,CCDC90B,CCNG1,CCNH,…
GO:0043231	intracellular membrane-bounded organelle	426	10365	0.0056	ENSP00000007414,ENSP00000009041,ENSP00000168148,ENSP00000193322,ENSP00000209875,ENSP00000215659,ENSP00000215730,ENSP00000216277,ENSP00000216639,ENSP00000218867,ENSP00000220913,ENSP00000222399,ENSP00000222547,ENSP00000223167,ENSP00000225512,ENSP00000225577,ENSP00000227638,ENSP00000228468,ENSP00000229829,ENSP00000230124,ENSP00000233712,ENSP00000235372,ENSP00000238789,ENSP00000243045,ENSP00000243662…	ACER3,ACPP,ADAMTS4,ADIG,AEBP2,AGK,AGPS,AGR3,AGTPBP1,AKAP7,AKAP9,AKT3,ALDH3A2,ALG10,ALG10B,ALG6,ANAPC13,ANKRD17,ANKRD28,APPL1,ARHGAP18,ARL17B,ARNTL2,ASAP2,ASB15,ASCC3,ASIC1,ATAD2B,ATF1,ATG16L2,ATG2B,ATG5,ATP11B,ATP5J2,ATP5L,ATXN7L3,B4GALT1,BBX,BCAS2,BCL10,BET1,BRDT,BRINP3,CACNA1A,CACNA2D1,CALD1,CBLB,CBX5,CCDC88A,CCDC90B,CCNG1,CCNH,CDC14A,CDC7,CDK14,CELSR1,CEP164,CHCHD3,CHMP1A,CHRAC1,CITED2,CMC1,CM…
GO:0044422	organelle part	381	9111	0.0056	ENSP00000007414,ENSP00000009041,ENSP00000168148,ENSP00000193322,ENSP00000209875,ENSP00000215659,ENSP00000215730,ENSP00000216277,ENSP00000216639,ENSP00000218867,ENSP00000220913,ENSP00000222399,ENSP00000222547,ENSP00000225512,ENSP00000225577,ENSP00000227638,ENSP00000228567,ENSP00000229829,ENSP00000230085,ENSP00000230124,ENSP00000233712,ENSP00000238789,ENSP00000242067,ENSP00000243045,ENSP00000243662…	ACER3,ACPP,ACTR3B,ADAMTS4,AEBP2,AGK,AGPS,AGTPBP1,AK5,AKAP9,ALDH3A2,ALG10,ALG10B,ALG6,ANAPC13,ANKRD17,ANKRD28,ANO6,ANTXR1,APPL1,ARHGAP18,ARL13B,ARL6,ARNTL2,ARPC5,ASAP2,ASCC3,ATAD2B,ATF1,ATG16L2,ATG2B,ATG5,ATP11B,ATP5J2,ATP5L,ATXN7L3,B4GALT1,BBS9,BBX,BCAS2,BCL10,BET1,CALD1,CAPZA3,CBLB,CBX5,CCDC67,CCDC88A,CCDC90B,CCNG1,CCNH,CD3G,CDC14A,CDC42BPA,CDC7,CELSR1,CEP164,CEP170,CFDP1,CHCHD3,CHMP1A,CHRAC1,CI…
GO:0043226	organelle	495	12432	0.0062	ENSP00000007414,ENSP00000009041,ENSP00000168148,ENSP00000193322,ENSP00000209875,ENSP00000215659,ENSP00000215730,ENSP00000216277,ENSP00000216639,ENSP00000218867,ENSP00000220913,ENSP00000222399,ENSP00000222547,ENSP00000223167,ENSP00000225512,ENSP00000225577,ENSP00000227638,ENSP00000228468,ENSP00000228567,ENSP00000229829,ENSP00000230085,ENSP00000230124,ENSP00000233712,ENSP00000235372,ENSP00000238789…	ACER3,ACPP,ACTBL2,ACTR3B,ADAMTS4,ADIG,AEBP2,AGK,AGPS,AGR3,AGTPBP1,AK5,AKAP7,AKAP9,AKT3,ALDH3A2,ALG10,ALG10B,ALG6,ANAPC13,ANKRD17,ANKRD28,ANO6,ANTXR1,APPL1,ARHGAP18,ARL13B,ARL17B,ARL6,ARNTL2,ARPC5,ASAP2,ASB15,ASCC3,ASIC1,ATAD2B,ATF1,ATG16L2,ATG2B,ATG5,ATP11B,ATP5J2,ATP5L,ATXN7L3,B4GALT1,BBS9,BBX,BCAS2,BCL10,BET1,BRDT,BRINP3,CACNA1A,CACNA2D1,CALD1,CAPZA3,CBLB,CBX5,CCDC67,CCDC88A,CCDC90B,CCNG1,CCNH,…
GO:0044424	intracellular part	545	13996	0.0123	ENSP00000007414,ENSP00000009041,ENSP00000168148,ENSP00000193322,ENSP00000209875,ENSP00000215659,ENSP00000215730,ENSP00000216277,ENSP00000216639,ENSP00000218867,ENSP00000220913,ENSP00000222399,ENSP00000222547,ENSP00000223167,ENSP00000225512,ENSP00000225577,ENSP00000227638,ENSP00000228468,ENSP00000228567,ENSP00000229829,ENSP00000230085,ENSP00000230124,ENSP00000231238,ENSP00000233712,ENSP00000235372…	ACER3,ACPP,ACTBL2,ACTR3B,ADAMTS4,ADCY8,ADIG,ADSS,AEBP2,AGK,AGPS,AGR3,AGTPBP1,AK5,AKAP7,AKAP9,AKT3,ALDH3A2,ALG10,ALG10B,ALG6,ANAPC13,ANKIB1,ANKRD17,ANKRD28,ANO6,ANTXR1,AP5B1,APPL1,ARHGAP18,ARHGEF28,ARL13B,ARL17B,ARL6,ARNTL2,ARPC5,ASAP2,ASB15,ASCC3,ASIC1,ASL,ATAD2B,ATF1,ATG16L2,ATG2B,ATG5,ATP11B,ATP5J2,ATP5L,ATXN10,ATXN7L3,B4GALT1,BBS9,BBX,BCAS2,BCL10,BET1,BRDT,BRINP3,CA2,CACNA1A,CACNA2D1,CALD1,CAP…
GO:0005622	intracellular	553	14286	0.0185	ENSP00000007414,ENSP00000009041,ENSP00000168148,ENSP00000193322,ENSP00000209875,ENSP00000215659,ENSP00000215730,ENSP00000216277,ENSP00000216639,ENSP00000218867,ENSP00000220913,ENSP00000222399,ENSP00000222547,ENSP00000223167,ENSP00000225512,ENSP00000225577,ENSP00000227638,ENSP00000228468,ENSP00000228567,ENSP00000229829,ENSP00000230085,ENSP00000230124,ENSP00000231238,ENSP00000233712,ENSP00000235372…	ACER3,ACPP,ACTBL2,ACTR3B,ADAMTS4,ADCY8,ADIG,ADSS,AEBP2,AGK,AGPS,AGR3,AGTPBP1,AK5,AKAP7,AKAP9,AKT3,ALDH3A2,ALG10,ALG10B,ALG6,ANAPC13,ANGPT1,ANKIB1,ANKRD17,ANKRD28,ANO6,ANTXR1,AP5B1,APPL1,ARHGAP18,ARHGEF28,ARL13B,ARL17B,ARL6,ARNTL2,ARPC5,ASAP2,ASB15,ASCC3,ASIC1,ASIP,ASL,ATAD2B,ATF1,ATG16L2,ATG2B,ATG5,ATP11B,ATP5J2,ATP5L,ATXN10,ATXN7L3,B4GALT1,BBS9,BBX,BCAS2,BCL10,BET1,BRDT,BRINP3,CA2,CACNA1A,CACNA2…
GO:0044428	nuclear part	197	4359	0.0185	ENSP00000209875,ENSP00000215659,ENSP00000215730,ENSP00000216277,ENSP00000216639,ENSP00000218867,ENSP00000220913,ENSP00000225577,ENSP00000238789,ENSP00000244020,ENSP00000247026,ENSP00000248594,ENSP00000251241,ENSP00000256646,ENSP00000256897,ENSP00000258962,ENSP00000259605,ENSP00000260197,ENSP00000260810,ENSP00000261600,ENSP00000262053,ENSP00000262189,ENSP00000262738,ENSP00000263205,ENSP00000264122…	ADAMTS4,AEBP2,AGPS,AGTPBP1,ANAPC13,ANKRD17,ANKRD28,ARHGAP18,ARNTL2,ASCC3,ATAD2B,ATF1,ATG16L2,ATG2B,ATP11B,ATXN7L3,BBX,BCAS2,CBLB,CBX5,CCNG1,CCNH,CDC14A,CDC7,CELSR1,CEP164,CHMP1A,CHRAC1,CITED2,CMTM8,CPSF2,CPT2,CRKL,CTSK,CUL1,CWC15,CWC27,CYB5RL,DDX10,DDX6,DHX40,DPY19L2,DROSHA,DST,E2F7,ERBB2IP,ERCC5,ERN1,ETS1,EXOSC7,FAF1,FAM217B,FAM76B,FUT10,GJA1,GLI3,GNAI1,GTF2E1,HDAC2,HEATR1,HINT1,HSF2,HSPA9,HTATI…
GO:0005623	cell	616	16271	0.0216	ENSP00000007414,ENSP00000009041,ENSP00000168148,ENSP00000193322,ENSP00000200557,ENSP00000209875,ENSP00000211413,ENSP00000215659,ENSP00000215730,ENSP00000216277,ENSP00000216639,ENSP00000218867,ENSP00000220913,ENSP00000222399,ENSP00000222547,ENSP00000222747,ENSP00000223167,ENSP00000225512,ENSP00000225577,ENSP00000227638,ENSP00000228468,ENSP00000228567,ENSP00000229829,ENSP00000230085,ENSP00000230124…	ACER3,ACPP,ACTBL2,ACTR3B,ADAM11,ADAMTS15,ADAMTS4,ADCY8,ADIG,ADSS,AEBP2,AGK,AGPS,AGR3,AGTPBP1,AK5,AKAP7,AKAP9,AKT3,ALDH3A2,ALG10,ALG10B,ALG6,ANAPC13,ANGPT1,ANKIB1,ANKRD17,ANKRD28,ANO6,ANTXR1,AP5B1,APPL1,ARHGAP18,ARHGEF28,ARL13B,ARL17B,ARL6,ARNTL2,ARPC5,ASAP2,ASB15,ASCC3,ASIC1,ASIP,ASL,ATAD2B,ATF1,ATG16L2,ATG2B,ATG5,ATP11B,ATP5J2,ATP5L,ATXN10,ATXN7L3,B4GALT1,BBS9,BBX,BCAS2,BCL10,BET1,BRDT,BRINP3,CA…
GO:0044464	cell part	615	16244	0.0216	ENSP00000007414,ENSP00000009041,ENSP00000168148,ENSP00000193322,ENSP00000200557,ENSP00000209875,ENSP00000211413,ENSP00000215659,ENSP00000215730,ENSP00000216277,ENSP00000216639,ENSP00000218867,ENSP00000220913,ENSP00000222399,ENSP00000222547,ENSP00000222747,ENSP00000223167,ENSP00000225512,ENSP00000225577,ENSP00000227638,ENSP00000228468,ENSP00000228567,ENSP00000229829,ENSP00000230085,ENSP00000230124…	ACER3,ACPP,ACTBL2,ACTR3B,ADAM11,ADAMTS15,ADAMTS4,ADCY8,ADIG,ADSS,AEBP2,AGK,AGPS,AGR3,AGTPBP1,AK5,AKAP7,AKAP9,AKT3,ALDH3A2,ALG10,ALG10B,ALG6,ANAPC13,ANGPT1,ANKIB1,ANKRD17,ANKRD28,ANO6,ANTXR1,AP5B1,APPL1,ARHGAP18,ARHGEF28,ARL13B,ARL17B,ARL6,ARNTL2,ARPC5,ASAP2,ASB15,ASCC3,ASIC1,ASIP,ASL,ATAD2B,ATF1,ATG16L2,ATG2B,ATG5,ATP11B,ATP5J2,ATP5L,ATXN10,ATXN7L3,B4GALT1,BBS9,BBX,BCAS2,BCL10,BET1,BRDT,BRINP3,CA…
GO:0045178	basal part of cell	8	44	0.0244	ENSP00000282588,ENSP00000296585,ENSP00000307259,ENSP00000307959,ENSP00000317272,ENSP00000377055,ENSP00000378364,ENSP00000426632	DST,ERBB2IP,ITGA1,ITGA2,MET,P2RY12,PRCP,SLC11A2
GO:0032991	protein-containing complex	211	4792	0.0287	ENSP00000209875,ENSP00000215730,ENSP00000218867,ENSP00000220913,ENSP00000222399,ENSP00000222547,ENSP00000225512,ENSP00000227638,ENSP00000229829,ENSP00000242067,ENSP00000243045,ENSP00000245787,ENSP00000247026,ENSP00000248594,ENSP00000251241,ENSP00000256001,ENSP00000256646,ENSP00000256897,ENSP00000258962,ENSP00000260197,ENSP00000261600,ENSP00000262053,ENSP00000262189,ENSP00000262570,ENSP00000263205…	ACTR3B,ADCY8,AEBP2,AGK,AKAP7,AKAP9,ANAPC13,ANKIB1,ANO6,AP5B1,ARL6,ARNTL2,ARPC5,ASB15,ASCC3,ATF1,ATG5,ATP5J2,ATP5L,ATXN7L3,BBS9,BCAS2,BCL10,BET1,CACNA1A,CACNA2D1,CACNA2D4,CAPZA3,CARD18,CBX5,CCNH,CD3G,CDK14,CEP164,CEP170,CFDP1,CHCHD3,CHMP1A,CHRAC1,CHRNA6,CITED2,CNOT10,COL11A1,COL1A2,COL2A1,COL4A3,COLEC12,COPZ1,CPSF2,CREG1,CTTN,CUL1,CWC15,CWC27,DCUN1D4,DDX6,DHX40,DLG1,DNAH12,DNAH14,DNM3,DROSHA,DYNLR…
GO:0098590	plasma membrane region	60	1061	0.0287	ENSP00000215730,ENSP00000231021,ENSP00000242067,ENSP00000255380,ENSP00000261196,ENSP00000263713,ENSP00000264382,ENSP00000274276,ENSP00000276410,ENSP00000278568,ENSP00000278742,ENSP00000281171,ENSP00000281821,ENSP00000282561,ENSP00000285379,ENSP00000298910,ENSP00000301891,ENSP00000301945,ENSP00000304767,ENSP00000304895,ENSP00000305632,ENSP00000306138,ENSP00000307259,ENSP00000307959,ENSP00000317272…	AKAP7,AKAP9,ANTXR1,ARL13B,ARL6,B4GALT1,BBS9,CA2,CADM1,CDH9,CHRM3,CHRNA6,DDR2,DLG1,DLG2,DNM3,DST,ENPP1,EPB41L5,EPHA4,ERBB2IP,FASLG,FCHO2,GJA1,GRM5,GRM8,HOMER2,IRS1,ITGB1,KCNK1,KIFAP3,LMO7,LRRK2,MACF1,MET,MTMR2,MYO1D,NLGN1,OSMR,P2RY1,P2RY12,PAK1,PARD6B,PDE4D,PFKM,PIP5K1A,PLD1,PTPRO,PVRL3,SI,SLC11A2,SLC22A11,SLCO1B3,SNAP29,SPRY2,SRGAP2,ST14,TNIK,TTC8,UTRN
GO:0005737	cytoplasm	445	11238	0.0324	ENSP00000007414,ENSP00000009041,ENSP00000168148,ENSP00000193322,ENSP00000215659,ENSP00000215730,ENSP00000216277,ENSP00000216639,ENSP00000218867,ENSP00000222399,ENSP00000222547,ENSP00000223167,ENSP00000225512,ENSP00000225577,ENSP00000227638,ENSP00000228468,ENSP00000228567,ENSP00000229829,ENSP00000230085,ENSP00000230124,ENSP00000231238,ENSP00000233712,ENSP00000235372,ENSP00000242067,ENSP00000243045…	ACER3,ACPP,ACTBL2,ACTR3B,ADCY8,ADIG,ADSS,AGK,AGPS,AGR3,AGTPBP1,AK5,AKAP7,AKAP9,AKT3,ALDH3A2,ALG10,ALG10B,ALG6,ANKIB1,ANKRD17,ANKRD28,ANO6,ANTXR1,AP5B1,APPL1,ARHGAP18,ARHGEF28,ARL13B,ARL17B,ARL6,ARNTL2,ARPC5,ASAP2,ASB15,ASCC3,ASIC1,ASL,ATG16L2,ATG2B,ATG5,ATP11B,ATP5J2,ATP5L,ATXN10,B4GALT1,BBS9,BBX,BCL10,BET1,BRINP3,CA2,CACNA1A,CACNA2D1,CALD1,CAPZA3,CARD18,CBLB,CCDC50,CCDC67,CCDC88A,CCDC90B,CD3G,CD…
GO:0012505	endomembrane system	193	4347	0.0324	ENSP00000007414,ENSP00000009041,ENSP00000168148,ENSP00000209875,ENSP00000215730,ENSP00000216639,ENSP00000222399,ENSP00000222547,ENSP00000225512,ENSP00000227638,ENSP00000228468,ENSP00000228567,ENSP00000229829,ENSP00000230085,ENSP00000230124,ENSP00000233712,ENSP00000235372,ENSP00000243045,ENSP00000243662,ENSP00000244040,ENSP00000245787,ENSP00000251507,ENSP00000256261,ENSP00000256646,ENSP00000260197…	ACER3,ACPP,AGR3,AKAP9,ALDH3A2,ALG10,ALG10B,ALG6,ANKRD17,ANKRD28,ANO6,ANTXR1,APPL1,ARL17B,ARPC5,ASAP2,ASIC1,ATP11B,B4GALT1,BET1,BRINP3,CACNA2D1,CAPZA3,CBX5,CCDC88A,CHMP1A,COL11A1,COL1A2,COL2A1,COL4A3,COLGALT2,COPZ1,CP,CREG1,CRKL,CTSK,CTTN,CYB5RL,CYP3A4,DAOA,DENND6B,DLG1,DNM3,DPY19L2,DST,DUSP26,ENSG00000086848,EPHA3,EPHA4,EPHX1,ERBB2IP,ERN1,ERO1LB,EVA1A,EVI5,FAF1,FAM172A,FAM3C,FAM91A1,FCHO2,FEZ1,FG…
GO:0005654	nucleoplasm	157	3446	0.038	ENSP00000209875,ENSP00000215659,ENSP00000215730,ENSP00000216277,ENSP00000216639,ENSP00000218867,ENSP00000225577,ENSP00000238789,ENSP00000244020,ENSP00000247026,ENSP00000248594,ENSP00000256646,ENSP00000256897,ENSP00000258962,ENSP00000259605,ENSP00000260810,ENSP00000261600,ENSP00000262053,ENSP00000262189,ENSP00000262738,ENSP00000263205,ENSP00000264122,ENSP00000264596,ENSP00000265052,ENSP00000265081…	ADAMTS4,AEBP2,ANKRD28,ARHGAP18,ASCC3,ATAD2B,ATF1,ATG16L2,ATG2B,ATXN7L3,BBX,BCAS2,CBLB,CBX5,CCNG1,CCNH,CDC14A,CDC7,CELSR1,CEP164,CITED2,CMTM8,CPSF2,CPT2,CRKL,CTSK,CUL1,CWC15,CWC27,CYB5RL,DROSHA,E2F7,ERBB2IP,ERCC5,ETS1,EXOSC7,FAM217B,FAM76B,FUT10,GJA1,GLI3,GTF2E1,HDAC2,HEATR1,HINT1,HSF2,ING3,INTS12,INTS7,JMJD1C,KCTD1,KDM7A,KLF5,KMT2C,KPNA6,LUC7L2,LYSMD1,MAP2K6,MAPK11,MAPK12,MBNL1,MED12L,MED13,MED15…
GO:0044440	endosomal part	33	501	0.0416	ENSP00000009041,ENSP00000229829,ENSP00000230085,ENSP00000230124,ENSP00000244040,ENSP00000260197,ENSP00000265062,ENSP00000271651,ENSP00000281821,ENSP00000288266,ENSP00000298910,ENSP00000301945,ENSP00000303208,ENSP00000303231,ENSP00000309457,ENSP00000312673,ENSP00000317332,ENSP00000318629,ENSP00000319096,ENSP00000320246,ENSP00000321195,ENSP00000322373,ENSP00000326170,ENSP00000337159,ENSP00000342793…	ANTXR1,APPL1,ATP11B,CHMP1A,CTSK,EPHA4,FIG4,GH1,HLA-DOA,IL12A,KIAA1324,LRRK2,MTMR2,PCSK9,PLD1,PLEKHF2,RAB22A,RAB7A,RAP2B,RFFL,SLC11A2,SLC9A9,SNX18,SNX27,SNX3,SORL1,STARD3NL,STX7,TBC1D5,VPS37A,VPS41,VTA1,ZFYVE16
UniProt Keywords
#term ID	term description	observed gene count	background gene count	false discovery rate	matching proteins in your network (IDs)	matching proteins in your network (labels)
KW-0597	Phosphoprotein	366	8066	1.72e-06	ENSP00000007414,ENSP00000009041,ENSP00000168148,ENSP00000193322,ENSP00000209875,ENSP00000215659,ENSP00000215730,ENSP00000216277,ENSP00000216639,ENSP00000220913,ENSP00000222399,ENSP00000222547,ENSP00000225577,ENSP00000228468,ENSP00000228567,ENSP00000230085,ENSP00000231021,ENSP00000231238,ENSP00000233712,ENSP00000235372,ENSP00000238789,ENSP00000244020,ENSP00000245323,ENSP00000247026,ENSP00000248594…	ADCY8,AEBP2,AGPS,AGTPBP1,AKAP9,AKT3,ALDH3A2,ANKIB1,ANKRD17,ANKRD28,ANKRD36C,ANTXR1,APPL1,ARHGAP18,ARHGEF28,ARHGEF35,ASAP2,ASCC3,ASIC1,ATAD2B,ATF1,ATG2B,ATP11B,ATP5J2,ATXN10,ATXN7L3,BBX,BCAS2,BCL10,BET1,BRDT,C11orf52,C9orf85,CA2,CACNA1A,CACNA2D1,CADM1,CALD1,CAPZA3,CBLB,CBX5,CCDC50,CCDC67,CCDC88A,CCNH,CCR4,CD3G,CDC14A,CDC42BPA,CDC7,CDH18,CDH9,CDK14,CELSR1,CEP164,CEP170,CFDP1,CHCHD3,CHMP1A,CHRAC1,CH…
KW-0025	Alternative splicing	422	10223	0.003	ENSP00000007414,ENSP00000200557,ENSP00000211413,ENSP00000215659,ENSP00000216277,ENSP00000222547,ENSP00000222747,ENSP00000225577,ENSP00000227349,ENSP00000227638,ENSP00000228468,ENSP00000230085,ENSP00000235372,ENSP00000238789,ENSP00000242067,ENSP00000244020,ENSP00000248594,ENSP00000251241,ENSP00000251507,ENSP00000252934,ENSP00000254624,ENSP00000256001,ENSP00000256261,ENSP00000256339,ENSP00000258229…	ACER3,ACPP,ACTR3B,ADAM11,ADAM18,ADAMTS20,ADAMTS4,ADAMTS6,AEBP2,AGK,AGTPBP1,AK5,AKAP7,AKAP9,AKT3,ALDH3A2,ANGPT1,ANKRD17,ANKRD28,ANKRD29,ANKRD36C,ANKRD42,ANO6,ANTXR1,ARHGAP18,ARHGEF28,ARL13B,ARL17B,ARL6,ARNTL2,ARPC5,ASAP2,ASCC3,ASIC1,ASL,ATAD2B,ATF1,ATG16L2,ATG5,ATP5J2,ATXN10,ATXN7L3,BBS9,BBX,BET1,BRDT,BRINP3,C11orf63,C1orf87,C5orf63,C9orf85,CACNA1A,CACNA2D1,CACNA2D4,CADM1,CALD1,CBLB,CCDC153,CCDC50…
KW-0967	Endosome	38	534	0.0127	ENSP00000009041,ENSP00000229829,ENSP00000230085,ENSP00000230124,ENSP00000244040,ENSP00000251507,ENSP00000260197,ENSP00000265062,ENSP00000265070,ENSP00000279907,ENSP00000281821,ENSP00000288266,ENSP00000298910,ENSP00000303208,ENSP00000309457,ENSP00000317332,ENSP00000318629,ENSP00000319096,ENSP00000320246,ENSP00000321195,ENSP00000322373,ENSP00000324527,ENSP00000326170,ENSP00000337159,ENSP00000342793…	APPL1,ATP11B,CHMP1A,DENND6B,EPHA4,FIG4,GOLPH3,HLA-DOA,ITGB1,KCNK1,KIAA1324,LRRK2,MTMR2,MYO1D,PCSK9,PLD1,PLEKHF2,PTP4A2,RAB22A,RAB7A,RABGAP1L,RAP2B,RFFL,SLC11A2,SLC9A9,SNX18,SNX27,SNX3,SORL1,STARD3NL,STX7,TBC1D5,TNIK,UHRF1BP1L,VPS37A,VPS41,VTA1,ZFYVE16
Reactome pathways
#term ID	term description	observed gene count	background gene count	false discovery rate	matching proteins in your network (IDs)	matching proteins in your network (labels)
HSA-8874081	MET activates PTK2 signaling	8	29	0.0331	ENSP00000222399,ENSP00000296585,ENSP00000297268,ENSP00000317272,ENSP00000359114,ENSP00000369889,ENSP00000379350,ENSP00000400365	COL11A1,COL1A2,COL2A1,ITGA2,ITGB1,LAMA2,LAMB1,MET
HSA-8875878	MET promotes cell motility	9	39	0.0331	ENSP00000222399,ENSP00000296585,ENSP00000297268,ENSP00000317272,ENSP00000346300,ENSP00000359114,ENSP00000369889,ENSP00000379350,ENSP00000400365	COL11A1,COL1A2,COL2A1,CRKL,ITGA2,ITGB1,LAMA2,LAMB1,MET
HSA-3000171	Non-integrin membrane-ECM interactions	10	58	0.0386	ENSP00000222399,ENSP00000296585,ENSP00000297268,ENSP00000344468,ENSP00000356899,ENSP00000359114,ENSP00000369889,ENSP00000379350,ENSP00000379823,ENSP00000400365	COL11A1,COL1A2,COL2A1,COL4A3,DDR2,ITGA2,ITGB1,LAMA2,LAMB1,SDC3

## Sheet: IPA Canonical Pathways
Ingenuity Canonical Pathways	-log(p-value)	Ratio	Molecules
Fcγ Receptor-mediated Phagocytosis in Macrophages and Monocytes	6.63	0.247	ACTA1,ACTB,AKT3,ARPC5,CBL,DGKB,FCGR2A,FCGR3A/FCGR3B,FYB1,GAB2,MAPK1,NCK1,PAK1,PIK3C2G,PIK3R2,PIK3R3,PIP5K1A,PLD1,PLD5,PRKD1,RPS6KB1,VAV3,YES1
Pulmonary Fibrosis Idiopathic Signaling Pathway	5.84	0.152	ACTA1,ACTB,AEBP2,AKT3,CCND1,CERT1,COL11A1,COL1A2,COL24A1,COL2A1,COL4A3,EED,EFNB2,EGFR,GSK3B,ITGA2,ITGB1,MAP2K6,MAPK1,MAPK11,MAPK12,MAPK14,MMP12,MMP13,MMP20,MMP27,MMP7,MTF2,NOTCH2,PDGFD,PIK3C2G,PIK3CB,PIK3R2,PIK3R3,PLAU,PTK2,RAP2B,RBBP4,REL,RELA,ROCK1,RPS6KA5,RPS6KB1,SMO,WNT11,WNT3,WWTR1,YAP1,YY1
HOTAIR Regulatory Pathway	5.21	0.182	AEBP2,AGO1,AGO3,AKT3,COL1A2,DNMT3B,EED,HDAC2,KMT2C,MET,MMP12,MMP13,MMP20,MMP27,MMP7,MTF2,MYC,PIK3C2G,PIK3CB,PIK3R2,PIK3R3,RBBP4,REL,RELA,ROCK1,SNAI2,WNT11,WNT3,YY1
Natural Killer Cell Signaling	4.39	0.161	AKT3,CFL1,COL1A2,COL2A1,FASLG,FCGR2A,FCGR3A/FCGR3B,HSPA8,HSPA9,IL12A,IL18,ITGB1,KLRB1,KLRC1,MAP3K13,MAP3K14,MAPK1,MAPK11,MAPK12,MAPK14,NCK1,PAK1,PIK3C2G,PIK3CB,PIK3R2,PIK3R3,RAP2B,REL,RELA,ROCK1,VAV3
p53 Signaling	4	0.194	AKT3,ATM,ATR,CCND1,CCNG1,CHEK1,COQ8A,GSK3B,HDAC9,MAPK14,PIK3C2G,PIK3CB,PIK3R2,PIK3R3,PRKDC,SNAI2,TOPBP1,TP63,TRIM29
Paxillin Signaling	4	0.189	ACTA1,ACTB,ACTN2,ITGA1,ITGA2,ITGB1,ITGB5,MAPK1,MAPK11,MAPK12,MAPK14,NCK1,PAK1,PIK3C2G,PIK3CB,PIK3R2,PIK3R3,PTK2,PTPN12,RAP2B
Ephrin A Signaling	3.89	0.255	CFL1,EFNA5,EPHA3,EPHA4,PAK1,PIK3C2G,PIK3CB,PIK3R2,PIK3R3,PTK2,ROCK1,VAV3
ILK Signaling	3.87	0.153	ACTA1,ACTB,ACTN2,AKT3,CCND1,CFL1,CREB5,GSK3B,IRS1,IRS2,ITGB1,ITGB5,MAP2K6,MAPK1,MAPK12,MYC,MYO18A,PIK3C2G,PIK3CB,PIK3R2,PIK3R3,PPP1R12A,PPP2R1B,PTK2,REL,RELA,RHOD,RHOU,RPS6KA5,SNAI2
Role Of Osteoclasts In Rheumatoid Arthritis Signaling Pathway	3.85	0.137	ADAM11,ADAM18,ADAM9,AKT3,BIRC2,BIRC3,CBL,CCND1,CERT1,COL11A1,COL1A2,COL24A1,COL2A1,COL4A3,CREB5,CTSK,FCGR2A,FCGR3A/FCGR3B,GSK3B,IL18,MAP2K6,MAP3K14,MAPK1,MAPK11,MAPK12,MAPK14,MMP12,MMP13,MMP20,MMP27,MMP7,PIK3C2G,PIK3CB,PIK3R2,PIK3R3,RAP2B,RELA,RHOD,RHOU,VAV3
FGF Signaling	3.75	0.198	AKT3,CREB5,CRKL,FGF14,FGF19,FGF3,MAP2K6,MAPK1,MAPK11,MAPK12,MAPK14,MET,PIK3C2G,PIK3CB,PIK3R2,PIK3R3,RPS6KA5
Semaphorin Neuronal Repulsive Signaling Pathway	3.74	0.166	AKT3,ARHGEF12,CFL1,GSK3B,GUCY1A2,ITGA1,ITGA2,ITGB1,ITGB5,MAP2K6,MICAL1,MYL10,PAK1,PDE4D,PIK3C2G,PIK3CB,PIK3R2,PIK3R3,PPP1R12A,PRKACB,PRKAG2,ROCK1,SEMA3A,SMC3
MicroRNA Biogenesis Signaling Pathway	3.65	0.153	AGO1,AGO3,AKT3,ATM,DICER1,DROSHA,EGFR,EXOSC7,FUS,HSPA8,MAPK1,MAPK11,MAPK12,MAPK14,MYC,NUP205,PIK3C2G,PIK3CB,PIK3R2,PIK3R3,PTGES3,RAP2B,RPS6KB1,SRSF1,SRSF3,TPR,TSNAX,YAP1
Synaptogenesis Signaling Pathway	3.63	0.133	ADCY8,AKT3,AP2B1,ARPC5,CACNA2D1,CADM1,CDH12,CDH18,CDH9,CFL1,CREB5,CRKL,EFNA5,EFNB2,EPHA3,EPHA4,GRIA4,GRM5,GRM8,GSK3B,HSPA8,MAPK1,MAPK14,NECTIN1,NECTIN3,NLGN1,NSF,PAFAH1B1,PAK1,PIK3C2G,PIK3CB,PIK3R2,PIK3R3,PRKACB,PRKAG2,RAP2B,RELN,RPS6KB1,SYT1,SYT10,YES1
RANK Signaling in Osteoclasts	3.62	0.193	AKT3,BIRC2,BIRC3,CBL,MAP2K6,MAP3K13,MAP3K14,MAPK1,MAPK11,MAPK12,MAPK14,PIK3C2G,PIK3CB,PIK3R2,PIK3R3,REL,RELA
CD40 Signaling	3.52	0.212	ATF1,MAP2K6,MAP3K14,MAPK1,MAPK11,MAPK12,MAPK14,PIK3C2G,PIK3CB,PIK3R2,PIK3R3,REL,RELA,TANK
Ribonucleotide Reductase Signaling Pathway	3.48	0.154	ACTB,AKT3,ARID2,ATM,ATR,CCND1,CHEK1,CREB5,CUL1,E2F7,EGFR,MAPK1,MAPK11,MAPK12,MAPK14,MET,MYC,PARP1,PARP8,PIK3C2G,PIK3CB,PIK3R2,PIK3R3,RPTOR,SNAI2,YBX1
UVB-Induced MAPK Signaling	3.45	0.231	EGFR,MAPK1,MAPK11,MAPK12,MAPK14,PIK3C2G,PIK3CB,PIK3R2,PIK3R3,PRKD1,RPS6KA5,RPS6KB1
Apelin Pancreas Signaling Pathway	3.44	0.244	ERN1,MAPK12,PIK3C2G,PIK3CB,PIK3R2,PIK3R3,PRKAB1,PRKACB,PRKAG2,REL,RELA
Axonal Guidance Signaling	3.44	0.118	ABLIM3,ADAM11,ADAM18,ADAM9,ADAMTS15,ADAMTS20,ADAMTS4,ADAMTS6,AKT3,ARHGEF12,ARPC5,CFL1,CHMP1A,CRKL,EFNA5,EFNB2,EPHA3,EPHA4,GLI3,GNAI1,GSK3B,ITGA1,ITGA2,ITGB1,ITGB5,LNPEP,MAPK1,MET,MICAL1,MMP12,MMP13,MMP20,MMP27,MMP7,MYL10,NCK1,PAK1,PDGFD,PIK3C2G,PIK3CB,PIK3R2,PIK3R3,PLCH1,PRKACB,PRKAG2,PRKD1,PSMD14,PTK2,RAP2B,RHOD,ROCK1,SEMA3A,SEMA3C,SHANK2,SMO,SRGAP2,WNT11,WNT3
Leukocyte Extravasation Signaling	3.42	0.148	ACTA1,ACTB,ACTN2,CRKL,CTTN,EDIL3,FER,GNAI1,ITGA2,ITGB1,MAPK1,MAPK11,MAPK12,MAPK14,MMP12,MMP13,MMP20,MMP27,MMP7,PECAM1,PIK3C2G,PIK3CB,PIK3R2,PIK3R3,PRKD1,PTK2,ROCK1,VAV3
Agrin Interactions at Neuromuscular Junction	3.37	0.206	ACTA1,ACTB,CTTN,EGFR,ITGB1,LAMA2,LAMB1,MAPK1,MAPK12,NRG1,PAK1,PTK2,RAP2B,UTRN
ERBB Signaling	3.32	0.183	EGFR,GSK3B,MAP2K6,MAPK1,MAPK11,MAPK12,MAPK14,NCK1,NRG1,PAK1,PIK3C2G,PIK3CB,PIK3R2,PIK3R3,PRKD1,RAP2B,RPS6KB1
LPS-stimulated MAPK Signaling	3.31	0.188	ATF1,MAP2K6,MAP3K14,MAPK1,MAPK11,MAPK12,MAPK14,PAK1,PIK3C2G,PIK3CB,PIK3R2,PIK3R3,PRKD1,RAP2B,REL,RELA
Endocannabinoid Cancer Inhibition Pathway	3.29	0.158	ADCY8,AKT3,CASP4,CCND1,CREB5,GNAI1,GSK3B,MAP2K6,MAPK1,MAPK14,MYC,NSMAF,PIK3C2G,PIK3CB,PIK3R2,PIK3R3,PRKAB1,PRKACB,PRKAG2,PTK2,ROCK1,RPTOR,SNAI2
AMPK Signaling	3.28	0.137	ACACA,ACTB,ADRB2,AK5,AKT3,ARID2,CCND1,CHRNA6,CPT1A,CPT2,CREB5,GNAI1,IRS1,IRS2,MAPK1,MAPK11,MAPK12,MAPK14,PFKM,PIK3C2G,PIK3CB,PIK3R2,PIK3R3,PPM1D,PPP2R1B,PRKAB1,PRKACB,PRKAG2,RAB22A,RAB2A,RAB7A,RPS6KB1,RPTOR
Germ Cell-Sertoli Cell Junction Signaling	3.22	0.151	ACTA1,ACTB,ACTN2,CFL1,FER,ITGA2,ITGB1,MAP2K6,MAP3K13,MAP3K14,MAPK1,MAPK12,MAPK14,MTMR2,NECTIN3,PAK1,PIK3C2G,PIK3CB,PIK3R2,PIK3R3,PLS1,PTK2,RAP2B,RHOD,RHOU
HGF Signaling	3.16	0.16	AKT3,CCND1,CRKL,ETS1,ITGA1,ITGA2,ITGB1,ITGB5,MAP3K13,MAP3K14,MAPK1,MAPK12,MET,PAK1,PIK3C2G,PIK3CB,PIK3R2,PIK3R3,PRKD1,PTK2,RAP2B
P2Y Purigenic Receptor Signaling Pathway	3.11	0.159	ADCY8,AKT3,CREB5,GNAI1,MAPK1,MYC,P2RY1,P2RY12,P2RY2,P2RY6,PIK3C2G,PIK3CB,PIK3R2,PIK3R3,PLCH1,PRKACB,PRKAG2,PRKD1,RAP2B,REL,RELA
Role of Tissue Factor in Cancer	3.08	0.165	AKT3,CFL1,EGFR,FRK,ITGB1,MAPK1,MAPK11,MAPK12,MAPK14,MMP13,PAK1,PIK3C2G,PIK3CB,PIK3R2,PIK3R3,RAP2B,RPS6KA5,RPS6KB1,YES1
FLT3 Signaling in Hematopoietic Progenitor Cells	3.06	0.185	AKT3,CBL,CREB5,GAB2,MAPK1,MAPK11,MAPK12,MAPK14,PIK3C2G,PIK3CB,PIK3R2,PIK3R3,RAP2B,RPS6KA5,RPS6KB1
Role of IL-17A in Arthritis	3.06	0.211	MAP2K6,MAPK1,MAPK11,MAPK12,MAPK14,MMP13,PIK3C2G,PIK3CB,PIK3R2,PIK3R3,REL,RELA
IL-7 Signaling Pathway	3.05	0.192	AKT3,CCND1,GSK3B,MAPK1,MAPK11,MAPK12,MAPK14,MET,MYC,PIK3C2G,PIK3CB,PIK3R2,PIK3R3,PTK2
Acute Myeloid Leukemia Signaling	3.03	0.178	AKT3,CCND1,KITLG,MAP2K6,MAPK1,MYC,PIK3C2G,PIK3CB,PIK3R2,PIK3R3,PIM1,RAP2B,RARA,REL,RELA,RPS6KB1
Actin Cytoskeleton Signaling	3	0.133	ACTA1,ACTB,ACTN2,ARHGEF12,ARPC5,CFL1,CRKL,FGF14,FGF19,FGF3,ITGA1,ITGA2,ITGB1,ITGB5,MAPK1,MYL10,MYO18A,PAK1,PDGFD,PIK3C2G,PIK3CB,PIK3R2,PIK3R3,PIP5K1A,PPP1R12A,PTK2,RAP2B,ROCK1,SSH2,TIAM2,TRIO,VAV3
Regulation Of The Epithelial Mesenchymal Transition By Growth Factors Pathway	2.97	0.141	AKT3,CDH12,EGFR,ETS1,FASLG,FGF14,FGF19,FGF3,GSK3B,MAP2K6,MAPK1,MAPK11,MAPK12,MAPK14,MET,PARD6B,PDGFD,PIK3C2G,PIK3CB,PIK3R2,PIK3R3,RAP2B,REL,RELA,SNAI2,WWTR1,YAP1
Endocannabinoid Developing Neuron Pathway	2.94	0.157	ADCY8,AKT3,CCND1,CREB5,GNAI1,GSK3B,MAP2K6,MAPK1,MAPK11,MAPK12,MAPK14,MGLL,PIK3C2G,PIK3CB,PIK3R2,PIK3R3,PRKACB,PRKAG2,RAP2B,RPTOR
Autophagy	2.92	0.136	AKT3,ATG10,ATG2B,ATG5,ATM,ATR,CREB5,ERN1,GSK3B,IRS1,IRS2,LAMP1,MAPK1,MAPK12,MYC,PIK3C2G,PIK3CB,PIK3R2,PIK3R3,PPM1D,PPP2R1B,PRKAB1,PRKACB,PRKAG2,RAB7A,RPTOR,SNAP29,UVRAG,VPS41
GADD45 Signaling	2.92	0.203	ATM,ATR,CCND1,MAP2K6,MAPK1,MAPK11,MAPK12,MAPK14,MYC,POU2F1,REL,RELA
Molecular Mechanisms of Cancer	2.87	0.115	ADCY8,AKT3,ARHGEF12,ATM,ATR,AURKA,BIRC2,BIRC3,CBL,CCND1,CDK14,CDK19,CDKN2C,CHEK1,E2F7,FASLG,GAB2,GNAI1,GSK3B,HDAC2,HDAC9,IRS1,ITGA1,ITGA2,ITGB1,ITGB5,MAP2K6,MAPK1,MAPK11,MAPK12,MAPK14,MYC,NLK,PAK1,PIK3C2G,PIK3CB,PIK3R2,PIK3R3,PRKACB,PRKAG2,PRKD1,PRKDC,PTK2,RAP2B,REL,RELA,RHOD,RHOU,SMO,WNT11,WNT3
Signaling by Rho Family GTPases	2.86	0.128	ACTA1,ACTB,ARHGEF12,ARPC5,CDC42EP2,CDC42EP3,CDH12,CDH18,CDH9,CFL1,GNAI1,ITGA1,ITGA2,ITGB1,ITGB5,MAPK1,MAPK12,MYL10,PAK1,PIK3C2G,PIK3CB,PIK3R2,PIK3R3,PIP5K1A,PLD1,PPP1R12A,PTK2,REL,RELA,RHOD,RHOU,ROCK1,SEPTIN4,SEPTIN9
Tumor Microenvironment Pathway	2.78	0.14	AKT3,CCND1,COL1A2,FASLG,FGF14,FGF19,FGF3,LGALS9,MAP3K14,MAPK1,MMP12,MMP13,MMP20,MMP27,MMP7,MYC,PDGFD,PIK3C2G,PIK3CB,PIK3R2,PIK3R3,PLAU,RAP2B,REL,RELA
GP6 Signaling Pathway	2.72	0.154	AKT3,CERT1,COL11A1,COL1A2,COL24A1,COL2A1,COL4A3,FYB1,GSK3B,LAMA2,LAMB1,NCK1,PIK3C2G,PIK3CB,PIK3R2,PIK3R3,PRKD1,PTK2,VAV3
UVA-Induced MAPK Signaling	2.67	0.165	ATM,EGFR,MAPK1,MAPK11,MAPK12,MAPK14,PARP1,PARP8,PIK3C2G,PIK3CB,PIK3R2,PIK3R3,PLCH1,RAP2B,RPS6KA5,RPS6KB1
Colorectal Cancer Metastasis Signaling	2.61	0.125	ADCY8,AKT3,APPL1,CCND1,EGFR,GNAI1,GSK3B,IFNGR1,MAPK1,MAPK12,MMP12,MMP13,MMP20,MMP27,MMP7,MSH3,MYC,PIK3C2G,PIK3CB,PIK3R2,PIK3R3,PRKACB,PRKAG2,PTGER4,RAP2B,REL,RELA,RHOD,RHOU,SMO,TLR3,WNT11,WNT3
EGF Signaling	2.6	0.196	AKT3,EGFR,MAPK1,MAPK11,MAPK12,MAPK14,PIK3C2G,PIK3CB,PIK3R2,PIK3R3,RPS6KB1
PAK Signaling	2.59	0.154	CFL1,EPHA3,ITGA1,ITGA2,ITGB1,ITGB5,MAPK1,MAPK12,MYL10,NCK1,PAK1,PDGFD,PIK3C2G,PIK3CB,PIK3R2,PIK3R3,PTK2,RAP2B
DNA Double-Strand Break Repair by Non-Homologous End Joining	2.58	0.357	ATM,MRE11,PARP1,PRKDC,XRCC4
Insulin Receptor Signaling	2.57	0.147	AKT3,ASIC1,ASIC2,CBL,CRKL,GSK3B,IRS1,IRS2,MAPK1,NCK1,PIK3C2G,PIK3CB,PIK3R2,PIK3R3,PPP1R12A,PRKACB,PRKAG2,RAP2B,RPS6KB1,RPTOR
4-1BB Signaling in T Lymphocytes	2.53	0.235	MAP3K14,MAPK1,MAPK11,MAPK12,MAPK14,REL,RELA,TNFRSF9
Aryl Hydrocarbon Receptor Signaling	2.52	0.143	AHR,ALDH3A2,ALDH3B2,ATM,ATR,CCND1,CHEK1,CYP3A4,DCT,FASLG,GSTP1,MAPK1,MYC,NCOA3,NFIA,PTGES3,RARA,RARB,REL,RELA,TYR
Reelin Signaling in Neurons	2.5	0.145	AKT3,ARHGEF12,ARHGEF28,ARPC5,CFL1,CRKL,FRK,GSK3B,ITGB1,MAP2K6,MAPK1,MAPK12,NECTIN3,PAFAH1B1,PIK3C2G,PIK3CB,PIK3R2,PIK3R3,RELN,YES1
Pulmonary Healing Signaling Pathway	2.49	0.132	CCND1,CFL1,EGFR,FRK,MAPK1,MAPK11,MAPK12,MAPK14,MMP12,MMP13,MMP20,MMP27,MMP7,MYC,NOTCH2,PECAM1,PRKAB1,PRKAG2,PRKD1,RAP2B,SMO,WNT11,WNT3,WWTR1,YAP1,YES1
Cardiac Hypertrophy Signaling (Enhanced)	2.48	0.108	ADCY8,ADRB2,AKT3,CACNA1A,CACNA2D1,CACNA2D4,DLG1,ENPP1,FASLG,FGF14,FGF19,FGF3,GNAI1,GSK3B,HDAC2,HDAC9,IL12A,IL18,IL20RA,ITGA1,ITGA2,ITGB1,ITGB5,MAP2K6,MAP3K13,MAP3K14,MAPK1,MAPK11,MAPK12,MAPK14,MYC,PDE1A,PDE1C,PDE3A,PDE4D,PDE7A,PDE8B,PIK3C2G,PIK3CB,PIK3R2,PIK3R3,PLCH1,PRKACB,PRKAG2,PRKD1,PTK2,RAP2B,REL,RELA,ROCK1,RPS6KA5,RPS6KB1,RYR2,SMO,SMPDL3A,WNT11,WNT3
MSP-RON Signaling In Cancer Cells Pathway	2.46	0.144	AKT3,CCND1,CREB5,EGFR,ETS1,GSK3B,ITGB1,MAPK1,MET,MYC,PIK3C2G,PIK3CB,PIK3R2,PIK3R3,PTK2,RAP2B,REL,RELA,ST14,YWHAZ
PEDF Signaling	2.45	0.167	AKT3,FASLG,MAPK1,MAPK11,MAPK12,MAPK14,PIK3C2G,PIK3CB,PIK3R2,PIK3R3,RAP2B,REL,RELA,ROCK1
IL-12 Signaling and Production in Macrophages	2.44	0.127	AKT3,CD47,COL1A2,COL2A1,DDR2,FCGR2A,FCGR3A/FCGR3B,IFNGR1,IL12A,IL18,LPA,MAP2K6,MAPK1,MAPK11,MAPK12,MAPK14,PIK3C2G,PIK3CB,PIK3R2,PIK3R3,POU2F1,PRKAB1,PRKAG2,PRKD1,PRKDC,RAB7A,REL,RELA,TLR3
IL-9 Signaling	2.44	0.229	IRS1,IRS2,PIK3C2G,PIK3CB,PIK3R2,PIK3R3,REL,RELA
Cell Cycle: G1/S Checkpoint Regulation	2.43	0.179	ATM,ATR,CCND1,CDKN2C,CUL1,E2F7,GSK3B,HDAC2,HDAC9,MYC,NRG1,RPL5
IL-17A Signaling in Airway Cells	2.43	0.179	AKT3,GSK3B,MAPK1,MAPK11,MAPK12,MAPK14,PIK3C2G,PIK3CB,PIK3R2,PIK3R3,REL,RELA
Angiopoietin Signaling	2.41	0.171	AKT3,ANGPT1,ANGPTL1,NCK1,PAK1,PIK3C2G,PIK3CB,PIK3R2,PIK3R3,PTK2,RAP2B,REL,RELA
Semaphorin Signaling in Neurons	2.41	0.186	ARHGEF12,CFL1,ITGB1,MAPK1,MET,PAK1,PTK2,RHOD,RHOU,ROCK1,SEMA3A
Small Cell Lung Cancer Signaling	2.4	0.16	AKT3,BIRC2,CCND1,HDAC2,HDAC9,MYC,PIAS3,PIK3C2G,PIK3CB,PIK3R2,PIK3R3,PTK2,RARB,REL,RELA
IL-10 Signaling	2.38	0.139	AHR,AKT3,CCND1,CREB5,FCGR2A,GSK3B,HLA-DOA,HLA-DRA,IFNGR1,IL18,MAP2K6,MAP3K14,MAPK1,MAPK11,MAPK12,MAPK14,PBX1,PRKAB1,PRKAG2,REL,RELA
Relaxin Signaling	2.38	0.139	ADCY8,AKT3,ENPP1,GNAI1,GUCY1A2,MAPK1,PDE1A,PDE1C,PDE3A,PDE4D,PDE7A,PDE8B,PIK3C2G,PIK3CB,PIK3R2,PIK3R3,PRKACB,PRKAG2,REL,RELA,SMPDL3A
Type II Diabetes Mellitus Signaling	2.38	0.139	ACSL3,ADIPOR2,AKT3,CACNA1A,CACNA2D1,CACNA2D4,IRS1,IRS2,MAP3K14,MAPK1,MAPK12,NSMAF,PIK3C2G,PIK3CB,PIK3R2,PIK3R3,PRKAB1,PRKAG2,PRKD1,REL,RELA
Hepatic Fibrosis Signaling Pathway	2.37	0.111	AKT3,CACNA1A,CACNA2D1,CACNA2D4,CCDC88A,CCND1,COL1A2,COL2A1,CREB5,GLI3,GNAI1,GSK3B,IL18,IRS2,ITGA1,ITGA2,ITGB1,ITGB5,MAP2K6,MAPK1,MAPK11,MAPK12,MAPK14,MMP13,MYC,MYL10,PDGFD,PIK3C2G,PIK3CB,PIK3R2,PIK3R3,PRKACB,PRKAG2,PRKD1,PTK2,RAP2B,REL,RELA,RHOD,RHOU,ROCK1,RPS6KB1,SMO,WNT11,WNT3,YAP1
HER-2 Signaling in Breast Cancer	2.33	0.126	AKT3,CCND1,COX17,COX6C,COX7A2,EGFR,ETS1,FRK,GSK3B,ITGB1,ITGB5,MAPK1,MYC,NRG1,NUP205,PARD6B,PIK3C2G,PIK3CB,PIK3R2,PIK3R3,PRKD1,RAP2B,REL,RELA,RPS6KB1,RPTOR,TPR,YES1
Regulation of the Epithelial-Mesenchymal Transition Pathway	2.31	0.13	AKT3,CDH12,EGFR,ETS1,FGF14,FGF19,FGF3,GSK3B,MAP2K6,MAPK1,MET,NOTCH2,PARD6B,PDGFD,PIK3C2G,PIK3CB,PIK3R2,PIK3R3,RAP2B,REL,RELA,SMO,SNAI2,WNT11,WNT3
NF-κB Activation by Viruses	2.31	0.167	AKT3,ITGA2,ITGB1,MAP3K14,MAPK1,PIK3C2G,PIK3CB,PIK3R2,PIK3R3,PRKD1,RAP2B,REL,RELA
Parkinson's Signaling	2.3	0.312	GPR37,MAPK1,MAPK11,MAPK12,MAPK14
Neuregulin Signaling	2.29	0.148	AKT3,CRKL,EGFR,ERBIN,ERRFI1,ITGA1,ITGA2,ITGB1,ITGB5,MAPK1,MYC,NRG1,PIK3R2,PIK3R3,PRKD1,RAP2B,RPS6KB1
Melanocyte Development and Pigmentation Signaling	2.23	0.153	ADCY8,CREB5,DCT,KITLG,MAPK1,PIK3C2G,PIK3CB,PIK3R2,PIK3R3,PRKACB,PRKAG2,RAP2B,RPS6KA5,RPS6KB1,TYR
Clathrin-mediated Endocytosis Signaling	2.23	0.126	ACTA1,ACTB,AP2B1,AP5B1,ARPC5,CBL,CTTN,DNM1L,DNM3,FGF14,FGF19,FGF3,HSPA8,ITGB1,ITGB5,LPA,MET,MYO6,PDGFD,PICALM,PIK3C2G,PIK3CB,PIK3R2,PIK3R3,RAB7A,SH3GLB1
Regulation of eIF4 and p70S6K Signaling	2.21	0.131	AGO1,AGO3,AKT3,EIF3E,IRS1,ITGA1,ITGA2,ITGB1,ITGB5,MAPK1,MAPK11,MAPK12,MAPK14,PIK3C2G,PIK3CB,PIK3R2,PIK3R3,PPP2R1B,RAP2B,RPS10,RPS14,RPS26,RPS6KB1
Role of PI3K/AKT Signaling in the Pathogenesis of Influenza	2.19	0.175	AKT3,CRKL,GNAI1,GSK3B,MAPK1,PIK3C2G,PIK3CB,PIK3R2,PIK3R3,REL,RELA
RAC Signaling	2.19	0.139	ARPC5,CFL1,ITGA1,ITGA2,ITGB1,ITGB5,MAPK1,PAK1,PIK3C2G,PIK3CB,PIK3R2,PIK3R3,PIP5K1A,PLD1,PTK2,RAP2B,REL,RELA,RPS6KB1
Estrogen Receptor Signaling	2.18	0.11	ADCY8,AKT3,CACNA1A,CACNA2D1,CACNA2D4,CCND1,CFL1,CREB5,EGFR,GNAI1,GSK3B,MAPK1,MED12L,MED13,MED15,MED17,MED20,MED21,MMP12,MMP13,MMP20,MMP27,MMP7,MYC,MYL10,NCOA3,PAK1,PIK3C2G,PIK3CB,PIK3R2,PIK3R3,PLCH1,PPP1R12A,PRKAB1,PRKACB,PRKAG2,PRKD1,PRKDC,RAP2B,REL,RELA,ROCK1,RPS6KB1,TBL1XR1
IL-22 Signaling	2.15	0.25	AKT3,IL22,MAPK1,MAPK11,MAPK12,MAPK14
NGF Signaling	2.14	0.143	AKT3,CREB5,MAP3K13,MAP3K14,MAPK1,MAPK12,PIK3C2G,PIK3CB,PIK3R2,PIK3R3,RAP2B,REL,RELA,ROCK1,RPS6KA5,RPS6KB1,TRIO
IL-17 Signaling	2.13	0.128	AKT3,DEFB108B,DEFB115,DEFB131A/DEFB131B,FASLG,GSK3B,IL12A,IL18,MAP2K6,MAP3K14,MAPK1,MAPK11,MAPK12,MAPK14,MMP13,PIK3C2G,PIK3CB,PIK3R2,PIK3R3,RAP2B,RELA,RGS16,SRSF1
Inhibition of Angiogenesis by TSP1	2.09	0.219	AKT3,CD47,GUCY1A2,MAPK1,MAPK11,MAPK12,MAPK14
PFKFB4 Signaling Pathway	2.08	0.188	CREB5,HK3,MAP2K6,MAPK1,NCOA3,PFKM,PRKACB,PRKAG2,RPS6KA5
Renin-Angiotensin Signaling	2.07	0.14	ADCY8,MAPK1,MAPK11,MAPK12,MAPK14,PAK1,PIK3C2G,PIK3CB,PIK3R2,PIK3R3,PRKACB,PRKAG2,PRKD1,PTK2,RAP2B,REL,RELA
PTEN Signaling	2.06	0.132	AKT3,CBL,CCND1,EGFR,FASLG,GSK3B,ITGA1,ITGA2,ITGB1,ITGB5,MAPK1,MAST2,PIK3CB,PIK3R2,PIK3R3,PTK2,RAP2B,REL,RELA,RPS6KB1
Macrophage Alternative Activation Signaling Pathway	2.02	0.124	CREB5,H4C14,H4C16,HLA-DOA,HLA-DRA,IL12A,IL18,IRS1,IRS2,LAMTOR1,MAPK1,MAPK11,MAPK12,MAPK14,MYC,PIK3C2G,PIK3CB,PIK3R2,PIK3R3,REL,RELA,RPS6KA5,RPS6KB1,RPTOR
Nitric Oxide Signaling in the Cardiovascular System	2.01	0.142	AKT3,CACNA1A,CACNA2D1,CACNA2D4,GUCY1A2,MAPK1,PDE1A,PDE1C,PIK3C2G,PIK3CB,PIK3R2,PIK3R3,PRKACB,PRKAG2,PRKD1,RYR2
Bladder Cancer Signaling	1.98	0.14	CCND1,EGFR,FGF14,FGF19,FGF3,HDAC2,HDAC9,MAPK1,MMP12,MMP13,MMP20,MMP27,MMP7,MYC,RAP2B,RPS6KA5
Integrin Signaling	1.98	0.122	ACTA1,ACTB,ACTN2,AKT3,ARPC5,CRKL,CTTN,GSK3B,ITGA1,ITGA2,ITGB1,ITGB5,MAPK1,NCK1,PAK1,PIK3C2G,PIK3CB,PIK3R2,PIK3R3,PPP1R12A,PTK2,RAP2B,RHOD,RHOU,ROCK1
IL-17A Signaling in Gastric Cells	1.97	0.231	EGFR,MAPK1,MAPK11,MAPK12,MAPK14,RELA
CDX Gastrointestinal Cancer Signaling Pathway	1.97	0.123	AKT3,CCND1,EGFR,FASLG,GSK3B,IL12A,IL18,KLF5,MAPK1,MAPK11,MAPK12,MAPK14,PIK3C2G,PIK3CB,PIK3R2,PIK3R3,REL,RELA,SALL4,SI,SLC15A1,SMO,WNT11,WNT3
Gαq Signaling	1.97	0.128	AKT3,CHRM3,GNAI1,GRM5,GSK3B,HTR2B,MAPK1,PIK3C2G,PIK3CB,PIK3R2,PIK3R3,PLD1,PLD5,PRKD1,REL,RELA,RGS16,RGS4,RHOD,RHOU,ROCK1
Telomerase Signaling	1.95	0.143	AKT3,EGFR,ETS1,HDAC2,HDAC9,MAPK1,MYC,PIK3C2G,PIK3CB,PIK3R2,PIK3R3,POT1,PPP2R1B,PTGES3,RAP2B
IL-13 Signaling Pathway	1.94	0.139	AGR2,AKT3,DEFB108B,DEFB115,DEFB131A/DEFB131B,FRK,MAPK1,MAPK11,MAPK12,MAPK14,PIK3C2G,PIK3CB,PIK3R2,PIK3R3,ROCK1,YES1
Thyroid Cancer Signaling	1.94	0.156	AKT3,CCND1,GSK3B,IRS1,IRS2,MAPK1,MYC,PIK3C2G,PIK3CB,PIK3R2,PIK3R3,RAP2B
Toll-like Receptor Signaling	1.94	0.156	IL12A,IL18,MAP2K6,MAP3K14,MAPK1,MAPK11,MAPK12,MAPK14,PPARA,REL,RELA,TLR3
Ovarian Cancer Signaling	1.91	0.128	AKT3,CCND1,EGFR,GJA1,GSK3B,HDAC2,HDAC9,MAPK1,MMP7,PIK3C2G,PIK3CB,PIK3R2,PIK3R3,PRKACB,PRKAG2,RAP2B,RPS6KB1,SMO,WNT11,WNT3
Endometrial Cancer Signaling	1.9	0.167	AKT3,CCND1,GSK3B,MAPK1,MYC,PIK3C2G,PIK3CB,PIK3R2,PIK3R3,RAP2B
Thrombin Signaling	1.87	0.118	ADCY8,AKT3,ARHGEF12,ARHGEF28,EGFR,GNAI1,MAPK1,MAPK11,MAPK12,MAPK14,MYL10,PIK3C2G,PIK3CB,PIK3R2,PIK3R3,PLCH1,PPP1R12A,PRKD1,PTK2,RAP2B,REL,RELA,RHOD,RHOU,ROCK1,RPS6KB1
Xenobiotic Metabolism General Signaling Pathway	1.84	0.13	AHR,AKT3,GSTP1,MAP2K6,MAP3K13,MAP3K14,MAPK1,MAPK11,MAPK12,MAPK14,PIK3C2G,PIK3CB,PIK3R2,PIK3R3,PPARA,PRKD1,RAP2B,UGT8
ID1 Signaling Pathway	1.84	0.12	AKT3,AMHR2,AURKA,CCND1,CHRNA6,EGFR,ETS1,FRK,GSK3B,KLF17,MAPK1,MAPK11,MAPK12,MAPK14,MCAM,MYC,PIK3C2G,PIK3CB,PIK3R2,PIK3R3,PTGER4,RAP2B,YES1,ZNF148
Myelination Signaling Pathway	1.83	0.109	AKT3,CREB5,EGFR,FRK,GLI3,GPR37,GSK3B,HDAC2,HDAC9,IRS1,ITGA2,ITGB1,ITGB5,LAMA2,LAMB1,MAPK1,NOTCH2,NRG1,PDGFD,PIK3C2G,PIK3CB,PIK3R2,PIK3R3,PRKACB,PRKAG2,PTK2,RAP2B,ROCK1,RPS6KB1,RPTOR,SMO,WNT11,WNT3,YES1,YY1
Cardiac Hypertrophy Signaling	1.83	0.114	ADCY8,ADRB2,ADSS2,CACNA1A,CACNA2D1,CACNA2D4,GNAI1,GSK3B,IRS1,MAP2K6,MAP3K13,MAP3K14,MAPK1,MAPK11,MAPK12,MAPK14,MYL10,PIK3C2G,PIK3CB,PIK3R2,PIK3R3,PLCH1,PRKACB,PRKAG2,RAP2B,RHOD,RHOU,ROCK1,RPS6KB1
Estrogen-Dependent Breast Cancer Signaling	1.82	0.15	AKT3,CCND1,CREB5,EGFR,MAPK1,PIK3C2G,PIK3CB,PIK3R2,PIK3R3,RAP2B,REL,RELA
Role of BRCA1 in DNA Damage Response	1.82	0.15	ACTB,ARID2,ATF1,ATM,ATR,CHEK1,E2F7,MRE11,POU2F1,RFC2,RFC4,TOPBP1
Ephrin Receptor Signaling	1.82	0.119	AKT3,ANGPT1,ARPC5,CFL1,CREB5,CRKL,EFNA5,EFNB2,EPHA3,EPHA4,GNAI1,ITGA1,ITGA2,ITGB1,ITGB5,MAP3K14,MAPK1,NCK1,PAK1,PDGFD,PIK3C2G,PTK2,RAP2B,ROCK1
ATM Signaling	1.82	0.141	ATF1,ATM,ATR,CBX5,CHEK1,CREB5,MAPK11,MAPK12,MAPK14,MRE11,PPM1D,PPP2R1B,SMC3,TOPBP1
Sertoli Cell-Sertoli Cell Junction Signaling	1.8	0.119	ACTA1,ACTB,ACTN2,AKT3,DLG1,GSK3B,GUCY1A2,ITGA1,ITGA2,ITGB1,ITGB5,MAP3K13,MAP3K14,MAPK1,MAPK11,MAPK12,MAPK14,MTMR2,NECTIN1,NECTIN3,PLS1,PRKACB,PRKAG2,RAP2B
Inhibition of ARE-Mediated mRNA Degradation Pathway	1.8	0.125	AGO1,AGO3,AKT3,CNOT10,DDX6,EXOSC7,FASLG,MAPK1,MAPK11,MAPK12,MAPK14,PAPOLA,PARN,PPP2R1B,PRKACB,PRKAG2,PSMC2,PSMD14,TIA1,YWHAZ
Neuropathic Pain Signaling In Dorsal Horn Neurons	1.79	0.14	GPR37,GRIA4,GRM5,GRM8,MAPK1,PIK3C2G,PIK3CB,PIK3R2,PIK3R3,PLCH1,PRKACB,PRKAG2,PRKD1,TAC1
Insulin Secretion Signaling Pathway	1.79	0.112	ADCY8,AGO1,AGO3,ASIC1,ASIC2,CACNA1A,CACNA2D1,CACNA2D4,CHRM3,CREB5,DLD,GH1,MAPK1,MAPK11,MAPK12,MAPK14,NSF,PIK3C2G,PIK3CB,PIK3R2,PIK3R3,PLCH1,PRKACB,PRKAG2,PRKD1,RPS6KA5,RPS6KB1,RYR2,SPCS2,YES1
Dilated Cardiomyopathy Signaling Pathway	1.79	0.127	ACTA1,ACTB,ADCY8,AKT3,CACNA1A,CACNA2D1,CACNA2D4,GSK3B,MAPK1,MAPK11,MAPK12,MAPK14,MYO18A,PDE3A,PRKACB,PRKAG2,RYR2,SGCD,UTRN
Regulation of Actin-based Motility by Rho	1.78	0.136	ACTA1,ACTB,ARPC5,CFL1,ITGA1,ITGA2,ITGB1,ITGB5,MYL10,PAK1,PIP5K1A,PPP1R12A,RHOD,RHOU,ROCK1
tRNA Splicing	1.77	0.178	ENPP1,PDE1A,PDE1C,PDE3A,PDE4D,PDE7A,PDE8B,SMPDL3A
Adrenomedullin signaling pathway	1.76	0.119	ADCY8,AKT3,CALCRL,GPR37,GSK3B,GUCY1A2,IL18,MAP2K6,MAPK1,MAPK11,MAPK12,MAPK14,PIK3C2G,PIK3CB,PIK3R2,PIK3R3,PLCH1,PRKACB,PRKAG2,PTK2,RAP2B,REL,RELA
DNA Methylation and Transcriptional Repression Signaling	1.75	0.135	ARID4B,CDK14,CDK19,DNMT3B,E2F7,ERCC5,H4C14,H4C16,HDAC2,MYC,RBBP4,RELA,TCF20,TEAD1,ZNF354A
Prostate Cancer Signaling	1.75	0.135	AKT3,CCND1,CREB5,GSK3B,GSTP1,HDAC2,HDAC9,MAPK1,PIK3C2G,PIK3CB,PIK3R2,PIK3R3,RAP2B,REL,RELA
Thrombopoietin Signaling	1.75	0.159	GAB2,IRS2,MAPK1,MYC,PIK3C2G,PIK3CB,PIK3R2,PIK3R3,PRKD1,RAP2B
Lymphotoxin β Receptor Signaling	1.75	0.167	AKT3,BIRC2,MAP3K14,MAPK1,PIK3C2G,PIK3CB,PIK3R2,PIK3R3,RELA
mTOR Signaling	1.72	0.117	AKT3,EIF3E,EIF4B,IRS1,MAPK1,PIK3C2G,PIK3CB,PIK3R2,PIK3R3,PLD1,PLD5,PPP2R1B,PRKAB1,PRKAG2,PRKD1,RAP2B,RHOD,RHOU,RPS10,RPS14,RPS26,RPS6KA5,RPS6KB1,RPTOR
ERB2-ERBB3 Signaling	1.71	0.156	CCND1,GSK3B,MAPK1,MYC,NRG1,PIK3C2G,PIK3CB,PIK3R2,PIK3R3,RAP2B
IL-23 Signaling Pathway	1.71	0.174	AKT3,IL22,PIK3C2G,PIK3CB,PIK3R2,PIK3R3,REL,RELA
Cellular Effects of Sildenafil (Viagra)	1.7	0.126	ACTA1,ACTB,ADCY8,CACNA1A,CACNA2D1,CACNA2D4,GPR37,GUCY1A2,MYL10,MYO18A,PDE1A,PDE1C,PDE3A,PDE4D,PLCH1,PPP1R12A,PRKACB,PRKAG2
CSDE1 Signaling Pathway	1.7	0.164	AGO1,AGO3,AKT3,CTTN,DDX6,FUS,MYC,SNAI2,TRIO
Gα12/13 Signaling	1.69	0.128	AKT3,CDH12,CDH18,CDH9,MAPK1,MAPK12,MYL10,PIK3C2G,PIK3CB,PIK3R2,PIK3R3,PTK2,RAP2B,REL,RELA,ROCK1,VAV3
IL-17A Signaling in Fibroblasts	1.68	0.184	GSK3B,MAPK1,MAPK11,MAPK12,MAPK14,REL,RELA
CDK5 Signaling	1.65	0.132	ADCY8,CACNA1A,ITGA2,ITGB1,LAMA2,LAMB1,MAPK1,MAPK11,MAPK12,MAPK14,PPP1R12A,PPP2R1B,PRKACB,PRKAG2,RAP2B
Pancreatic Adenocarcinoma Signaling	1.65	0.129	AKT3,CCND1,E2F7,EGFR,HDAC2,HDAC9,MAPK1,MAPK12,PIK3C2G,PIK3CB,PIK3R2,PIK3R3,PLD1,PLD5,REL,RELA
Leptin Signaling in Obesity	1.64	0.147	ADCY8,AKT3,MAPK1,PDE3A,PIK3C2G,PIK3CB,PIK3R2,PIK3R3,PLCH1,PRKACB,PRKAG2
NAD Signaling Pathway	1.64	0.124	AKT3,ERN1,GJA1,GSK3B,H1-2,NADSYN1,NUDT12,PARP1,PARP8,PIK3C2G,PIK3CB,PIK3R2,PIK3R3,PRKAB1,PRKAG2,RYR2,SLC29A2,SLC36A4
IGF-1 Signaling	1.62	0.133	AKT3,IRS1,IRS2,MAPK1,PIK3C2G,PIK3CB,PIK3R2,PIK3R3,PRKACB,PRKAG2,PTK2,RAP2B,RPS6KB1,YWHAZ
GNRH Signaling	1.62	0.117	ADCY8,CACNA1A,CACNA2D1,CACNA2D4,CREB5,EGFR,GNAI1,MAP2K6,MAP3K13,MAP3K14,MAPK1,MAPK11,MAPK12,MAPK14,PAK1,PRKACB,PRKAG2,PRKD1,PTK2,RAP2B,REL,RELA
TNFR2 Signaling	1.6	0.194	BIRC2,BIRC3,MAP3K14,REL,RELA,TANK
GDNF Family Ligand-Receptor Interactions	1.6	0.145	ARTN,IRS1,IRS2,MAPK1,MAPK12,NCK1,PIK3C2G,PIK3CB,PIK3R2,PIK3R3,RAP2B
Macropinocytosis Signaling	1.6	0.145	ITGB1,ITGB5,MET,PAK1,PDGFD,PIK3C2G,PIK3CB,PIK3R2,PIK3R3,PRKD1,RAP2B
Corticotropin Releasing Hormone Signaling	1.59	0.122	ADCY8,ARPC5,CACNA1A,CACNA2D1,CACNA2D4,CREB5,FASLG,GLI3,GNAI1,GUCY1A2,MAPK1,MAPK11,MAPK12,MAPK14,PRKACB,PRKAG2,PRKD1,SMO
MSP-RON Signaling In Macrophages Pathway	1.59	0.129	CREB5,GAB2,HLA-DOA,HLA-DRA,IFNGR1,IL12A,MAPK1,PIK3C2G,PIK3CB,PIK3R2,PIK3R3,RAP2B,REL,RELA,ST14
Aldosterone Signaling in Epithelial Cells	1.59	0.119	ASIC1,ASIC2,CRYAA/LOC102724652,DNAJB6,DNAJB8,DNAJC5B,HSCB,HSPA12A,HSPA8,HSPA9,MAPK1,NR3C2,PIK3C2G,PIK3CB,PIK3R2,PIK3R3,PIP5K1A,PLCH1,PRKD1,SMO
Glioblastoma Multiforme Signaling	1.59	0.119	AKT3,CCND1,E2F7,EGFR,GSK3B,MAPK1,MYC,PDGFD,PIK3C2G,PIK3CB,PIK3R2,PIK3R3,PLCH1,RAP2B,RHOD,RHOU,RPS6KB1,SMO,WNT11,WNT3
Role of CHK Proteins in Cell Cycle Checkpoint Control	1.57	0.155	ATM,ATR,CHEK1,E2F7,HUS1,MRE11,PPP2R1B,RFC2,RFC4
Cholecystokinin/Gastrin-mediated Signaling	1.56	0.128	CREM,EGFR,EPHA4,GH1,IL18,MAP2K6,MAPK1,MAPK12,MAPK14,PRKD1,PTK2,RAP2B,RHOD,RHOU,ROCK1
Sphingosine-1-phosphate Signaling	1.56	0.128	ACER3,ADCY8,AKT3,CASP4,GNAI1,MAPK1,PDGFD,PIK3C2G,PIK3CB,PIK3R2,PIK3R3,PLCH1,PTK2,RHOD,RHOU
Virus Entry via Endocytic Pathways	1.56	0.128	ACTA1,ACTB,AP2B1,AP5B1,FOLR1,ITGA2,ITGB1,ITGB5,PIK3C2G,PIK3CB,PIK3R2,PIK3R3,PRKD1,RAP2B,ZBTB12
Chemokine Signaling	1.56	0.143	CCL13,CFL1,GNAI1,MAPK1,MAPK11,MAPK12,MAPK14,PIK3C2G,PPP1R12A,PTK2,RAP2B
HMGB1 Signaling	1.55	0.119	AKT3,FASLG,IFNGR1,IL12A,IL18,MAP2K6,MAPK1,MAPK11,MAPK12,MAPK14,PIK3C2G,PIK3CB,PIK3R2,PIK3R3,RAP2B,REL,RELA,RHOD,RHOU
Renal Cell Carcinoma Signaling	1.53	0.141	AKT3,ETS1,FH,MAPK1,MET,PAK1,PIK3C2G,PIK3CB,PIK3R2,PIK3R3,RAP2B
Protein Kinase A Signaling	1.53	0.102	ADCY8,AKAP7,AKAP9,ANAPC13,ATF1,CREB5,CREM,ENPP1,EYA1,GLI3,GNAI1,GSK3B,H1-2,MAPK1,MYL10,PDE1A,PDE1C,PDE3A,PDE4D,PDE7A,PDE8B,PLCH1,PPP1R12A,PRKACB,PRKAG2,PRKD1,PTK2,PTPN12,PTPN2,PTPN5,PTPRK,PTPRO,REL,RELA,ROCK1,RYR2,SMO,SMPDL3A,UBASH3B,YWHAZ
Eumelanin Biosynthesis	1.52	0.5	DCT,TYR
Apelin Cardiomyocyte Signaling Pathway	1.52	0.133	AKT3,GNAI1,MAPK1,MAPK11,MAPK12,MAPK14,MYL10,PIK3C2G,PIK3CB,PIK3R2,PIK3R3,PLCH1,PRKD1
Apelin Endothelial Signaling Pathway	1.52	0.122	ADCY8,AKT3,ANGPT1,GNAI1,MAPK1,MAPK12,PIK3C2G,PIK3CB,PIK3R2,PIK3R3,PRKAB1,PRKAG2,PRKD1,RAP2B,REL,RELA,RPS6KB1
Hereditary Breast Cancer Signaling	1.52	0.122	ACTB,AKT3,ARID2,ATM,ATR,CCND1,CHEK1,HDAC2,HDAC9,MRE11,PIK3C2G,PIK3CB,PIK3R2,PIK3R3,RAP2B,RFC2,RFC4
Amyloid Processing	1.51	0.16	AKT3,GSK3B,MAPK1,MAPK11,MAPK12,MAPK14,PRKACB,PRKAG2
Cell Cycle: G2/M DNA Damage Checkpoint Regulation	1.51	0.16	ATM,ATR,AURKA,CHEK1,CUL1,PPM1D,PRKDC,YWHAZ
Melanoma Signaling	1.51	0.16	AKT3,CCND1,MAPK1,PIK3C2G,PIK3CB,PIK3R2,PIK3R3,RAP2B
Chronic Myeloid Leukemia Signaling	1.51	0.107	AKT3,AURKA,CCND1,CRKL,E2F7,GAB2,GLI3,GSK3B,HDAC2,HDAC9,ITGB1,MAPK1,MECOM,MYC,NOTCH2,PIK3C2G,PIK3CB,PIK3R2,PIK3R3,PLCH1,PRKAB1,PRKAG2,RAP2B,REL,RELA,RPTOR,SMO,WNT11,WNT3
Role Of Chondrocytes In Rheumatoid Arthritis Signaling Pathway	1.5	0.121	ADAMTS4,ASIC1,IL18,ITGB1,MAPK1,MAPK11,MAPK12,MAPK14,MMP12,MMP13,MMP20,MMP27,MMP7,PLAU,PRKAB1,PRKAG2,RPTOR
IL-3 Signaling	1.49	0.139	AKT3,CRKL,GAB2,MAPK1,PAK1,PIK3C2G,PIK3CB,PIK3R2,PIK3R3,PRKD1,RAP2B
UVC-Induced MAPK Signaling	1.47	0.157	ATR,EGFR,MAPK1,MAPK11,MAPK12,MAPK14,PRKD1,RAP2B
April Mediated Signaling	1.46	0.167	MAP3K14,MAPK1,MAPK11,MAPK12,MAPK14,REL,RELA
GM-CSF Signaling	1.46	0.143	AKT3,CCND1,ETS1,MAPK1,PIK3C2G,PIK3CB,PIK3R2,PIK3R3,PIM1,RAP2B
Pyroptosis Signaling Pathway	1.45	0.133	CASP4,GBP4,IL18,MAPK1,MAPK11,MAPK12,MAPK14,PANX1,PRKACB,PRKAG2,PTGER4,TLR3
SPINK1 General Cancer Pathway	1.44	0.148	AKT3,EGFR,MAPK1,PIK3C2G,PIK3CB,PIK3R2,PIK3R3,RAP2B,SPINK1
Oxytocin Signaling Pathway	1.44	0.106	AKT3,CACNA1A,CACNA2D1,CACNA2D4,CREB5,EGFR,GJA1,GNAI1,GSK3B,GUCY1A2,MAPK1,MAPK11,MAPK12,MAPK14,MYO18A,PIK3C2G,PIK3CB,PIK3R2,PIK3R3,PPARA,PPP1R12A,PRKAB1,PRKACB,PRKAG2,PRKD1,RAP2B,REL,RELA,ROCK1
RAR Activation	1.44	0.112	ACTB,ADCY8,AKT3,ARID2,CCNH,CITED2,MAPK1,MAPK11,MAPK12,MAPK14,NSD1,PARP1,PIK3CB,PIK3R2,PIK3R3,PRKACB,PRKAG2,PRKD1,RARA,RARB,REL,RELA
Glioma Invasiveness Signaling	1.43	0.141	MAPK1,PIK3C2G,PIK3CB,PIK3R2,PIK3R3,PLAU,PTK2,RAP2B,RHOD,RHOU
Growth Hormone Signaling	1.43	0.141	GH1,IRS1,MAPK1,PIK3C2G,PIK3CB,PIK3R2,PIK3R3,PRKD1,RPS6KA5,RPS6KB1
Glioma Signaling	1.42	0.123	AKT3,CCND1,CDKN2C,E2F7,EGFR,HDAC2,HDAC9,MAPK1,PDGFD,PIK3C2G,PIK3CB,PIK3R2,PIK3R3,PRKD1,RAP2B
RHOA Signaling	1.42	0.123	ACTA1,ACTB,ARHGEF12,ARPC5,CDC42EP2,CDC42EP3,CFL1,MYL10,PIP5K1A,PLD1,PPP1R12A,PTK2,ROCK1,SEPTIN4,SEPTIN9
cAMP-mediated signaling	1.41	0.108	ADCY8,ADRB2,AKAP7,AKAP9,CCR4,CHRM3,CREB5,CREM,ENPP1,GNAI1,GRM8,HCAR2,HTR1F,MAPK1,P2RY12,PDE1A,PDE1C,PDE3A,PDE4D,PDE7A,PDE8B,PRKACB,PTGER4,RGS4,SMPDL3A
B Cell Activating Factor Signaling	1.41	0.163	MAP3K14,MAPK1,MAPK11,MAPK12,MAPK14,REL,RELA
Role of NFAT in Cardiac Hypertrophy	1.4	0.109	ADCY8,AKT3,CACNA1A,CACNA2D1,CACNA2D4,GNAI1,GSK3B,HDAC2,HDAC9,MAP2K6,MAPK1,MAPK11,MAPK12,MAPK14,PIK3C2G,PIK3CB,PIK3R2,PIK3R3,PLCH1,PRKACB,PRKAG2,PRKD1,RAP2B,RCAN2
Mismatch Repair in Eukaryotes	1.39	0.222	EXO1,MSH3,RFC2,RFC4
Apelin Liver Signaling Pathway	1.39	0.192	COL1A2,COL2A1,GSK3B,IRS1,MAPK12
Production of Nitric Oxide and Reactive Oxygen Species in Macrophages	1.38	0.112	AKT3,IFNGR1,LPA,MAP3K13,MAP3K14,MAPK1,MAPK11,MAPK12,MAPK14,PIK3C2G,PIK3CB,PIK3R2,PIK3R3,PPARA,PPP1R12A,PPP2R1B,PRKD1,REL,RELA,RHOD,RHOU
Cardiac β-adrenergic Signaling	1.38	0.113	ADCY8,AKAP7,AKAP9,CACNA1A,CACNA2D1,CACNA2D4,ENPP1,GNAI1,PDE1A,PDE1C,PDE3A,PDE4D,PDE7A,PDE8B,PPP1R12A,PPP2R1B,PRKACB,PRKAG2,RYR2,SMPDL3A
Epithelial Adherens Junction Signaling	1.37	0.115	AKT3,ARPC5,CFL1,EGFR,FER,MET,NECTIN1,NECTIN3,NOTCH2,PAK1,PPP2R1B,PRKAB1,PRKAG2,RAP2B,ROCK1,SNAI2,YAP1,YWHAZ
Mouse Embryonic Stem Cell Pluripotency	1.37	0.126	AKT3,GSK3B,MAPK1,MAPK11,MAPK12,MAPK14,MYC,PIK3C2G,PIK3CB,PIK3R2,PIK3R3,RAP2B,SMO
Non-Small Cell Lung Cancer Signaling	1.36	0.129	AKT3,CCND1,EGFR,HDAC2,HDAC9,MAPK1,PIK3C2G,PIK3CB,PIK3R2,PIK3R3,RAP2B,RARB
PXR/RXR Activation	1.36	0.143	AKT3,ALDH3A2,CPT1A,CYP3A4,PPARA,PRKACB,PRKAG2,RELA,SLCO1B3
Amyotrophic Lateral Sclerosis Signaling	1.35	0.123	AKT3,BIRC2,BIRC3,CACNA1A,CACNA2D1,CACNA2D4,GRIA4,GRIK2,PAK1,PIK3C2G,PIK3CB,PIK3R2,PIK3R3,RNF19A
PD-1, PD-L1 cancer immunotherapy pathway	1.34	0.125	AKT3,CBLB,GSK3B,HLA-DOA,HLA-DRA,IFNGR1,IL12A,PIK3C2G,PIK3CB,PIK3R2,PIK3R3,YAP1,ZBTB12
Erythropoietin Signaling Pathway	1.34	0.113	AKT3,BIRC2,BIRC3,CCND1,FASLG,GSK3B,IL12A,IL18,IRS2,MAPK1,PIK3C2G,PIK3CB,PIK3R2,PIK3R3,PRKD1,RAP2B,REL,RELA,RPS6KB1
Death Receptor Signaling	1.33	0.128	ACTA1,ACTB,BIRC2,BIRC3,FASLG,MAP3K14,PARP1,PARP8,REL,RELA,ROCK1,TANK
2-oxobutanoate Degradation I	1.32	0.4	DLD,PCCB
Role of OCT4 in Mammalian Embryonic Stem Cell Pluripotency	1.32	0.156	PARP1,PHC3,RARA,SALL4,SH3GLB1,TASOR,TDRD7
iNOS Signaling	1.32	0.156	IFNGR1,MAPK1,MAPK11,MAPK12,MAPK14,REL,RELA
Cyclins and Cell Cycle Regulation	1.32	0.131	ATM,ATR,CCND1,CCNH,CDKN2C,CUL1,E2F7,GSK3B,HDAC2,HDAC9,PPP2R1B
TR/RXR Activation	1.32	0.131	ACACA,AKT3,GH1,NCOA3,PIK3C2G,PIK3CB,PIK3R2,PIK3R3,RCAN2,TBL1XR1,UCP3
White Adipose Tissue Browning Pathway	1.31	0.117	ADCY8,CACNA1A,CACNA2D1,CACNA2D4,CREB5,GUCY1A2,MAPK1,MAPK11,MAPK12,MAPK14,PPARA,PRKAB1,PRKACB,PRKAG2,RARA,RARB
14-3-3-mediated Signaling	1.31	0.119	AKT3,CBL,GSK3B,MAPK1,MAPK12,PIK3C2G,PIK3CB,PIK3R2,PIK3R3,PLCH1,PRKD1,RAP2B,SRPK2,YAP1,YWHAZ
ERK/MAPK Signaling	1.29	0.107	ATF1,CREB5,CRKL,ETS1,ITGA1,ITGA2,ITGB1,ITGB5,MAPK1,MYC,PAK1,PIK3C2G,PIK3CB,PIK3R2,PIK3R3,PPP1R12A,PPP2R1B,PRKACB,PRKAG2,PTK2,RAP2B,RPS6KA5,YWHAZ
DNA damage-induced 14-3-3σ Signaling	1.28	0.152	AKT3,ATM,ATR,CASP4,CHEK1,COP1,HUS1
IL-1 Signaling	1.27	0.125	ADCY8,GNAI1,MAP2K6,MAP3K14,MAPK1,MAPK11,MAPK12,MAPK14,PRKACB,PRKAG2,REL,RELA
Th1 Pathway	1.27	0.12	CD3G,HLA-DOA,HLA-DRA,IFNGR1,IL12A,IL18,KLRC1,LGALS9,MAP2K6,NOTCH2,PIK3C2G,PIK3CB,PIK3R2,PIK3R3
PPARα/RXRα Activation	1.26	0.109	ADCY8,ADIPOR2,CAND1,GH1,GPD2,IRS1,ITGB5,MAP2K6,MAP3K14,MAPK1,MAPK14,NCOA3,PLCH1,PPARA,PRKAB1,PRKACB,PRKAG2,RAP2B,REL,RELA
CNTF Signaling	1.26	0.143	MAPK1,PIK3C2G,PIK3CB,PIK3R2,PIK3R3,RAP2B,RPS6KA5,RPS6KB1
Gap Junction Signaling	1.26	0.108	ACTA1,ACTB,ADCY8,AKT3,EGFR,GJA1,GNAI1,GRIA4,GRIK2,GUCY1A2,HTR2B,MAPK1,PIK3C2G,PIK3CB,PIK3R2,PIK3R3,PLCH1,PRKACB,PRKAG2,PRKD1,RAP2B
G-Protein Coupled Receptor Signaling	1.26	0.0914	ADCY8,ADGRL4,ADRB2,AKT3,CALCRL,CCND1,CCR4,CELSR1,CHRM3,CREB5,CX3CR1,ENPP1,GNAI1,GPR149,GPR161,GPR37,GPR89A/GPR89B,GRM5,GRM8,GSK3B,HCAR2,HCN1,HTR1F,HTR2B,MAP2K6,MAP3K13,MAP3K14,MAPK1,MAPK11,MAPK12,MAPK14,MYL10,NMBR,OXGR1,P2RY1,P2RY12,P2RY2,P2RY6,PAK1,PDE1A,PDE1C,PDE3A,PDE4D,PDE7A,PDE8B,PIK3C2G,PIK3CB,PIK3R2,PIK3R3,PRKACB,PRKAG2,PTGER4,PTK2,RAP2B,REL,RELA,RGS16,RGS4,ROCK1,SMO,SMPDL3A,WWTR1,YAP1
ERBB4 Signaling	1.25	0.136	MAPK1,NRG1,PIK3C2G,PIK3CB,PIK3R2,PIK3R3,PRKD1,RAP2B,YAP1
IL-6 Signaling	1.24	0.116	AKT3,IL18,MAP2K6,MAP3K14,MAPK1,MAPK11,MAPK12,MAPK14,PIK3C2G,PIK3CB,PIK3R2,PIK3R3,RAP2B,REL,RELA
VEGF Signaling	1.24	0.124	ACTA1,ACTB,ACTN2,AKT3,MAPK1,PIK3C2G,PIK3CB,PIK3R2,PIK3R3,PTK2,RAP2B,ROCK1
Opioid Signaling Pathway	1.23	0.102	ADCY8,AKT3,AP2B1,CACNA1A,CACNA2D1,CACNA2D4,CREB5,FRK,GNAI1,GSK3B,MAP2K6,MAPK1,MAPK12,MYC,PDE1A,PDE1C,PIK3C2G,PRKACB,PRKAG2,PRKD1,RAP2B,RGS16,RGS17,RGS4,RPS6KA5,RPS6KB1,RYR2,YES1
CCR3 Signaling in Eosinophils	1.22	0.115	CFL1,GNAI1,MAPK1,MAPK11,MAPK12,MAPK14,PAK1,PIK3C2G,PIK3CB,PIK3R2,PIK3R3,PPP1R12A,PRKD1,RAP2B,ROCK1
Docosahexaenoic Acid (DHA) Signaling	1.22	0.158	AKT3,GSK3B,PIK3C2G,PIK3CB,PIK3R2,PIK3R3
tRNA Charging	1.22	0.158	GARS1,MARS2,NARS2,TARS1,WARS1,YARS2
Regulation of Cellular Mechanics by Calpain Protease	1.2	0.125	ACTN2,CAST,CCND1,EGFR,ITGA1,ITGA2,ITGB1,ITGB5,MAPK1,PTK2,RAP2B
Valine Degradation I	1.18	0.19	ACAD8,DLD,EHHADH,HIBADH
Role of PKR in Interferon Induction and Antiviral Response	1.17	0.114	COLEC12,FASLG,HSPA8,HSPA9,IFNGR1,IL18,MAP2K6,MAPK1,MAPK11,MAPK12,MAPK14,PDGFD,REL,RELA,TLR3
Multiple Sclerosis Signaling Pathway	1.17	0.105	AEBP2,ASIC1,EED,FASLG,HLA-DOA,HLA-DRA,IFNGR1,IL12A,IL18,IL22,MAPK1,MAPK11,MAPK12,MAPK14,MTF2,NCOA3,PARP1,PARP8,PLAU,RBBP4,TLR3,YY1
Role of Osteoblasts, Osteoclasts and Chondrocytes in Rheumatoid Arthritis	1.16	0.104	ADAMTS4,AKT3,BIRC2,BIRC3,CBL,CTSK,GSK3B,IL18,MAP2K6,MAP3K14,MAPK1,MAPK12,MAPK14,MMP13,PIK3C2G,PIK3CB,PIK3R2,PIK3R3,RELA,SMO,SP7,WNT11,WNT3
Thiamin Salvage III	1.13	1	TPK1
Th1 and Th2 Activation Pathway	1.13	0.108	CCR4,CD3G,GFI1,HAVCR1,HLA-DOA,HLA-DRA,IFNGR1,IL12A,IL18,KLRC1,LGALS9,MAP2K6,NOTCH2,PIK3C2G,PIK3CB,PIK3R2,PIK3R3,TIMD4
TNFR1 Signaling	1.12	0.14	BIRC2,BIRC3,MAP3K14,PAK1,REL,RELA,TANK
Actin Nucleation by ARP-WASP Complex	1.12	0.121	ARPC5,ITGA1,ITGA2,ITGB1,ITGB5,NCK1,PPP1R12A,RAP2B,RHOD,RHOU,ROCK1
Sonic Hedgehog Signaling	1.11	0.161	GLI3,GSK3B,PRKACB,PRKAG2,SMO
Xenobiotic Metabolism Signaling	1.1	0.0993	AHR,ALDH3A2,ALDH3B2,CITED2,CYP3A4,GSTP1,HS2ST1,HS6ST3,MAP2K6,MAP3K13,MAP3K14,MAPK1,MAPK11,MAPK12,MAPK14,PIK3C2G,PIK3CB,PIK3R2,PIK3R3,PPP2R1B,PRKD1,PTGES3,RAP2B,REL,RELA,SULT1B1,UGT8
Choline Biosynthesis III	1.09	0.214	PCYT1A,PLD1,PLD5
JAK/STAT Signaling	1.08	0.122	AKT3,MAPK1,PIAS3,PIK3C2G,PIK3CB,PIK3R2,PIK3R3,RAP2B,REL,RELA
Endocannabinoid Neuronal Synapse Pathway	1.07	0.108	ABHD6,ADCY8,CACNA1A,CACNA2D1,CACNA2D4,GNAI1,GRIA4,GRM5,MAPK1,MAPK11,MAPK12,MAPK14,MGLL,PLCH1,PRKACB,PRKAG2
Ephrin B Signaling	1.06	0.125	CBL,CFL1,EFNB2,GNAI1,MAPK1,PAK1,PTK2,ROCK1,VAV3
IL-8 Signaling	1.05	0.102	AKT3,ANGPT1,CCND1,EGFR,GNAI1,MAPK1,MAPK12,PIK3C2G,PIK3CB,PIK3R2,PIK3R3,PLD1,PLD5,PRKD1,PTK2,RAP2B,RELA,RHOD,RHOU,ROCK1,RPS6KB1
HIPPO signaling	0.997	0.118	CUL1,DLG1,DLG2,PPP1R12A,PPP2R1B,TEAD1,TEAD4,WWTR1,YAP1,YWHAZ
Fc Epsilon RI Signaling	0.993	0.11	AKT3,MAP2K6,MAPK1,MAPK11,MAPK12,MAPK14,PIK3C2G,PIK3CB,PIK3R2,PIK3R3,PRKD1,RAP2B,VAV3
Caveolar-mediated Endocytosis Signaling	0.977	0.12	ACTA1,ACTB,COPZ1,EGFR,ITGA1,ITGA2,ITGB1,ITGB5,ZBTB12
Apelin Adipocyte Signaling Pathway	0.971	0.116	ADCY8,GNAI1,GSTP1,MAPK1,MAPK11,MAPK12,MAPK14,PRKAB1,PRKACB,PRKAG2
NOD1/2 Signaling Pathway	0.968	0.102	BIRC2,BIRC3,ERBIN,ERN1,FASLG,HSPA8,HSPA9,IL12A,IL18,MAP2K6,MAP3K14,MAPK1,MAPK11,MAPK12,MAPK14,RELA,SLC15A1,TLR3
Gustation Pathway	0.955	0.1	ADCY8,ASIC1,ASIC2,CACNA1A,CACNA2D1,CACNA2D4,CHRM3,GPR37,LIPH,P2RY1,P2RY12,P2RY2,P2RY6,PANX1,PDE3A,PRKACB,PRKAG2,SCN4A,TAS2R16,TAS2R38
IL-15 Production	0.951	0.108	DDR2,EGFR,EPHA3,EPHA4,FER,FRK,LMTK2,MAP2K6,MET,PTK2,REL,RELA,YES1
IL-33 Signaling Pathway	0.951	0.102	AKT3,CASP4,CREB5,H2AZ2,IL18,MAPK1,MAPK11,MAPK12,MAPK14,MMP12,PIK3C2G,PIK3CB,PIK3R2,PIK3R3,PRKACB,PRKAG2,RPS6KB1,USP17L22 (includes others)
CXCR4 Signaling	0.942	0.102	ADCY8,AKT3,GNAI1,MAPK1,MAPK12,MYL10,PAK1,PIK3C2G,PIK3CB,PIK3R2,PIK3R3,PRKD1,PTK2,RAP2B,RHOD,RHOU,ROCK1
Remodeling of Epithelial Adherens Junctions	0.931	0.121	ACTA1,ACTB,ACTN2,ARPC5,DNM1L,DNM3,MET,RAB7A
Role of JAK1 and JAK3 in γc Cytokine Signaling	0.904	0.119	IRS1,IRS2,MAPK1,PIK3C2G,PIK3CB,PIK3R2,PIK3R3,RAP2B
Role of JAK1, JAK2 and TYK2 in Interferon Signaling	0.904	0.154	IFNGR1,PTPN2,REL,RELA
Role of IL-17F in Allergic Inflammatory Airway Diseases	0.901	0.13	CREB5,MAPK1,MMP13,REL,RELA,RPS6KA5
Neurotrophin/TRK Signaling	0.899	0.115	CREB5,MAP2K6,MAPK1,PIK3C2G,PIK3CB,PIK3R2,PIK3R3,RAP2B,SPRY2
Circadian Rhythm Signaling	0.898	0.0951	ADCY8,CACNA1A,CACNA2D1,CACNA2D4,CREB5,CRY1,FRK,GNAI1,GRIA4,GSK3B,GUCY1A2,MAP2K6,MAPK1,MYC,PLCH1,PRKAB1,PRKACB,PRKAG2,PRKD1,RAP2B,RPS6KA5,RPTOR,RYR2,TRPC6,YES1
TWEAK Signaling	0.895	0.139	BIRC2,BIRC3,MAP3K14,REL,RELA
HIF1α Signaling	0.893	0.098	AKT3,EGLN1,HK3,HSPA8,HSPA9,MAP2K6,MAPK1,MET,MMP12,MMP13,MMP20,MMP27,MMP7,PIK3C2G,PIK3CB,PIK3R2,PIK3R3,PRKD1,RAP2B,RPS6KB1
Pregnenolone Biosynthesis	0.889	0.176	FDX1,MICAL1,MICAL3
Role Of Osteoblasts In Rheumatoid Arthritis Signaling Pathway	0.888	0.0965	AKT3,CTSC,CTSK,CTSZ,FASLG,GSK3B,IL12A,IL18,MAPK1,MMP12,MMP13,MMP20,MMP27,MMP7,PIK3C2G,PIK3CB,PIK3R2,PIK3R3,SMO,SP7,WNT11,WNT3
Phagosome Formation	0.871	0.0864	ADGRL4,ADRB2,AKT3,ARPC5,BCL10,CALCRL,CCR4,CELSR1,CFL1,CHRM3,COLEC12,CRKL,CX3CR1,FCGR2A,FCGR3A/FCGR3B,GAB2,GPR149,GPR161,GPR37,GPR89A/GPR89B,GRM5,GRM8,HCAR2,HTR1F,HTR2B,ITGA1,ITGA2,ITGB1,ITGB5,MAP2K6,MAPK1,MAPK12,MYO18A,NMBR,OXGR1,P2RY1,P2RY12,P2RY2,P2RY6,PAK1,PIK3C2G,PIK3CB,PIK3R2,PIK3R3,PIP5K1A,PLD1,PLD5,PRKD1,PTGER4,PTK2,RAP2B,ROCK1,RPS6KB1,SMO,TIMD4,TLR3,VAV3,YES1
RHOGDI Signaling	0.862	0.0963	ACTA1,ACTB,ARHGEF12,ARPC5,CDH12,CDH18,CDH9,CFL1,GNAI1,ITGA1,ITGA2,ITGB1,ITGB5,MYL10,MYO18A,PAK1,PIP5K1A,PPP1R12A,RHOD,RHOU,ROCK1
WNT/β-catenin Signaling	0.859	0.0994	AKT3,APPL1,CCND1,CDH12,GJA1,GSK3B,MMP7,MYC,NLK,PPP2R1B,RARA,RARB,SMO,SOX14,SOX5,WNT11,WNT3
NER (Nucleotide Excision Repair, Enhanced Pathway)	0.858	0.108	CCNH,ERCC5,ERCC8,H4C14,H4C16,POLD3,POLD4,PRIM1,RFC2,RFC4,TCEA1
Cancer Drug Resistance By Drug Efflux	0.856	0.121	AKT3,MAPK1,PIK3CB,PIK3R2,PIK3R3,RAP2B,YBX1
MSP-RON Signaling Pathway	0.856	0.121	ACTA1,ACTB,IL12A,PIK3C2G,PIK3CB,PIK3R2,PIK3R3
Role of JAK2 in Hormone-like Cytokine Signaling	0.856	0.121	BIRC3,CCND1,CYP3A4,GH1,IRS1,IRS2,LALBA
eNOS Signaling	0.854	0.101	ADCY8,AKT3,AQP5,CHRNA6,GUCY1A2,HSPA8,HSPA9,PIK3C2G,PIK3CB,PIK3R2,PIK3R3,PRKAB1,PRKACB,PRKAG2,PRKD1
Ceramide Signaling	0.853	0.11	AKT3,NSMAF,PIK3C2G,PIK3CB,PIK3R2,PIK3R3,PPP2R1B,RAP2B,REL,RELA
Folate Transformations I	0.85	0.222	MTHFR,MTR
Glycerol-3-phosphate Shuttle	0.843	0.5	GPD2
L-dopachrome Biosynthesis	0.843	0.5	TYR
L-glutamine Biosynthesis II (tRNA-dependent)	0.843	0.5	QRSL1
S-methyl-5'-thioadenosine Degradation II	0.843	0.5	MTAP
Isoleucine Degradation I	0.834	0.167	ACAD8,DLD,EHHADH
BAG2 Signaling Pathway	0.827	0.111	HSPA8,HSPA9,MAPK1,MAPK14,MYC,PSMC2,PSMD14,REL,RELA
Inhibition of Matrix Metalloproteases	0.823	0.132	MMP12,MMP13,MMP20,MMP27,MMP7
PI3K/AKT Signaling	0.808	0.096	AKT3,CCND1,GAB2,GSK3B,IL20RA,ITGA1,ITGA2,ITGB1,ITGB5,MAPK1,PIK3CB,PIK3R2,PIK3R3,PPP2R1B,RAP2B,REL,RELA,RPS6KB1,YWHAZ
PCP (Planar Cell Polarity) Pathway	0.801	0.117	CELSR1,MAPK12,PRICKLE1,ROCK1,SMO,WNT11,WNT3
Calcium Signaling	0.793	0.0948	ACTA1,ASPH,CACNA1A,CACNA2D1,CACNA2D4,CHRNA6,CREB5,GRIA4,HDAC2,HDAC9,MAPK1,MYO18A,PRKACB,PRKAG2,RAP2B,RCAN2,RYR2,TP63,TRDN,TRPC6
Mitochondrial L-carnitine Shuttle Pathway	0.782	0.158	ACSL3,CPT1A,CPT2
G Beta Gamma Signaling	0.781	0.101	AKT3,CACNA1A,CACNA2D1,CACNA2D4,CAV2,EGFR,GNAI1,MAPK1,PAK1,PRKACB,PRKAG2,PRKD1,RAP2B
Endothelin-1 Signaling	0.781	0.0957	ADCY8,CASP4,GNAI1,GUCY1A2,MAPK1,MAPK11,MAPK12,MAPK14,MYC,PIK3C2G,PIK3CB,PIK3R2,PIK3R3,PLCH1,PLD1,PLD5,PRKD1,RAP2B
EIF2 Signaling	0.78	0.0943	ACTA1,ACTB,AGO1,AGO3,AKT3,CCND1,EIF3E,GSK3B,MAPK1,MYC,PIK3C2G,PIK3CB,PIK3R2,PIK3R3,RAP2B,RPL5,RPS10,RPS14,RPS26,WARS1
Netrin Signaling	0.777	0.111	ABLIM3,CACNA1A,CACNA2D1,CACNA2D4,NCK1,PRKACB,PRKAG2,RYR2
Role of p14/p19ARF in Tumor Suppression	0.777	0.138	PIK3C2G,PIK3CB,PIK3R2,PIK3R3
Dolichyl-diphosphooligosaccharide Biosynthesis	0.774	0.2	ALG6,ALG8
Embryonic Stem Cell Differentiation into Cardiac Lineages	0.774	0.2	ISL1,SP4
Prostanoid Biosynthesis	0.774	0.2	PTGES3,TBXAS1
3-phosphoinositide Biosynthesis	0.767	0.0945	ENPP1,FIG4,MTMR2,NUDT12,PIK3C2G,PIK3CB,PIK3R2,PIK3R3,PIP5K1A,PLPPR4,PPFIA1,PPFIA2,PPP1R12A,PPP2R1B,PTPN12,PTPN2,PTPRO,SSH2,TPTE
Immunogenic Cell Death Signaling Pathway	0.76	0.107	ANXA1,ATG5,HSPA8,HSPA9,IFNGR1,P2RY2,PANX1,ROCK1,TLR3
Wound Healing Signaling Pathway	0.756	0.0924	CERT1,COL11A1,COL1A2,COL24A1,COL2A1,COL4A3,EGFR,FASLG,IFNGR1,IL12A,IL18,ITGB1,LAMA2,LAMB1,MAP2K6,MAP3K14,MAPK1,MAPK12,PDGFD,RAP2B,SNAI2,TAC1
IL-2 Signaling	0.75	0.113	AKT3,MAPK1,PIK3C2G,PIK3CB,PIK3R2,PIK3R3,RAP2B
SNARE Signaling Pathway	0.73	0.0985	ADCY8,CACNA2D1,HSPA8,MYO18A,NSF,PRKACB,PRKAG2,RAB22A,RAB2A,RAB7A,SNAP29,SYT1,SYT10
Induction of Apoptosis by HIV1	0.725	0.111	BIRC2,BIRC3,FASLG,MAP3K14,MAPK12,REL,RELA
Superpathway of Inositol Phosphate Compounds	0.718	0.0917	ENPP1,FIG4,MTMR2,NUDT12,PIK3C2G,PIK3CB,PIK3R2,PIK3R3,PIP5K1A,PLCH1,PLPPR4,PPFIA1,PPFIA2,PPIP5K2,PPP1R12A,PPP2R1B,PTPN12,PTPN2,PTPRO,SSH2,TPTE
Th2 Pathway	0.714	0.0977	CCR4,CD3G,GFI1,HAVCR1,HLA-DOA,HLA-DRA,IL12A,NOTCH2,PIK3C2G,PIK3CB,PIK3R2,PIK3R3,TIMD4
Role of NANOG in Mammalian Embryonic Stem Cell Pluripotency	0.701	0.0984	AKT3,GSK3B,MAPK1,PIK3C2G,PIK3CB,PIK3R2,PIK3R3,RAP2B,SALL4,SMO,WNT11,WNT3
PDGF Signaling	0.699	0.103	CRKL,MAPK1,MYC,PDGFD,PIK3C2G,PIK3CB,PIK3R2,PIK3R3,RAP2B
Coronavirus Pathogenesis Pathway	0.699	0.0928	ADAM9,CCND1,E2F7,FASLG,HDAC2,HDAC9,MAPK1,MAPK11,MAPK12,MAPK14,RAB7A,REL,RELA,RPS10,RPS14,RPS26,TLR3,TNPO1
Role of Macrophages, Fibroblasts and Endothelial Cells in Rheumatoid Arthritis	0.686	0.0881	ADAMTS4,AKT3,CCND1,CREB5,FCGR3A/FCGR3B,GSK3B,IL18,MAP2K6,MAP3K14,MAPK1,MAPK14,MMP13,MYC,NLK,PDGFD,PIK3C2G,PIK3CB,PIK3R2,PIK3R3,PLCH1,PRKD1,RAP2B,RELA,ROCK1,SMO,TLR3,WNT11,WNT3
Biotin-carboxyl Carrier Protein Assembly	0.683	0.333	ACACA
Fatty Acid β-oxidation III (Unsaturated, Odd Number)	0.683	0.333	EHHADH
Methionine Salvage II (Mammalian)	0.683	0.333	MTR
N-acetylglucosamine Degradation I	0.683	0.333	GNPDA2
PRPP Biosynthesis I	0.683	0.333	PRPS1L1
Serine Biosynthesis	0.683	0.333	PHGDH
Tetrahydrobiopterin Biosynthesis I	0.683	0.333	PTS
Tetrahydrobiopterin Biosynthesis II	0.683	0.333	PTS
Thymine Degradation	0.683	0.333	DPYD
Uracil Degradation II (Reductive)	0.683	0.333	DPYD
Senescence Pathway	0.678	0.0884	AKT3,ANAPC13,ATM,ATR,CACNA1A,CACNA2D1,CACNA2D4,CCND1,CHEK1,DLD,E2F7,EED,ETS1,MAP2K6,MAPK1,MAPK12,MAPK14,MRE11,PARP1,PIK3C2G,PIK3CB,PIK3R2,PIK3R3,PPP2R1B,RAP2B,RPS6KA5
Transcriptional Regulatory Network in Embryonic Stem Cells	0.671	0.111	H4C14,H4C16,HESX1,ISL1,SKIL,SMARCAD1
Oncostatin M Signaling	0.667	0.116	MAPK1,MMP13,OSMR,PLAU,RAP2B
Role of JAK family kinases in IL-6-type Cytokine Signaling	0.667	0.104	CCND1,MAPK1,MAPK11,MAPK12,MAPK14,MYC,OSMR,PIAS3
BMP signaling pathway	0.66	0.101	MAPK1,MAPK11,MAPK12,MAPK14,PRKACB,PRKAG2,RAP2B,REL,RELA
Sumoylation Pathway	0.656	0.099	ETS1,FASLG,HDAC2,MAPK12,RFC2,RFC4,RHOD,RHOU,SERBP1,ZNF217
NAD Salvage Pathway II	0.651	0.136	ACP3,NT5C2,NUDT12
TCA Cycle II (Eukaryotic)	0.651	0.136	DLD,FH,SUCLG1
Cleavage and Polyadenylation of Pre-mRNA	0.649	0.167	CPSF2,PAPOLA
UDP-N-acetyl-D-galactosamine Biosynthesis II	0.649	0.167	GNPDA2,HK3
CD27 Signaling in Lymphocytes	0.647	0.109	MAP2K6,MAP3K13,MAP3K14,MAPK12,REL,RELA
BER (Base Excision Repair) Pathway	0.64	0.114	MAP2K6,MAPK1,PARP1,RFC2,RFC4
NRF2-mediated Oxidative Stress Response	0.64	0.09	ACTA1,ACTB,CYP3A4,DNAJB6,DNAJB8,DNAJC5B,EPHX1,GSK3B,GSTP1,MAP2K6,MAPK1,MAPK14,PIK3C2G,PIK3CB,PIK3R2,PIK3R3,PRKD1,RAP2B,UBE2E3
Apoptosis Signaling	0.639	0.098	BIRC2,BIRC3,FASLG,MAP3K14,MAPK1,PARP1,RAP2B,REL,RELA,ROCK1
Cell Cycle Control of Chromosomal Replication	0.624	0.107	CDC7,CDK14,CDK19,DBF4,ORC5,PRIM1
Crosstalk between Dendritic Cells and Natural Killer Cells	0.624	0.0989	ACTA1,ACTB,FASLG,HLA-DRA,IL12A,IL18,REL,RELA,TLR3
Apelin Cardiac Fibroblast Signaling Pathway	0.613	0.13	AKT3,PRKAB1,PRKAG2
Synaptic Long Term Potentiation	0.607	0.0938	ADCY8,CREB5,GRIA4,GRM5,GRM8,MAPK1,PLCH1,PPP1R12A,PRKACB,PRKAG2,PRKD1,RAP2B
Cholesterol Biosynthesis I	0.597	0.154	LBR,SC5D
Cholesterol Biosynthesis II (via 24,25-dihydrolanosterol)	0.597	0.154	LBR,SC5D
Cholesterol Biosynthesis III (via Desmosterol)	0.597	0.154	LBR,SC5D
Guanosine Nucleotides Degradation III	0.597	0.154	ACP3,NT5C2
S100 Family Signaling Pathway	0.595	0.0814	ADGRL4,ADRB2,AKT3,ANXA1,CACNA1A,CACNA2D1,CACNA2D4,CALCRL,CCR4,CELSR1,CHRM3,CREB5,CX3CR1,EGFR,FCGR2A,FCGR3A/FCGR3B,GPR149,GPR161,GPR37,GPR89A/GPR89B,GRM5,GRM8,GSK3B,HCAR2,HTR1F,HTR2B,IL18,MAP2K6,MAPK1,MAPK11,MAPK12,MAPK14,MCAM,MMP12,MMP13,MMP20,MMP27,MMP7,NMBR,OXGR1,P2RY1,P2RY12,P2RY2,P2RY6,PIK3C2G,PIK3CB,PIK3R2,PIK3R3,PLCH1,PRKACB,PRKAG2,PRKD1,PTGER4,ROCK1,RYR2,S100A10,S100A13,SMO,TP63,WNT11,WNT3
Melatonin Signaling	0.594	0.101	GNAI1,MAP2K6,MAPK1,PLCH1,PRKACB,PRKAG2,PRKD1
2-ketoglutarate Dehydrogenase Complex	0.574	0.25	DLD
Branched-chain α-keto acid Dehydrogenase Complex	0.574	0.25	DLD
Methylmalonyl Pathway	0.574	0.25	PCCB
Molybdenum Cofactor Biosynthesis	0.574	0.25	GPHN
N-acetylglucosamine Degradation II	0.574	0.25	GNPDA2
Oxidized GTP and dGTP Detoxification	0.574	0.25	DDX6
Phenylethylamine Degradation I	0.574	0.25	ALDH3A2
Dopamine-DARPP32 Feedback in cAMP Signaling	0.57	0.0889	ADCY8,ATF1,CACNA1A,CACNA2D1,CACNA2D4,CREB5,CREM,GNAI1,GUCY1A2,KCNJ1,PLCH1,PPP1R12A,PPP2R1B,PRKACB,PRKAG2,PRKD1
Protein Ubiquitination Pathway	0.565	0.0858	BIRC2,BIRC3,CBL,CRYAA/LOC102724652,CUL1,DNAJB6,DNAJB8,DNAJC5B,HSCB,HSPA12A,HSPA8,HSPA9,MED20,PSMC2,PSMD14,SMO,UBE2E2,UBE2E3,UBE2U,UBE2W,UCHL3,USP32,ZBTB12
Polyamine Regulation in Colon Cancer	0.558	0.102	AKT3,GSK3B,MAP2K6,MAPK1,MYC,RPTOR
Prolactin Signaling	0.557	0.0947	IRS1,MAPK1,MYC,PIK3C2G,PIK3CB,PIK3R2,PIK3R3,PRKD1,RAP2B
DNA Double-Strand Break Repair by Homologous Recombination	0.551	0.143	ATM,MRE11
Urate Biosynthesis/Inosine 5'-phosphate Degradation	0.551	0.143	ACP3,NT5C2
p38 MAPK Signaling	0.548	0.0917	ATF1,CREB5,FASLG,IL18,MAP2K6,MAPK11,MAPK12,MAPK14,MYC,RPS6KA5,RPS6KB1
Osteoarthritis Pathway	0.548	0.0862	ADAMTS4,CASP4,COL2A1,CREB5,DDR2,GLI3,ITGA1,ITGA2,ITGB1,ITGB5,MMP12,MMP13,PRKAB1,PRKAG2,PTHLH,REL,RELA,SIK3,SMO,SP7
VEGF Family Ligand-Receptor Interactions	0.539	0.0952	AKT3,MAPK1,PIK3C2G,PIK3CB,PIK3R2,PIK3R3,PRKD1,RAP2B
TREM1 Signaling	0.537	0.0972	AKT3,IL18,ITGB1,MAPK1,REL,RELA,TLR3
Role of Pattern Recognition Receptors in Recognition of Bacteria and Viruses	0.531	0.089	FASLG,IL12A,IL18,MAPK1,MAPK12,PIK3C2G,PIK3CB,PIK3R2,PIK3R3,PRKD1,REL,RELA,TLR3
Antioxidant Action of Vitamin C	0.529	0.0917	MAPK1,MAPK11,MAPK12,MAPK14,PLCH1,PLD1,PLD5,REL,RELA,SELENOT
Acute Phase Response Signaling	0.524	0.087	AKT3,CP,IL18,MAP2K6,MAP3K14,MAPK1,MAPK11,MAPK12,MAPK14,OSMR,PIK3CB,PIK3R2,PIK3R3,RAP2B,REL,RELA
Regulation Of The Epithelial Mesenchymal Transition In Development Pathway	0.522	0.0941	GLI3,GSK3B,REL,RELA,SMO,SNAI2,WNT11,WNT3
Glucocorticoid Receptor Signaling	0.521	0.0812	ACTB,ADRB2,AKT3,ANXA1,ARID2,CCL13,CCNH,CD3G,EGFR,GJA1,GTF2E1,HLA-DOA,HLA-DRA,HSPA8,HSPA9,IL20RA,KRT222,KRT27,MAP3K14,MAPK1,MAPK11,MAPK12,MAPK14,MMP13,MYC,NCOA3,NR3C2,PIK3C2G,PIK3CB,PIK3R2,PIK3R3,PLAU,PRKAB1,PRKACB,PRKAG2,PTGES3,RAP2B,RARA,RARB,RELA,RPS6KA5,TAF15,TFB2M,ZBTB12
Hepatic Cholestasis	0.514	0.0865	ADCY8,FASLG,FGF19,IL12A,IL18,MAP3K14,MAPK12,PPARA,PRKACB,PRKAG2,PRKD1,RARA,REL,RELA,SLCO1B3,SLCO1C1
Estrogen-mediated S-phase Entry	0.514	0.115	CCND1,E2F7,MYC
Leukotriene Biosynthesis	0.509	0.133	GGT2P/LOC102724197,LTA4H
Telomere Extension by Telomerase	0.509	0.133	MRE11,POT1
Antiproliferative Role of Somatostatin Receptor 2	0.503	0.0946	GUCY1A2,MAPK1,PIK3C2G,PIK3CB,PIK3R2,PIK3R3,RAP2B
ERK5 Signaling	0.503	0.0946	CREB5,EGFR,MYC,RAP2B,RPS6KA5,RPS6KB1,YWHAZ
GPCR-Mediated Integration of Enteroendocrine Signaling Exemplified by an L Cell	0.503	0.0946	ADCY8,ADRB2,GAL,GNAI1,PLCH1,PRKACB,PRKAG2
MYC Mediated Apoptosis Signaling	0.499	0.1	ADRB2,FASLG,MYC,PRKACB,PRKAG2
Gαs Signaling	0.494	0.0887	ADCY8,ADRB2,CHRM3,CREB5,GNAI1,HCAR2,MAPK1,PRKACB,PRKAG2,PTGER4,RYR2
Citrulline-Nitric Oxide Cycle	0.493	0.2	ASL
Creatine-phosphate Biosynthesis	0.493	0.2	CKB
Glycerol Degradation I	0.493	0.2	GPD2
NAD Biosynthesis from 2-amino-3-carboxymuconate Semialdehyde	0.493	0.2	NADSYN1
Superpathway of Serine and Glycine Biosynthesis I	0.493	0.2	PHGDH
Tyrosine Degradation I	0.493	0.2	HGD
Adenosine Nucleotides Degradation II	0.471	0.125	ACP3,NT5C2
Extrinsic Prothrombin Activation Pathway	0.471	0.125	PROS1,TFPI
Fatty Acid α-oxidation	0.471	0.125	ALDH3A2,BCO2
Granzyme B Signaling	0.471	0.125	PARP1,PRKDC
Glutamate Receptor Signaling	0.465	0.0938	GRIA4,GRIK2,GRM5,GRM8,SLC1A3,SLC38A1
Gαi Signaling	0.453	0.0857	ADCY8,CCR4,GNAI1,GRM8,HCAR2,HTR1F,MAPK1,P2RY12,PRKACB,PRKAG2,RAP2B,RGS4
Neuroinflammation Signaling Pathway	0.451	0.0814	AKT3,BIRC2,BIRC3,CREB5,CX3CR1,FASLG,GSK3B,HLA-DOA,HLA-DRA,IFNGR1,IL12A,IL18,MAPK1,MAPK11,MAPK12,MAPK14,PIK3C2G,PIK3CB,PIK3R2,PIK3R3,REL,RELA,SLC1A3,TLR3,ZBTB12
Pyridoxal 5'-phosphate Salvage Pathway	0.448	0.0923	MAP2K6,MAPK1,NEK2,PAK1,PIM1,PSTK
WNT/Ca+ pathway	0.448	0.0923	CREB5,GSK3B,PLCH1,REL,RELA,SMO
RAN Signaling	0.437	0.118	KPNA6,TNPO1
Androgen Signaling	0.437	0.0838	CACNA1A,CACNA2D1,CACNA2D4,CCND1,CCNH,GNAI1,GTF2E1,MAPK1,PRKACB,PRKAG2,PRKD1,REL,RELA,TAF15
Mechanisms of Viral Exit from Host Cells	0.436	0.0976	ACTA1,ACTB,PRKD1,SH3GLB1
fMLP Signaling in Neutrophils	0.434	0.0853	ARPC5,GNAI1,MAPK1,PIK3C2G,PIK3CB,PIK3R2,PIK3R3,PRKD1,RAP2B,REL,RELA
Agranulocyte Adhesion and Diapedesis	0.434	0.0829	ACTA1,ACTB,CCL13,CCL4L1/CCL4L2,CCR4,GNAI1,IL18,ITGB1,MMP12,MMP13,MMP20,MMP27,MMP7,MYO18A,PECAM1,XCL2
Sperm Motility	0.43	0.0816	DDR2,EGFR,EPHA3,EPHA4,FER,FRK,GNAI1,GUCY1A2,LMTK2,MAP2K6,MET,PDE1A,PDE1C,PDE4D,PLCH1,PRKACB,PRKAG2,PRKD1,PTK2,YES1
PPAR Signaling	0.429	0.0865	CITED2,IL18,MAP3K14,MAPK1,PDGFD,PPARA,RAP2B,REL,RELA
Acetyl-CoA Biosynthesis I (Pyruvate Dehydrogenase Complex)	0.429	0.167	DLD
Arginine Biosynthesis IV	0.429	0.167	ASL
Glycine Cleavage Complex	0.429	0.167	DLD
Selenocysteine Biosynthesis II (Archaea and Eukaryotes)	0.429	0.167	PSTK
Trehalose Degradation II (Trehalase)	0.429	0.167	HK3
Urea Cycle	0.429	0.167	ASL
Zymosterol Biosynthesis	0.429	0.167	LBR
Xenobiotic Metabolism AHR Signaling Pathway	0.425	0.0886	AHR,ALDH3A2,ALDH3B2,GSTP1,PTGES3,REL,RELA
SPINK1 Pancreatic Cancer Pathway	0.406	0.0909	CPA3,CPA6,CPZ,MMP12,SPINK1
Histidine Degradation VI	0.405	0.111	MICAL1,MICAL3
Human Embryonic Stem Cell Pluripotency	0.398	0.0812	AKT3,GSK3B,MAP2K6,MAPK1,MYC,PDGFD,PIK3C2G,PIK3CB,PIK3R2,PIK3R3,PRKD1,RAP2B,SALL4,SMO,WNT11,WNT3
BEX2 Signaling Pathway	0.397	0.0864	AKT3,CCND1,GSK3B,MAPK12,PPP2R1B,REL,RELA
Role of MAPK Signaling in the Pathogenesis of Influenza	0.397	0.0864	AKT3,MAP2K6,MAPK1,MAPK11,MAPK12,MAPK14,RAP2B
Xenobiotic Metabolism CAR Signaling Pathway	0.389	0.0814	ALDH3A2,ALDH3B2,CITED2,CYP3A4,EGFR,GSTP1,HS2ST1,HS6ST3,MAP2K6,MAPK1,PPP2R1B,PRKD1,SULT1B1,UGT8
Ceramide Degradation	0.378	0.143	ACER3
Glycogen Biosynthesis II (from UDP-D-Glucose)	0.378	0.143	GYG1
Inositol Pyrophosphates Biosynthesis	0.378	0.143	PPIP5K2
Phosphatidylcholine Biosynthesis I	0.378	0.143	PCYT1A
Thioredoxin Pathway	0.378	0.143	SELENOT
MIF Regulation of Innate Immunity	0.378	0.0909	MAPK1,MAPK12,REL,RELA
Triacylglycerol Degradation	0.378	0.0909	ABHD6,MGLL,PPME1,RPE65
Glutaryl-CoA Degradation	0.377	0.105	EHHADH,TBXAS1
Purine Nucleotides Degradation II (Aerobic)	0.377	0.105	ACP3,NT5C2
3-phosphoinositide Degradation	0.372	0.0802	ENPP1,FIG4,INPP4B,MTMR2,NUDT12,PLPPR4,PPFIA1,PPFIA2,PPP1R12A,PPP2R1B,PTPN12,PTPN2,PTPRO,SSH2,TPTE
Granulocyte Adhesion and Diapedesis	0.371	0.0805	CCL13,CCL4L1/CCL4L2,CCR4,GNAI1,IL18,ITGB1,MMP12,MMP13,MMP20,MMP27,MMP7,PECAM1,SDC3,XCL2
Salvage Pathways of Pyrimidine Ribonucleotides	0.37	0.0833	AK5,MAP2K6,MAPK1,NEK2,NME5,PAK1,PIM1,PSTK
STAT3 Pathway	0.37	0.0815	EGFR,IL20RA,MAPK1,MAPK11,MAPK12,MAPK14,MYC,PIAS3,PIM1,PTPN2,RAP2B
Phagosome Maturation	0.37	0.0811	CTSC,CTSK,CTSZ,DYNC2H1,DYNLRB1,HLA-DRA,LAMP1,NSF,RAB7A,VPS37A,VPS41,ZBTB12
CTLA4 Signaling in Cytotoxic T Lymphocytes	0.365	0.078	AHR,AKT3,AP2B1,BCL10,CBLB,CD3G,FRK,FYB1,GSK3B,HLA-DOA,HLA-DRA,ITGA2,ITGB1,MAPK1,MAPK11,MAPK12,MAPK14,NCK1,PIK3C2G,PIK3CB,PIK3R2,PIK3R3,PLD1,PLD5,PPP2R1B,RAP2B,VAV3,YES1,ZBTB12
D-myo-inositol (1,4,5,6)-Tetrakisphosphate Biosynthesis	0.363	0.08	ENPP1,FIG4,MTMR2,NUDT12,PLPPR4,PPFIA1,PPFIA2,PPP1R12A,PPP2R1B,PTPN12,PTPN2,PTPRO,SSH2,TPTE
D-myo-inositol (3,4,5,6)-tetrakisphosphate Biosynthesis	0.363	0.08	ENPP1,FIG4,MTMR2,NUDT12,PLPPR4,PPFIA1,PPFIA2,PPP1R12A,PPP2R1B,PTPN12,PTPN2,PTPRO,SSH2,TPTE
Factors Promoting Cardiogenesis in Vertebrates	0.361	0.0805	CCND1,CREB5,GSK3B,MAPK12,MAPK14,MYC,PLCH1,PRKD1,ROCK1,SMO,WNT11,WNT3
CLEAR Signaling Pathway	0.357	0.0783	AKT3,CREB5,EGFR,FNIP1,GSK3B,LAMP1,LAMTOR1,MAPK1,MAPK11,MAPK12,MAPK14,PPARA,PPP2R1B,PRKAB1,PRKAG2,PRKD1,RAB7A,RAP2B,RPTOR,TLR3,UVRAG,YWHAZ
Inflammasome pathway	0.351	0.1	IL18,PANX1
Hepatic Fibrosis / Hepatic Stellate Cell Activation	0.347	0.0789	CERT1,COL11A1,COL1A2,COL24A1,COL2A1,COL4A3,EGFR,FASLG,IFNGR1,MET,MMP13,MYO18A,PDGFD,REL,RELA
nNOS Signaling in Skeletal Muscle Cells	0.344	0.087	CACNA1A,CACNA2D1,CACNA2D4,RYR2
D-myo-inositol-5-phosphate Metabolism	0.34	0.0785	ENPP1,FIG4,MTMR2,NUDT12,PLCH1,PLPPR4,PPFIA1,PPFIA2,PPP1R12A,PPP2R1B,PTPN12,PTPN2,PTPRO,SSH2,TPTE
Neuroprotective Role of THOP1 in Alzheimer's Disease	0.338	0.0804	ENDOU,PRKACB,PRKAG2,PRSS16,PRSS23,ST14,TAC1,TMPRSS4,TMPRSS7
Sucrose Degradation V (Mammalian)	0.335	0.125	SI
Neurovascular Coupling Signaling Pathway	0.328	0.0776	CACNA1A,CACNA2D1,CACNA2D4,CHRM3,GJA1,GRIA4,GRM5,GUCY1A2,KCNJ1,P2RY1,PPP1R12A,PRKACB,PRKAG2,PTGER4,ROCK1,RYR2,SLC1A3
Ubiquinol-10 Biosynthesis (Eukaryotic)	0.326	0.0952	MICAL1,MICAL3
Macrophage Classical Activation Signaling Pathway	0.322	0.0778	AEBP2,DLD,EED,FASLG,GBP4,HLA-DOA,HLA-DRA,IFNGR1,IL12A,IL18,MTF2,RBBP4,RELA,YY1
Ferroptosis Signaling Pathway	0.321	0.0787	ACACA,H2AZ2,MAPK1,PRKAB1,PRKAG2,RAP2B,SLC11A2,SLC38A1,WWTR1,YAP1
Hypoxia Signaling in the Cardiovascular System	0.32	0.0811	ATM,CREB5,UBE2E2,UBE2E3,UBE2U,UBE2W
Heparan Sulfate Biosynthesis (Late Stages)	0.317	0.082	HS2ST1,HS6ST3,PPME1,RPE65,SULT1B1
Apelin Muscle Signaling Pathway	0.313	0.0833	AKT3,GNAI1,PRKAB1,PRKAG2
Coagulation System	0.309	0.0857	PLAU,PROS1,TFPI
Nucleotide Excision Repair Pathway	0.309	0.0857	CCNH,ERCC5,ERCC8
Unfolded protein response	0.301	0.0787	DNAJB6,DNAJB8,DNAJC5B,ERN1,ERO1B,HSPA8,HSPA9
Sphingosine and Sphingosine-1-phosphate Metabolism	0.299	0.111	ACER3
Spliceosomal Cycle	0.299	0.0816	BCAS2,CWC15,HSPA8,SF3B2
Interferon Signaling	0.293	0.0833	IFNGR1,PTPN2,RELA
MIF-mediated Glucocorticoid Regulation	0.293	0.0833	MAPK1,REL,RELA
Huntington's Disease Signaling	0.292	0.0755	AKT3,CASP4,CREB5,DNM1L,DNM3,EGFR,GRM5,HDAC2,HDAC9,HSPA8,HSPA9,MAPK1,NSF,PIK3C2G,PIK3CB,PIK3R2,PIK3R3,PRKD1,PSMC2,PSMD14,RPH3A
GPCR-Mediated Nutrient Sensing in Enteroendocrine Cells	0.29	0.0769	ADCY8,CACNA1A,CACNA2D1,CACNA2D4,GNAI1,PLCH1,PRKACB,PRKAG2,PRKD1
FAT10 Cancer Signaling Pathway	0.285	0.08	AKT3,GSK3B,REL,RELA
Pyrimidine Deoxyribonucleotides De Novo Biosynthesis I	0.284	0.087	AK5,NME5
Notch Signaling	0.277	0.0811	CNTN1,MAML2,NOTCH2
GDP-glucose Biosynthesis	0.268	0.1	HK3
NAD Phosphorylation and Dephosphorylation	0.268	0.1	ACP3
Dopamine Degradation	0.265	0.0833	ALDH3A2,SULT1B1
Glycolysis I	0.265	0.0833	ENO2,PFKM
Dopamine Receptor Signaling	0.265	0.0759	ADCY8,PPP1R12A,PPP2R1B,PRKACB,PRKAG2,PTS
Cell Cycle Regulation by BTG Family Proteins	0.262	0.0789	CCND1,E2F7,PPP2R1B
Superpathway of Methionine Degradation	0.262	0.0789	DLD,MTR,PCCB
Kinetochore Metaphase Signaling Pathway	0.259	0.0748	ANAPC13,CENPC,H2AZ2,MXD3,NEK2,PPP1R12A,SMC3,ZW10
Gluconeogenesis I	0.247	0.08	ENO2,ME3
Assembly of RNA Polymerase I Complex	0.241	0.0909	POLR1D
Glucose and Glucose-1-phosphate Degradation	0.241	0.0909	HK3
Glycogen Degradation II	0.241	0.0909	MTAP
NAD biosynthesis II (from tryptophan)	0.241	0.0909	NADSYN1
Purine Nucleotides De Novo Biosynthesis II	0.241	0.0909	ADSS2
D-myo-inositol (1,4,5)-Trisphosphate Biosynthesis	0.231	0.0769	PIP5K1A,PLCH1
Tryptophan Degradation III (Eukaryotic)	0.231	0.0769	EHHADH,TBXAS1
Hematopoiesis from Multipotent Stem Cells	0.218	0.0833	KITLG
Acyl-CoA Hydrolysis	0.197	0.0769	ACOT11
Assembly of RNA Polymerase III Complex	0.197	0.0769	BDP1
Bile Acid Biosynthesis, Neutral Pathway	0.197	0.0769	CYP3A4
Glycogen Degradation III	0.197	0.0769	MTAP
Histamine Degradation	0.197	0.0769	ALDH3A2
γ-glutamyl Cycle	0.197	0.0769	GGT2P/LOC102724197
Acetone Degradation I (to Methylglyoxal)	0	0.0286	CYP3A4
Activation of IRF by Cytosolic Pattern Recognition Receptors	0	0.0635	MAPK12,REL,RELA,TANK
Adipogenesis pathway	0	0.073	ATG5,CCNH,HDAC2,HDAC9,KLF5,mir-326,RBBP4,RPS6KB1,SMO,TBL1XR1
Airway Inflammation in Asthma	0	0.0606	IFNGR1,IL12A
Airway Pathology in Chronic Obstructive Pulmonary Disease	0	0.0619	FASLG,FGF14,FGF19,FGF3,IL12A,IL18,IL22
Allograft Rejection Signaling	0	0.0161	CD3G,FASLG,HLA-DOA,HLA-DRA
Altered T Cell and B Cell Signaling in Rheumatoid Arthritis	0	0.0233	CD3G,FASLG,HLA-DOA,HLA-DRA,IL12A,IL18,IL22,MAP3K14,REL,RELA,TLR3
Antigen Presentation Pathway	0	0.0526	HLA-DOA,HLA-DRA
Antiproliferative Role of TOB in T Cell Signaling	0	0.0133	CD3G,CUL1,MAPK1
Assembly of RNA Polymerase II Complex	0	0.06	CCNH,GTF2E1,TAF15
Atherosclerosis Signaling	0	0.0625	COL1A2,COL2A1,IL18,LPA,MMP13,PDGFD,REL,RELA
Autoimmune Thyroid Disease Signaling	0	0.016	CD3G,FASLG,HLA-DOA,HLA-DRA
B Cell Development	0	0.00905	HLA-DOA,HLA-DRA
B Cell Receptor Signaling	0	0.0679	AKT3,BCL10,CFL1,CREB5,ETS1,FCGR2A,GAB2,GSK3B,MAP2K6,MAP3K13,MAP3K14,MAPK1,MAPK11,MAPK12,MAPK14,PIK3C2G,PIK3CB,PIK3R2,PIK3R3,PTK2,RAP2B,REL,RELA,RPS6KB1,VAV3
Basal Cell Carcinoma Signaling	0	0.0714	GLI3,GSK3B,SMO,WNT11,WNT3
Breast Cancer Regulation by Stathmin1	0	0.0736	ADGRL4,ADRB2,ANKHD1/ANKHD1-EIF4EBP3,ARHGEF12,AURKA,CALCRL,CCND1,CCR4,CELSR1,CHRM3,CREB5,CX3CR1,E2F7,GPR149,GPR161,GPR37,GPR89A/GPR89B,GRM5,GRM8,HCAR2,HTR1F,HTR2B,MAPK1,NMBR,OXGR1,P2RY1,P2RY12,P2RY2,P2RY6,PAK1,PIK3C2G,PIK3CB,PIK3R2,PIK3R3,PPP1R12A,PPP2R1B,PRKACB,PRKAG2,PRKD1,PTGER4,RAP2B,RPS6KB1,SMO
Bupropion Degradation	0	0.0417	CYP3A4
CCR5 Signaling in Macrophages	0	0.0372	CACNA1A,CACNA2D1,CACNA2D4,CD3G,FASLG,GNAI1,MAPK1,MAPK11,MAPK12,MAPK14,PRKD1
CD28 Signaling in T Helper Cells	0	0.045	AKT3,ARPC5,BCL10,CD3G,HLA-DOA,HLA-DRA,MAPK12,PAK1,PIK3C2G,PIK3CB,PIK3R2,PIK3R3,REL,RELA
CDC42 Signaling	0	0.0649	ARPC5,CD3G,CDC42BPA,CDC42EP2,CDC42SE1,CFL1,EXOC4,FNBP1L,GSK3B,HLA-DOA,HLA-DRA,ITGA1,ITGA2,ITGB1,ITGB5,MAPK1,MAPK11,MAPK12,MAPK14,MYL10,PAK1,PPP1R12A
CREB Signaling in Neurons	0	0.0739	ADCY8,ADGRL4,ADRB2,AKT3,CACNA1A,CACNA2D1,CACNA2D4,CALCRL,CCR4,CELSR1,CHRM3,CREB5,CX3CR1,EGFR,GNAI1,GPR149,GPR161,GPR37,GPR89A/GPR89B,GRIA4,GRIK2,GRM5,GRM8,HCAR2,HTR1F,HTR2B,MAPK1,NMBR,OXGR1,P2RY1,P2RY12,P2RY2,P2RY6,PIK3C2G,PIK3CB,PIK3R2,PIK3R3,PLCH1,PRKACB,PRKAG2,PRKD1,PTGER4,RAP2B,SMO
Calcium-induced T Lymphocyte Apoptosis	0	0.0198	CD3G,HDAC2,HLA-DOA,HLA-DRA,PRKD1
Chaperone Mediated Autophagy Signaling Pathway	0	0.0645	CCND1,CD3G,CHEK1,EPS8,HDAC2,HSPA8,HSPA9,IL18,LRRK2,MAPK1,MAPK11,MAPK12,MAPK14,MMP12,MMP13,MMP20,MMP27,MMP7,MTRNR2L1,MYC,PIK3C2G,PIK3CB,PIK3R2,PIK3R3,PRKAB1,PRKAG2,RARA,RELA
Chondroitin Sulfate Biosynthesis	0	0.0566	HS2ST1,HS6ST3,SULT1B1
Chondroitin Sulfate Biosynthesis (Late Stages)	0	0.0667	HS2ST1,HS6ST3,SULT1B1
Chondroitin Sulfate Degradation (Metazoa)	0	0.0714	SPAM1
Communication between Innate and Adaptive Immune Cells	0	0.0129	CD3G,HLA-DRA,IL12A,IL18,TLR3,ZBTB12
Coronavirus Replication Pathway	0	0.0476	COPZ1,GSK3B
Cytotoxic T Lymphocyte-mediated Apoptosis of Target Cells	0	0.0135	CD3G,FASLG,ZBTB12
Dendritic Cell Maturation	0	0.0701	AKT3,CD1D,CD3G,COL1A2,COL2A1,CREB5,DDR2,FCGR2A,FCGR3A/FCGR3B,HLA-DOA,HLA-DRA,IL12A,IL18,MAP3K14,MAPK1,MAPK11,MAPK12,MAPK14,PIK3C2G,PIK3CB,PIK3R2,PIK3R3,PLCH1,REL,RELA,TLR3,ZBTB12
Dermatan Sulfate Biosynthesis	0	0.0545	HS2ST1,HS6ST3,SULT1B1
Dermatan Sulfate Biosynthesis (Late Stages)	0	0.0714	HS2ST1,HS6ST3,SULT1B1
Dermatan Sulfate Degradation (Metazoa)	0	0.0667	SPAM1
Differential Regulation of Cytokine Production in Intestinal Epithelial Cells by IL-17A and IL-17F	0	0.0435	IL12A
Differential Regulation of Cytokine Production in Macrophages and T Helper Cells by IL-17A and IL-17F	0	0.0556	IL12A
Eicosanoid Signaling	0	0.0448	LTA4H,PTGER4,TBXAS1
Endoplasmic Reticulum Stress Pathway	0	0.0476	ERN1
Estrogen Biosynthesis	0	0.0238	CYP3A4
Ethanol Degradation II	0	0.0714	ADHFE1,ALDH3A2
Ethanol Degradation IV	0	0.05	ALDH3A2
FAK Signaling	0	0.0689	ADGRL4,ADRB2,AKT3,ARPC5,CALCRL,CCND1,CCR4,CD3G,CELSR1,CHRM3,COL1A2,COL2A1,CRKL,CX3CR1,EFNA5,EFNB2,EGFR,ETS1,GPR149,GPR161,GPR37,GPR89A/GPR89B,GRM5,GRM8,GSK3B,HCAR2,HTR1F,HTR2B,IL20RA,ITGA1,ITGA2,ITGB1,ITGB5,MAPK1,MAPK11,MAPK12,MAPK14,MET,MYC,NCK1,NCOA3,NMBR,OXGR1,P2RY1,P2RY12,P2RY2,P2RY6,PAK1,PIK3C2G,PIK3CB,PIK3R2,PIK3R3,PTGER4,PTK2,PTPN12,RAP2B,SMO
FAT10 Signaling Pathway	0	0.037	PSMC2,PSMD14
FXR/RXR Activation	0	0.064	AKT3,FGF19,IL18,MAPK12,PLTP,PPARA,RARA,SLCO1B3
Fatty Acid Activation	0	0.0667	ACSL3
Fatty Acid β-oxidation I	0	0.0606	ACSL3,EHHADH
FcγRIIB Signaling in B Lymphocytes	0	0.0331	CACNA1A,CACNA2D1,CACNA2D4,MAPK12,PIK3C2G,PIK3CB,PIK3R2,PIK3R3,RAP2B
G Protein Signaling Mediated by Tubby	0	0.0226	CD3G,FYB1,GNAI1,MYC,NCK1,VAV3
GABA Receptor Signaling	0	0.0692	ADCY8,AP2B1,CACNA1A,CACNA2D1,CACNA2D4,GNAI1,GPHN,GPR37,NSF
Glutathione Redox Reactions I	0	0.0417	GSTP1
Glutathione-mediated Detoxification	0	0.037	GSTP1
Graft-versus-Host Disease Signaling	0	0.0207	CD3G,FASLG,HLA-DOA,HLA-DRA,IL18
Granzyme A Signaling	0	0.0282	H1-2,PARP1
Hematopoiesis from Pluripotent Stem Cells	0	0.0127	CD3G,IL12A,KITLG
Heparan Sulfate Biosynthesis	0	0.0735	HS2ST1,HS6ST3,PPME1,RPE65,SULT1B1
ICOS-ICOSL Signaling in T Helper Cells	0	0.0399	AKT3,CD3G,GAB2,HLA-DOA,HLA-DRA,PIK3C2G,PIK3CB,PIK3R2,PIK3R3,REL,RELA,TRAT1
IL-15 Signaling	0	0.0566	AKT3,MAPK1,MAPK11,MAPK12,MAPK14,MYC,PIK3C2G,PIK3CB,PIK3R2,PIK3R3,RAP2B,REL,RELA,RPS6KB1,RPTOR
IL-4 Signaling	0	0.073	AKT3,CD3G,CERT1,COL11A1,COL1A2,COL24A1,COL2A1,COL4A3,CREB5,GFI1,GNAI1,HLA-DOA,HLA-DRA,IRS1,IRS2,MAPK1,MAPK11,MAPK12,MAPK14,MMP12,PIK3C2G,PIK3CB,PIK3R2,PIK3R3,RAP2B,RPS6KB1,RPTOR
Intrinsic Prothrombin Activation Pathway	0	0.0732	COL1A2,COL2A1,PROS1
Iron homeostasis signaling pathway	0	0.053	CP,CUL1,EGFR,HSCB,HSPA9,MAPK1,SLC11A2
LPS/IL-1 Mediated Inhibition of RXR Function	0	0.0724	ACSL3,ALDH3A2,ALDH3B2,CPT1A,CPT2,CYP3A4,GSTP1,HS2ST1,HS6ST3,IL18,PLTP,PPARA,PPARGC1B,RARA,SLCO1B3,SULT1B1
LXR/RXR Activation	0	0.0569	ACACA,IL18,LPA,PLTP,REL,RELA,TLR3
Lipid Antigen Presentation by CD1	0	0.0142	AP2B1,CD1D,CD3G
Maturity Onset Diabetes of Young (MODY) Signaling	0	0.0519	APPL1,CACNA1A,CACNA2D1,CACNA2D4
Melatonin Degradation I	0	0.0556	CYP3A4,LARGE1,SULT1B1
Mitochondrial Dysfunction	0	0.0727	ATP5MF,ATP5MG,CACNA1A,CACNA2D1,CACNA2D4,COX17,COX6C,COX7A2,CREB5,DLD,DMAC2L,DNM1L,FUS,GPD2,GSTP1,LRRK2,MAPK12,PIK3C2G,PIK3CB,PIK3R2,PIK3R3,PRKAB1,PRKACB,PRKAG2
Mitotic Roles of Polo-Like Kinase	0	0.0625	ANAPC13,CDC7,PPP2R1B,SMC3
NF-κB Signaling	0	0.0516	AKT3,BCL10,CD3G,EGFR,GH1,GSK3B,HDAC2,IL18,MAP2K6,MAP3K14,PIK3C2G,PIK3CB,PIK3R2,PIK3R3,PRKACB,RAP2B,RELA,TANK,TLR3
NUR77 Signaling in T Lymphocytes	0	0.0326	CD3G,FASLG,HDAC2,HDAC9,HLA-DOA,HLA-DRA,MAPK1,PRKD1,ZBTB12
Necroptosis Signaling Pathway	0	0.0327	BIRC2,BIRC3,DNM1L,FASLG,TLR3
Neutrophil Extracellular Trap Signaling Pathway	0	0.0657	AKT3,CASP4,CERT1,COL11A1,COL1A2,COL24A1,COL2A1,COL4A3,FCGR3A/FCGR3B,FRK,H4C14,H4C16,ITGA2,ITGB1,MAP2K6,MAPK1,MAPK11,MAPK12,MAPK14,PIK3C2G,PIK3CB,PIK3R2,PIK3R3,PLCH1,PRKD1,YES1
Nicotine Degradation II	0	0.0364	CYP3A4,LARGE1
Nicotine Degradation III	0	0.04	CYP3A4,LARGE1
Noradrenaline and Adrenaline Degradation	0	0.0667	ADHFE1,ALDH3A2
OX40 Signaling Pathway	0	0.0246	CD3G,HLA-DOA,HLA-DRA,MAPK12,REL,RELA
Oxidative Ethanol Degradation III	0	0.0333	ALDH3A2
Oxidative Phosphorylation	0	0.066	ATP5MF,ATP5MG,COX17,COX6C,COX7A2,DMAC2L,ENOX1
Oxytocin In Brain Signaling Pathway	0	0.0722	AKT3,CACNA1A,CACNA2D1,CACNA2D4,CREB5,EGFR,GNAI1,MAPK1,PIK3C2G,PIK3CB,PIK3R2,PIK3R3,PRKD1,RAP2B
Oxytocin In Spinal Neurons Signaling Pathway	0	0.0312	GUCY1A2
PI3K Signaling in B Lymphocytes	0	0.0431	AKT3,ATF1,BCL10,CBL,IRS1,IRS2,MAPK1,PIK3CB,PIK3R2,PLCH1,RAP2B,REL,RELA,VAV3
PKCθ Signaling in T Lymphocytes	0	0.0538	BCL10,CACNA1A,CACNA2D1,CACNA2D4,CD3G,HLA-DOA,HLA-DRA,MAP3K13,MAP3K14,MAPK1,PIK3C2G,PIK3CB,PIK3R2,PIK3R3,POU2F1,RAP2B,REL,RELA,VAV3
Pathogen Induced Cytokine Storm Signaling Pathway	0	0.0706	CCL13,CCL4L1/CCL4L2,CERT1,COL11A1,COL1A2,COL24A1,COL2A1,COL4A3,FASLG,HLA-DOA,HLA-DRA,IFNGR1,IL12A,IL18,IL22,LYST,MAPK1,MAPK11,MAPK12,MAPK14,MYC,RYR2,TLR3,XCL2
Phenylalanine Degradation IV (Mammalian, via Side Chain)	0	0.0714	ALDH3A2
Phospholipase C Signaling	0	0.034	ADCY8,ARHGEF12,CD3G,CREB5,FCGR2A,HDAC2,HDAC9,ITGA1,ITGA2,ITGB1,ITGB5,MAPK1,MYL10,PLD1,PLD5,PPP1R12A,PRKD1,RAP2B,REL,RELA,RHOD,RHOU
Phospholipases	0	0.0469	PLCH1,PLD1,PLD5
Phototransduction Pathway	0	0.0566	GUCY1A2,PRKACB,PRKAG2
Putrescine Degradation III	0	0.0588	ALDH3A2
Pyrimidine Ribonucleotides De Novo Biosynthesis	0	0.0513	AK5,NME5
Pyrimidine Ribonucleotides Interconversion	0	0.0556	AK5,NME5
Regulation of IL-2 Expression in Activated and Anergic T Lymphocytes	0	0.0305	BCL10,CD3G,MAPK1,MAPK12,RAP2B,REL,RELA,VAV3
Retinoic acid Mediated Apoptosis Signaling	0	0.0702	PARP1,PARP8,RARA,RARB
Role of Cytokines in Mediating Communication between Immune Cells	0	0.0577	IL12A,IL18,IL22
Role of Hypercytokinemia/hyperchemokinemia in the Pathogenesis of Influenza	0	0.0375	IL12A,IL18,TLR3
Role of MAPK Signaling in Inhibiting the Pathogenesis of Influenza	0	0.0658	MAP2K6,MAPK1,MAPK11,MAPK12,MAPK14
Role of MAPK Signaling in Promoting the Pathogenesis of Influenza	0	0.0545	MAP2K6,MAPK1,MAPK11,MAPK12,MAPK14,RAP2B
Role of NFAT in Regulation of the Immune Response	0	0.0333	AKT3,CD3G,FCGR2A,FCGR3A/FCGR3B,GNAI1,GSK3B,HLA-DOA,HLA-DRA,KPNA6,MAPK1,PIK3C2G,PIK3CB,PIK3R2,PIK3R3,RAP2B,RCAN2,REL,RELA,TNPO1
Role of RIG1-like Receptors in Antiviral Innate Immunity	0	0.0682	REL,RELA,TANK
Role of WNT/GSK-3β Signaling in the Pathogenesis of Influenza	0	0.0676	GSK3B,NCOA3,SMO,WNT11,WNT3
SAPK/JNK Signaling	0	0.0332	CD3G,CRKL,IRS1,MAP3K13,MAPK12,PIK3C2G,PIK3CB,PIK3R2,PIK3R3,RAP2B
Serotonin Degradation	0	0.0702	ADHFE1,ALDH3A2,LARGE1,SULT1B1
Serotonin Receptor Signaling	0	0.0682	ADCY8,HTR2B,PTS
Sirtuin Signaling Pathway	0	0.0667	ATG10,ATG16L2,ATG2B,ATG5,CPT1A,GSK3B,H1-2,MAPK1,MAPK12,MYC,PARP1,PFKM,POLR1D,PPARA,PRKDC,RARB,REL,RELA,RPTOR
Stearate Biosynthesis I (Animals)	0	0.0484	ACOT11,ACSL3,TBXAS1
Superpathway of Cholesterol Biosynthesis	0	0.0714	LBR,SC5D
Superpathway of Citrulline Metabolism	0	0.0667	ASL
Superpathway of Melatonin Degradation	0	0.0508	CYP3A4,LARGE1,SULT1B1
Synaptic Long Term Depression	0	0.0733	CACNA1A,CACNA2D1,CACNA2D4,GNAI1,GRIA4,GRM5,GRM8,GUCY1A2,MAPK1,PLCH1,PPP2R1B,PRKD1,RAP2B,RYR2
Systemic Lupus Erythematosus In B Cell Signaling Pathway	0	0.051	AKT3,BCL10,CBL,CCND1,FASLG,FCGR2A,GSK3B,IFNGR1,IL12A,IL18,MAP3K14,MAPK1,MYC,PIK3C2G,PIK3CB,PIK3R2,PIK3R3,PRKD1,RAP2B,REL,RELA,TLR3,YES1
Systemic Lupus Erythematosus In T Cell Signaling Pathway	0	0.0639	AKT3,CASP4,CBL,CD3G,CREB5,CREM,FASLG,GNAI1,HLA-DOA,HLA-DRA,MAP2K6,MAPK1,PIK3C2G,PIK3CB,PIK3R2,PIK3R3,PPP2R1B,PTK2,RAP2B,RHOD,RHOU,ROCK1,RPS6KB1,RPTOR,YES1,ZBTB12
Systemic Lupus Erythematosus Signaling	0	0.0288	AKT3,CBL,CD3G,CREM,FCGR2A,FCGR3A/FCGR3B,IL18,LSM1,MAPK1,PIK3C2G,PIK3CB,PIK3R2,PIK3R3,PRPF40A,RAP2B,RNVU1-18,SNU13
T Cell Exhaustion Signaling Pathway	0	0.0388	AKT3,CD3G,HLA-DOA,HLA-DRA,IL12A,LGALS9,MAPK1,MAPK12,PIK3C2G,PIK3CB,PIK3R2,PIK3R3,PPP2R1B,RAP2B
T Cell Receptor Signaling	0	0.0712	AKT3,BCL10,CBL,CD3G,FYB1,GSK3B,HLA-DOA,HLA-DRA,ITGA2,ITGB1,MAP2K6,MAPK1,MAPK11,MAPK12,MAPK14,NCK1,PIK3C2G,PIK3CB,PIK3R2,PIK3R3,RAP2B,REL,RELA,RPTOR,SKAP1,VAV3,ZBTB12
T Helper Cell Differentiation	0	0.0225	CD3G,HLA-DOA,HLA-DRA,IFNGR1,IL12A,IL18
TEC Kinase Signaling	0	0.064	ACTA1,ACTB,CD3G,FASLG,FRK,GNAI1,ITGA1,ITGA2,ITGB1,ITGB5,MAPK12,PAK1,PIK3C2G,PIK3CB,PIK3R2,PIK3R3,PRKD1,PTK2,REL,RELA,RHOD,RHOU,VAV3,YES1
TGF-β Signaling	0	0.0729	AMHR2,MAP2K6,MAPK1,MAPK11,MAPK12,MAPK14,RAP2B
Th17 Activation Pathway	0	0.0356	AHR,CD3G,DEFB108B,DEFB115,DEFB131A/DEFB131B,IL12A,IL22,PTGER4,REL,RELA
The Visual Cycle	0	0.0476	RPE65
Thyroid Hormone Metabolism II (via Conjugation and/or Degradation)	0	0.0606	LARGE1,SULT1B1
Tight Junction Signaling	0	0.073	ACTA1,ACTB,AKT3,CPSF2,MYO18A,NECTIN1,NECTIN3,NSF,PPP2R1B,PRKACB,PRKAG2,REL,RELA
Triacylglycerol Biosynthesis	0	0.0577	LPIN3,PLPP5,PLPPR4
Tryptophan Degradation X (Mammalian, via Tryptamine)	0	0.0526	ALDH3A2
Tumoricidal Function of Hepatic Natural Killer Cells	0	0.0417	FASLG
Type I Diabetes Mellitus Signaling	0	0.0461	CD3G,FASLG,HLA-DOA,HLA-DRA,IFNGR1,IL12A,MAP2K6,MAP3K14,MAPK1,MAPK11,MAPK12,MAPK14,REL,RELA
VDR/RXR Activation	0	0.0519	IL12A,NCOA3,PRKD1,YY1
Vitamin-C Transport	0	0.0435	SELENOT
Xenobiotic Metabolism PXR Signaling Pathway	0	0.0739	ALDH3A2,ALDH3B2,CITED2,CYP3A4,GSTP1,HS2ST1,HS6ST3,PPP1R12A,PRKACB,PRKAG2,PRKD1,SULT1B1,UGT8
nNOS Signaling in Neurons	0	0.0667	DLG2,PFKM,PRKD1
p70S6K Signaling	0	0.0502	AKT3,EGFR,GNAI1,IRS1,MAPK1,PIK3C2G,PIK3CB,PIK3R2,PIK3R3,PLCH1,PLD1,PPP2R1B,PRKD1,RAP2B,RPS6KB1,YWHAZ
α-Adrenergic Signaling	0	0.066	ADCY8,GNAI1,MAPK1,PRKACB,PRKAG2,PRKD1,RAP2B
γ-linolenate Biosynthesis II (Animals)	0	0.0526	ACSL3

## Sheet: IPA Networks
ID	Molecules in Network	Score	Focus Molecules	Top Diseases and Functions
1	AHI1,AK5,ALDH3A2,ARID5B,ATXN10,BBX,CCND1,CDK4/6,EMSY,ERAL1,ERBIN,FAM83D,FILIP1L,GAS2L3,GPR37,H2AJ,Ku,MACF1,MELK,MYBL1,NCAPD3,NR2F1-AS1,NRSN1,PCYT1A,POLD3,PPFIA2,PRKDC,PTPRO,SEC22A,SLFN5,TEAD1,TEAD4,TNIK,UTRN,XRCC4	34	33	Cellular Growth and Proliferation, Cellular Response to Therapeutics, Cancer
2	ARHGAP29,ASL,ASPH,CCDC65,COL2A1,CREB5,CaMKII,FRK,H4C14,HAPLN1,HINT1,ING3,KLRB1,LMO3,MTHFR,MYC,MYCBP2,NLGN1,PRDM2,RAB22A,RFFL,RPS14,SH3RF2,SLC6A15,SOX5,SSBP2,TCF/LEF,TIP60,TRIM33,USP17L22 (includes others),USP32,UTP18,ZNF217,mir-320,mir-3648	32	32	Organismal Development, Respiratory System Development and Function, Organismal Injury and Abnormalities
3	ADAM9,APLP2,ARID4B,CASP4,CDK19,CORO1C,Calmodulin,DNA-PK,E2F7,ENDOU,EPHX1,ERC1,GOLPH3,GTPBP8,KITLG,MAPK11,MATR3,MED13,MED20,MED21,MYO18A,NEK2,NRDE2,PANX1,PURPL,RAP2B,RASAL2,RNF19B,SRSF3,Sfk,TTC8,XPR1,YAP1,YES1,YTHDF3	32	32	Cellular Assembly and Organization, Cell Morphology, Embryonic Development
4	ACTB,APPBP2,CD3G,CDC42SE1,CREM,DCT,DNM3,ETV1,FYB1,GBP4,HSPA9,IFI44L,LAMP1,LBR,LPP,LYPLA1,MCAM,MMP13,NCK1,NFE2L3,NVL,PIK3R3,PPP1R12A,ROCK,RPL5,Raf,SAA,SALL4,SEMA3A,SEMA3C,SKAP1,SRSF1,TCR,TLR3,VAV3	30	31	Cancer, Organismal Injury and Abnormalities, Respiratory Disease
5	ACACA,AHR,AMPK,ANKHD1/ANKHD1-EIF4EBP3,ANTXR1,ASIP,Akt,B4GALT5,Beta Arrestin,CADM1,CCDC88A,CCR4,CNTN1,DEPTOR,ELAPOR1,EPHA4,EYA1,FCGR2A,IL18,IL22,INPP4B,IgG1,Integrin,KL,MGLL,MTORC2,NT5C2,P2RY1,PCCA-DT,PECAM1,PIK3R2,RNF7,SYTL2,TYR,ZNF148	26	29	Cellular Movement, Cellular Development, Cellular Growth and Proliferation
6	CD47,CERT1,CTTN,Collagen type IV,DNAJB6,EGLN1,EPS8,FMN2,FNBP1L,GFI1,IKKA/B,ITGA2,Inflammasome (Nalp3, Asc, Casp1),KPNA6,LINC-PINT,LYST,Laminin5,P2RY2,PAK1,PFKM,PIAS3,PLC,PLC gamma,PRKACB,PTGER4,PTGES3,PTP4A2,RELA,RERE,SDC3,SNX27,SP4,TFPI,TRIM59,ZBTB10	26	29	Cellular Movement, Skeletal and Muscular System Development and Function, Cellular Assembly and Organization
7	AEBP2,ASH1L,ATXN7L3,CHMP1A,DHRS12,EED,EIF3E,H2AZ2,HDAC2,HOXB6,Hdac,Histone H2b,Histone h2a,Histone h3,Histone h4,JMJD1C,KDM4E,MMP27,PARP1,POLD4,PRMT6,PTCD2,RARB,RBBP4,RELN,SF3B2,SHANK3,SMARCAD1,SPATS2L,Sin3,THOC1,UCHL3,VRK1,ZBTB44,ZDHHC11	26	29	Cell Cycle, DNA Replication, Recombination, and Repair, Developmental Disorder
8	AGO1,ATG10,CAST,CITED2,CPT1A,CPT2,CWC27,Complement component 1,DDX6,DICER1,DST,GADD45,Growth hormone,H1-2,HDL-cholesterol,IER3,KCNK1,LIMA1,MED15,N-cor,NFIA,PCNX2,PLTP,PPARA,PRKAB1,PRKAG2,RNF38,RPS10,SERBP1,Shc,TP63,TRIM29,TRMT11,UBR5,UCP3	26	29	Small Molecule Biochemistry, Carbohydrate Metabolism, Energy Production
9	ANKRD17,Actin,CCNH,CENPC,COQ8A,CSF,ENO2,ERCC8,FUS,HAVCR1,HIVEP2,LARP4,LMO7,NBPF10 (includes others),NCOA3,NUFIP2,NUP205,P-TEFb,RFC2,RNA polymerase II,RPRD2,RPS26,Rnr,SLCO4A1,SNAI2,SND1,SNX18,SPINK1,SS18,TAF15,TFIIH,TIA1,TIMELESS,TNFRSF9,TOPBP1	26	29	Cancer, Gastrointestinal Disease, Organismal Injury and Abnormalities
10	ADRB2,AKAP7,AMIGO2,AMOTL1,CDC42EP2,CYP3A4,CYRIB,Cofilin,Erm,F Actin,FAF1,FAM168A,HIVEP3,KLRC1,LNPEP,LRCH3,LUC7L3,NFkB (complex),NSD1,P glycoprotein,P2RY6,PDE3A,PP2A,PTHLH,Pka,RIOK3,SOAT1,ST8SIA4,TANK,TBC1D4,TRIM38,TRPC6,UBE2E2,UTP4,VMP1	24	28	Cell-To-Cell Signaling and Interaction, Connective Tissue Development and Function, Skeletal and Muscular System Development and Function
11	AGK,CDC14A,CEP170,CHRM3,CMC1,CMTM8,Clathrin,Cytochrome bc1,ERK1/2,FCHSD2,FER,FGF19,G protein beta gamma,GALNT2,Gpcr,HCAR2,HS2ST1,HTATIP2,IL20RA,LARGE1,MAP4,Mitochondrial complex 1,PCCB,PICALM,PRCP,PTPN12,SH3GLB1,SLC37A2,TAC1,TBL1XR1,TMEM126B,UVRAG,WDR26,YARS2,cytochrome-c oxidase	24	28	Cell Morphology, Cellular Function and Maintenance, Cellular Movement
12	AGR2,ANKRD13B,ARHGEF12,ATM/ATR,ATR,CBLB,CDK14,DDR2,Dynein,EGFR,ERRFI1,EXOC4,FH,Filamin,GRM5,LINC00662,MET,MIXL1,MRE11,MTMR2,Mmp,MutS alpha,NAALADL2,PTPN2,PTPRK,RBM39,RPA,SERPINH1,SH3PXD2B,SKIL,SPRY2,TFCP2,VPS37A,c-Src,mir-1	24	28	Cellular Movement, Cellular Growth and Proliferation, Connective Tissue Development and Function
13	ACP3,ACTA1,ANO10,CDH12,CDH9,CG,COP1,CP,Creb,ENOSF1,FDX1,FSH,HSPA8,JAZF1,JINK1/2,KLF5,Lh,MAP2K1/2,NIBAN1,NR3C2,PCSK9,PDGFD,POU2F1,RAB2A,RARA,RGS16,SATB1,SIPA1L1,SIPA1L2,SLC25A36,TPR,UGT8,VTA1,WNT3,estrogen receptor	24	28	Cancer, Dermatological Diseases and Conditions, Hematological Disease
14	AKT3,ANGPT1,APPL1,ARHGEF28,ARID2,CCDC90B,CFL1,CRKL,CTTNBP2NL,EFNB2,ERK,ETS1,ETS1-AS1,Fcgr3,GH1,Hsp27,ITGB5,KIRREL3,KRIT1,LHX1,Mlc,OPCML,PDCD10,PI3K (complex),PPME1,PPP2R1B,PTK2,Ppp2c,ROCK1,Rac,SLMAP,STRN,TBXAS1,WNT11,calpain	23	27	Cellular Movement, Cardiovascular System Development and Function, Organismal Development
15	BCL10,C2CD5,CA2,CD3,CTSZ,Collagen type I (complex),EVI5,Eotaxin,FNIP1,G protein alpha i,GUCY1A2,HLA-DR,LAMTOR1,LINC01139,MAPK1,MTORC1,MUC19,NLK,NOTCH2,PHGDH,PLD,PLD1,RHEBL1,RPS6KB1,RPTOR,Rap1,SHANK2,SLC36A4,SMO,TDRD7,TRPS1,WARS1,ZNF184,ZNF318,p70 S6k	21	26	Hematological System Development and Function, Humoral Immune Response, Lymphoid Tissue Structure and Development
16	14-3-3,AURKA,AURKAIP1,CPSF2,CREG1,Cyclin A,Cyclin B,DEGS1,DLG1,DNM1L,GLI3,GSK3B,GSKIP,Gsk3,Hsp90,IGF2BP3,KMT2E,LIN9,MAP2K6,MAPK14,MMP12,PARP,PIM1,PLEC,PPP1R2,PSMD14,Pka catalytic subunit,Ras homolog,S100A13,STRAP,SULF2,YBX1,YWHAZ,caspase,mir-663	21	26	Cell Death and Survival, Organismal Injury and Abnormalities, Gene Expression
17	ANXA1,AQP5,Ap1,CCNT1,CKB,COPZ1,Calcineurin protein(s),Cpla2,EIF4B,ERCC5,ERN1,FCGR3A/FCGR3B,GSTP1,HDAC9,HYOU1,IFNGR1,IKK (complex),IL12A,Ifn gamma,Immunoglobulin,Jnk,LDL,MANF,MAP1LC3,NPAT,Nfat (family),POU6F1,PRKD1,PROS1,SELENOF,SEPTIN9,SLFN11,ST14,TNPO1,UGGT2	20	25	Cellular Function and Maintenance, Cell-To-Cell Signaling and Interaction, Inflammatory Response
18	26s Proteasome,ATM,BIRC2,BIRC3,CDC7,CHEK1,Cdk,Ck2,Ck2 alpha,Cyclin E,DBF4,DRAP1,DROSHA,E2f,ESCO1,EXO1,GAB2,H2BC11,HLA-DRA,IRS2,LY6E,MECOM,NF-Y,PACS1,PI3K (family),PI3K p85,PIK3CB,RECQL,SMC3,TFDP2,TXLNA,VKORC1L1,YY1,YY1AP1,mediator	20	25	Cell Cycle, DNA Replication, Recombination, and Repair, Cancer
19	ACTN2,ALMS1,ATP2B1-AS1,CAND1,COL1A2,COX6C,CUL5,Caspase 3/7,FASLG,GEM,GJA1,GNL1,HSF2,Hsp70,IER2,IRS1,KLHL21,LUC7L2,Mapk,Mek,NRG1,OSMR,PDGF BB,PRKAA,Pkc(s),RABGGTB,RAS,RFC4,SRPK2,SRSF6,SSH2,TFB2M,TLR7/8,Vegf,WSB1	20	25	Cancer, Cellular Development, Cellular Growth and Proliferation
20	ACSL3,ASAP2,ATF1,Alp,CALD1,CAV2,CD1D,CD3 group,Collagen(s),DGKA,EPB41L5,GNAI1,HHEX,IL12 (family),ITGA1,ITGB1,KLF10,Laminin (complex),MAPK12,MATN1,P38 MAPK,PDE4D,PDE8B,PPM1D,RGS4,RPS6KA5,RYR2,SP7,SYK/ZAP,TEAD,TMSB4,TRIO,TSH,TSKU,Top2	18	24	Cellular Movement, Cell-To-Cell Signaling and Interaction, Skeletal and Muscular System Development and Function
21	ALDH3B2,ANKRD10,ARL4A,ATG5,BCL2L13,CDKN2C,CELSR1,CHGA,CNOT10,CRYBG1,CTSC,CTSK,CX3CR1,Collagen type II,EVA1A,Focal adhesion kinase,HTR2B,IFN Beta,IL-1R,IL12 (complex),IgG,Interferon alpha,LGALS9,MMP7,PLAU,PROX1,PSMC2,RABGAP1L,SEPTIN4,SRC (family),STAT5a/b,TCF,UBE2W,Ubiquitin,WDR3	18	24	Cardiovascular Disease, Organismal Injury and Abnormalities, Hematological System Development and Function
22	ACTBL2,BCR (complex),CBL,CCNA2,COL11A1,COX17,COX7A2,EFNA5,EPHA3,FGF3,GAL,GRB2,IL10,ITGB4,Igm,LAMA2,LAMB1,LCK,MAPK1,MAPK3,MET,NTM,OMG,PCMTD1,PI3K (family),PLS1,PLSCR4,PRRC1,RHOA,SLC38A1,SLC38A2,SORL1,SYK,TBC1D5,UBASH3B	18	24	Cellular Assembly and Organization, Cellular Function and Maintenance, Embryonic Development
23	ACTR3B,ALG8,ASIC1,DIPK2A,FAM72C/FAM72D,GRAMD2B,HCN1,MICAL1,MYC,NUPR1,RANBP6,RIBC2,RTN4IP1,SHOX2,SRGAP2,STK38,TCEANC2,TLCD5	16	16	Behavior, Cancer, Developmental Disorder
24	APP,ATF3,ATR,BET1,CCND1,CEP20,CLOCK,CRISPLD1,CXCL8,EIPR1,EREG,FGF1,GPC5,KAT5,KNL1,LRATD2,MYC,NEIL3,NKAIN3,NR1D1,NUPR1,OSTM1,PER3,PEX12,PLCH1,RAB38,SNAP23,SNAP29,STX3,STX4,VPS50,VPS53,WT1,ZC3HAV1,ZHX1	10	17	Cell-To-Cell Signaling and Interaction, Cellular Function and Maintenance, Drug Metabolism
25	AGPS,ARHGAP18,AURKA,CACNA1A,CDK19,CDK8,DYNC2I1,ESRRA,ETV6-RUNX1,FBXL19,FGD2,HMHB1,INTS12,KRT222,KRT27,LPCAT1,MED1,MED12,MED12L,MED13,MED13L,MED14,MED17,MED23,MED24,MED27,MED29,MED6,MED7,NEUROD2,POLR2A,POLR2C,SPEN,TCEA1,TEX41	10	17	Gene Expression, Post-Translational Modification, Developmental Disorder
